# Supplementary material for: Exploring the Regulation of Jiangtang Tiaozhi Formula on the Biological Network of Obese T2DM Complicated With Dyslipidemia Based on Clinical Transcriptomics
Source: Front Endocrinol (Lausanne). 2022 Jul 25;13:817147. doi: 10.3389/fendo.2022.817147 (PMC9357946; doi:10.3389/fendo.2022.817147)
Supplement: Supplementary file 2 [file Table_1.xlsx]

## Sheet: mRNA
Table S1-1 Differential expressed mRNAs in Disease group before treatment/healthy control group
P-value	FDR	Fold Change	GeneSymbol
0.00336374	0.0690442	2.3091	TSTD1
0.0190597	0.139864	2.15227	HIST1H2BB
0.00826736	0.0993871	3.15453	NAPSA
0.0164583	0.131958	2.31824	EDA
0.00903537	0.103388	2.49592	APOBEC2
0.00990528	0.107227	2.0631	SEBOX
0.0218008	0.147622	2.36868	DUSP15
0.0101011	0.108258	2.00355	ZSWIM4
0.0327619	0.177371	2.28223	ZNF496
0.0213578	0.146264	2.47043	TNIK
0.000309624	0.0306131	2.0696	SPAG8
0.00860704	0.100882	2.09302	FOXN1
0.00924782	0.103612	3.84498	DSC3
0.0153604	0.127875	2.38077	LYNX1
0.00116206	0.0456282	2.00669	TRIM55
0.0192463	0.14061	3.78983	KCNG4
0.0103866	0.109319	2.21103	CCNI2
0.00432405	0.0759131	2.59143	SLMO1
0.000172316	0.0268562	2.03891	LIMA1
0.00445322	0.0770189	2.11649	CXorf40A
0.00348782	0.0697844	2.08315	TKTL1
0.0150658	0.126748	2.04963	ELF1
0.0282395	0.166093	2.26033	BTBD11
0.00412985	0.0745412	3.27404	OR2T1
0.0218495	0.147704	2.42638	IRX5
0.00692293	0.0921614	2.10386	FZD5
0.0478096	0.209658	2.00147	ABI1
0.00911333	0.103478	2.0412	CAMK1D
0.0290186	0.168324	2.00302	PPP1R42
9.40114e-05	0.0227738	2.0782	SCN3B
0.00322967	0.0680948	2.08797	KLK8
0.0489415	0.211444	2.34225	C20orf78
0.00517601	0.0835651	2.03801	SMTNL2
0.0352444	0.182856	2.05691	OMD
0.00703291	0.0924674	2.59185	SMPDL3B
2.84598e-05	0.0141575	2.06978	DGAT2
0.0131596	0.119774	3.33038	SMC4
0.00460638	0.0787019	2.42071	FAM21C
0.00230973	0.0583412	2.10834	TNFRSF10C
0.0173769	0.135137	2.04619	GDPD5
0.00676221	0.0911249	2.29585	CYP2D6
0.00494022	0.0817709	2.49915	GGA1
0.0214032	0.146297	2.23714	KLF4
0.0121367	0.116888	2.56122	GLI3
0.0156695	0.12926	2.02674	SLC18A3
0.00501094	0.0824629	2.27684	MAPK14
0.0356298	0.183929	2.39249	LOC440335
0.000379421	0.0323641	2.00038	PTGER3
0.0033913	0.0693253	3.63691	DMKN
0.00577427	0.0872307	2.44983	TMEM125
0.0193383	0.140641	2.18516	C16orf93
0.0204637	0.143524	2.13133	WWC2
0.00404481	0.0740427	2.06565	ADTRP
0.0342008	0.181026	5.21881	CDH23
0.045442	0.205708	3.15605	SSX1
0.000279842	0.0301933	2.19058	JRK
0.0035186	0.0700779	2.19837	KRTAP10-2
0.0111516	0.112627	2.07403	FTHL17
0.000714986	0.0402556	2.09742	KRTAP6-3
0.00435108	0.0761081	2.09739	SLC23A2
0.0017409	0.0523297	2.20149	HDAC9
0.0139447	0.122169	4.15676	VSIG2
0.0283652	0.166228	2.60574	ATP6V0E2
0.0418526	0.19891	2.39986	ATP1B4
0.0153357	0.127875	2.43094	YAP1
0.031664	0.175336	3.11398	DIXDC1
0.000314059	0.0306131	2.13766	CDC25C
0.00687142	0.0918369	2.96743	COL5A3
0.00808212	0.0981051	2.12095	MEP1A
0.0258623	0.159339	2.07366	CPZ
0.00280346	0.0637904	2.15501	OR4D2
0.00196714	0.054972	2.20465	KLK3
0.02609	0.159856	2.30371	SPRR2F
0.0127362	0.118408	2.81163	RIMBP3C
0.00118791	0.0462854	2.81903	GPR64
0.000312667	0.0306131	3.33297	GPR64
1.5081e-05	0.0129316	2.08128	OR14C36
0.0158651	0.130083	2.68587	KRTAP10-5
0.00202388	0.0555186	2.08026	RNF126
0.037158	0.188059	2.10342	EML2
0.0446619	0.204162	2.04132	LRR1
0.0431106	0.201249	2.18925	IGF2BP2
0.000951055	0.0440795	2.10526	EDARADD
0.0322874	0.176682	2.0242	APBB2
0.01701	0.133363	2.20394	SDF2L1
0.00657794	0.0906327	2.091	MCFD2
0.0198876	0.142534	2.07708	TOR4A
0.0277032	0.165084	2.4834	ACSM2A
0.0122596	0.116925	2.50418	ENDOU
0.0362981	0.185382	3.75828	MUC15
0.00978175	0.10642	2.05684	ZDHHC8
0.000100645	0.0227738	2.59172	SP3
0.00220727	0.0572626	3.73543	SRXN1
0.00927258	0.103685	2.19405	SPATS1
0.00446818	0.0770324	2.51846	SIGLEC15
0.0126792	0.118242	2.07966	PARD3B
0.0221671	0.14862	2.02257	RTN4R
0.0323601	0.176704	2.42547	KRTAP20-2
0.0330991	0.17825	2.0805	TMEM150B
0.00762484	0.0951908	2.02349	PGAP3
0.029989	0.171152	2.05989	AOC3
0.000121763	0.0238334	2.33544	TMEM220
0.047447	0.208977	2.871	MICAL1
0.0347906	0.182144	3.28764	CYP1B1
0.0126485	0.118178	4.16007	GGTLC2
0.000233561	0.0295175	2.48745	RIMS1
0.00479567	0.0806305	2.02395	B4GALNT2
0.0397946	0.194099	2.25852	CHID1
0.0114467	0.113904	4.12955	DMKN
0.00675928	0.0911249	2.67262	PAFAH1B2
0.000128561	0.0243548	6.38832	KRTAP4-1
0.00874798	0.101729	3.26319	MGRN1
0.000784651	0.0408419	2.039	RTKN
0.00754541	0.0947071	2.05774	PPYR1
0.0236241	0.15334	2.34246	ATXN2
0.00576722	0.0872307	3.06588	SLC18A1
0.0437241	0.202225	3.73424	CMIP
0.0132698	0.120316	3.63605	HEPACAM2
0.000346225	0.0312693	2.15605	YSK4
0.00125731	0.0469812	2.44155	PDE9A
0.0477699	0.209658	2.90578	GRTP1
0.00358515	0.0707397	2.24178	SLC7A2
0.0219045	0.147704	2.06082	MORN1
0.0360304	0.184884	2.46627	RECQL5
0.0141213	0.123013	2.82542	GPR126
0.00153893	0.0489694	2.36164	CALCR
0.00734018	0.0936933	2.085	CACNA1C
0.0470018	0.208415	2.67546	AHNAK2
0.00843928	0.100068	2.0307	OR2A7
0.00246851	0.059936	2.29563	NCOR2
0.000231511	0.0295175	2.49511	ARTN
0.000321709	0.0306508	2.49945	KHK
0.0163156	0.131771	2.19854	P2RX2
0.00997866	0.107593	3.62819	DMKN
5.93012e-05	0.0178914	2.18863	KLF8
0.000989594	0.0440795	2.41644	C8G
0.00126699	0.0469812	2.19722	SLC7A8
0.0405282	0.195827	2.05286	SMAD7
4.64608e-05	0.0172032	4.0676	UAP1L1
0.00605332	0.0883986	2.1519	ANO7
0.0317586	0.175491	2.2088	DYNC1I2
0.0285785	0.166912	5.30376	FOXE1
0.00965487	0.105749	2.16126	ACSL4
0.00551319	0.0856253	2.549	CALD1
0.00999791	0.107658	2.42951	CPO
0.0331441	0.178271	2.14966	SYNGR3
0.00756478	0.0948771	2.20184	GTF3C2
0.0217501	0.147401	2.27827	CX3CR1
0.0380315	0.189657	2.33299	C19orf33
0.00567673	0.08658	2.6201	TFDP2
0.00457567	0.0784703	2.31345	C19orf44
0.00877444	0.101877	2.11658	EED
0.0148544	0.12598	2.03104	RALGDS
0.0382703	0.190341	2.34428	PHEX
0.0223814	0.148986	2.09631	CASP2
0.0404036	0.195502	7.91074	OR13H1
0.0396411	0.193721	8.08046	DAPL1
0.0458402	0.206363	2.36167	C19orf25
0.0346215	0.181835	2.10647	CPAMD8
0.00152295	0.0488424	2.68006	ADAMTSL4
0.00367265	0.0713204	2.78565	RASSF1
0.0153603	0.127875	2.75208	NEU1
0.0438219	0.202402	2.34109	LGALS14
0.00354849	0.0705025	2.00536	TBC1D3H
0.00706194	0.0924674	2.05908	CEP120
0.00524893	0.0837713	3.15102	PEX6
0.0101824	0.108734	2.13212	BNIP1
0.00383399	0.0726768	2.01267	RGMA
0.00746757	0.0940925	2.44502	DEFB128
0.0392278	0.192615	2.4415	UQCRC1
0.00257845	0.0615956	6.49749	FPGS
0.00257175	0.0615956	5.95601	TMEM238
0.0459277	0.206586	2.3881	ARHGEF4
0.0422683	0.199431	2.09496	IL28RA
0.019069	0.139864	2.33549	DACH1
0.0479025	0.209715	3.74861	HELT
0.012672	0.118242	2.47464	OR2C1
0.00100799	0.0440795	2.15159	GSX2
0.0143591	0.123974	2.24607	CD1E
0.00402052	0.0740427	2.00094	FCN1
0.0161389	0.131205	2.22547	FOXK1
0.0087383	0.101701	3.28216	TBX5
0.0351911	0.182785	2.81199	TSNARE1
0.00657709	0.0906327	2.03374	R3HDM2
0.00672597	0.0910129	2.32626	POMT1
0.0285337	0.16674	2.08027	MALL
0.0458722	0.206449	2.2767	FAM186B
0.00432314	0.0759131	2.11375	GABRB2
0.0316898	0.175336	2.22845	DUX4L6
0.00335866	0.0690442	2.20728	SLCO5A1
0.0366529	0.186609	2.5421	C3orf72
0.0286353	0.166915	2.52716	APC2
0.0057084	0.0867462	2.21602	RSPH6A
0.0220792	0.148299	2.23003	GAGE13
0.00778556	0.096498	2.09846	NETO1
0.00123669	0.0467831	2.26279	RNASE9
0.00212972	0.0564413	2.06978	DOK4
0.0231743	0.151873	2.03844	ADAMTS8
0.00192439	0.0542426	2.65552	OR6Q1
0.0208095	0.144637	2.25117	BSPRY
0.0453124	0.205636	2.01208	FAM98B
0.00915753	0.103478	2.10279	ABL2
0.0086239	0.100917	2.16585	MFSD2A
0.00850645	0.1004	2.33492	MOAP1
0.0283726	0.166228	3.23271	DMRTC1B
0.0227921	0.150313	2.30201	SLC22A1
0.0461345	0.206941	2.39403	MTX3
0.0150393	0.126651	2.22759	IRF3
0.00930827	0.10387	2.19707	ARID5A
0.00260869	0.0617933	2.02048	KCNQ2
0.0174695	0.135352	2.29395	FASLG
0.0199995	0.142534	2.10085	OR4D11
0.0303392	0.172272	2.08666	CACNA1G
0.00514745	0.0835651	2.25855	ZMIZ2
0.00639089	0.0899349	3.1534	SLC26A7
0.0229615	0.151088	2.35087	SPRR4
0.00781076	0.09655	2.11625	SLC35G5
0.00776646	0.0964415	2.66859	UGT2B10
0.0291359	0.168746	2.33827	TP53AIP1
0.0339328	0.180246	2.14339	MYCT1
0.00671226	0.0909658	3.38613	FOLH1
0.0470123	0.208415	2.46314	ALOX5
0.0028535	0.064308	2.31079	BPIFA1
0.0102848	0.109319	2.09737	BPIFB2
0.00413809	0.0745412	2.27794	SH3RF2
0.0454055	0.205636	3.44865	GCNT2
0.00542429	0.0851745	2.08993	PLAT
0.00134035	0.0473689	2.55337	RASSF1
0.0260096	0.159784	2.64816	CDH16
0.0420594	0.199205	5.40837	UBAC2
0.00267865	0.062702	2.12113	GALNT12
0.0125186	0.117813	5.9652	CLDN4
0.0122986	0.116969	2.48116	UTY
0.00130952	0.0473689	2.39288	BNIP2
0.0134749	0.120865	2.12019	TMCO4
0.00319116	0.0677846	2.01147	GPR26
0.00148945	0.0487251	2.34944	MOV10L1
0.000678855	0.0401188	2.86299	RAPGEF3
0.00786451	0.0967738	2.92248	IL32
0.0370264	0.187865	2.43728	NLRP14
0.000422417	0.0338529	2.18694	NRXN2
0.00351131	0.0700199	2.05385	GPRIN3
0.00035891	0.0312693	2.08688	PPL
0.0472441	0.208768	5.13363	TRPV4
0.0182347	0.137276	2.5845	GPD1L
0.0290041	0.168324	2.05653	SLC4A3
0.0308879	0.173467	5.88468	TSHR
0.00159911	0.0499221	2.01757	TMEM217
0.00176972	0.0526265	2.045	CDK5RAP1
0.0436011	0.202091	2.95123	DIO1
0.00738701	0.0937416	2.1376	OR5AU1
0.00176935	0.0526265	2.00483	KRTAP5-2
0.0248967	0.15687	2.04237	GPR183
0.0389799	0.192244	5.30197	AGR2
0.000709282	0.040222	2.8927	PGAM5
0.040029	0.194556	2.07956	CD1E
0.00221645	0.0573089	2.1512	TACC1
0.0121102	0.116888	4.05605	CCKBR
0.000482404	0.0346761	2.72382	SIGLEC6
0.0288203	0.167753	2.58881	SLC8A3
0.00246562	0.059936	2.97529	AKAP4
0.00104249	0.0443639	2.57542	ALDH7A1
0.0023763	0.0591967	2.31591	TP63
0.0459441	0.206602	2.02233	BOD1L1
0.00617089	0.0887352	2.88607	MYLIP
0.0204478	0.143524	2.09384	SHISA2
0.00712692	0.0926671	2.14639	CYP4A11
0.0168409	0.133177	2.38142	ABTB1
0.00973102	0.106045	3.29464	PEBP4
0.00615026	0.0887155	2.7054	FITM1
0.03227	0.176667	2.22175	MIB1
0.0191615	0.140293	2.33616	ALOXE3
0.00261554	0.0618467	3.01827	THRSP
0.000578197	0.0370395	-5.91178	GBAS
0.0307111	0.172946	-2.68175	OSMR
0.0305538	0.172749	-3.84431	HNRNPH3
5.39477e-05	0.0173242	-3.12919	PCCB
0.0101969	0.108734	-2.48564	TLK2
0.0247315	0.156545	-3.60099	NGFRAP1
0.000862497	0.0425812	-4.43466	TMEM151A
0.00657899	0.0906327	-2.8678	HIGD1A
0.02222	0.148878	-5.15442	NDUFS6
0.014687	0.125007	-5.82646	GDI2
0.0193693	0.140641	-2.15805	DNAJC13
0.0134871	0.120865	-2.10391	SEC31A
0.00145002	0.0487251	-3.79721	HTATSF1
0.0112025	0.112731	-2.6927	UBE2A
0.0465878	0.207641	-2.20366	C5orf44
0.00122442	0.0465328	-7.69669	NMD3
0.00209248	0.0560859	-4.79299	RDBP
0.0450711	0.204997	-4.24251	NGEF
0.00257695	0.0615956	-3.66127	PNCK
0.0177082	0.135969	-3.09566	PRTFDC1
0.0193734	0.140641	-2.43544	TCEAL4
0.0396399	0.193721	-2.16412	ALDOA
0.012871	0.1188	-2.16843	TNK2
0.0329295	0.177821	-2.33313	NT5C3
0.0232597	0.152065	-3.81997	TSPAN3
0.00236295	0.0591967	-3.29775	GOT2
0.0318614	0.175789	-2.12704	R3HCC1
0.00695681	0.0921614	-4.54294	RRP36
0.0172325	0.13446	-2.40007	ILF3
0.0155539	0.128696	-2.49194	SMG8
0.000403399	0.0337035	-6.97119	YWHAQ
0.00619849	0.0888177	-2.63479	KLF3
0.0234953	0.152992	-2.12285	RIOK2
0.00614075	0.0887155	-3.21332	KLHL7
0.00481778	0.0807322	-5.69127	NOMO3
0.0257446	0.158917	-2.23293	TCEB3
0.00812578	0.098399	-2.1957	PML
0.0286288	0.166915	-3.97317	AMMECR1
0.0108209	0.111437	-3.1322	OAZ1
0.0214449	0.146297	-2.63703	HNRNPM
0.00484126	0.0808962	-2.65727	GNL3
0.0114903	0.114139	-3.42855	CXorf26
0.0174494	0.135352	-3.13145	KCNF1
0.0302803	0.172191	-2.66419	CTNND1
0.00554184	0.0859882	-3.45422	PRKRA
0.0125622	0.118097	-6.12583	EMC4
0.0306898	0.172946	-3.07762	DEK
0.0221396	0.148619	-2.15243	POLR1D
0.0259172	0.159397	-2.11578	MEMO1
0.0138146	0.121973	-8.05451	C1orf53
0.00435037	0.0761081	-4.12254	ATP2A2
0.0101068	0.108258	-2.70208	WLS
0.04908	0.211519	-2.07343	NRSN1
0.0161377	0.131205	-4.31692	CAPZA2
0.0388484	0.191866	-2.12754	MKRN1
0.000408048	0.0337883	-3.4565	PTP4A3
0.00190521	0.0541007	-7.81768	TYMS
0.0259474	0.159522	-3.12043	AKIRIN2
0.0125721	0.118097	-2.69111	SNX13
0.0458066	0.206321	-2.19316	PABPC4
0.0477648	0.209658	-3.18283	TCEA1
0.0155496	0.128696	-3.43711	B3GALNT1
0.000354949	0.0312693	-3.32798	MAPT
0.0133644	0.120494	-2.20376	B9D2
0.0209381	0.145159	-2.82129	BATF3
0.0174771	0.135352	-3.79633	SLC1A3
0.0079035	0.0969607	-4.34718	YEATS4
0.011954	0.11662	-2.3156	MTRR
0.00837138	0.099752	-2.40556	FASTKD3
0.0203657	0.143201	-4.21323	RBM3
0.0189625	0.139584	-2.41392	WDR44
0.0092234	0.103612	-2.51688	CLUAP1
0.0237875	0.153675	-5.90797	DKK3
0.0205556	0.14373	-2.57983	KCTD18
0.0421436	0.199221	-2.55144	FIBP
0.00488505	0.0812115	-2.27158	C5orf44
0.0237742	0.153675	-4.48446	SHC1
0.00309795	0.0670263	-2.23335	AQP6
0.0243691	0.155086	-2.09326	TRA2B
0.00669446	0.0909643	-7.29369	ARL6IP5
0.0391555	0.192615	-2.97002	CHCHD3
0.00273336	0.0633071	-4.65306	UGP2
0.00828926	0.0994467	-3.1933	C1orf43
0.0278452	0.165329	-4.2932	SPCS2
0.00922645	0.103612	-2.41167	GALP
0.0248455	0.156804	-4.30347	MED12
0.031572	0.175127	-4.48689	PRKCI
0.00649835	0.0905204	-2.68842	BTN3A3
0.00109569	0.045307	-7.62819	TUBB2A
0.0361599	0.185257	-5.39703	HNRPDL
0.0030735	0.0670263	-2.62754	NEK11
0.0212363	0.145922	-2.08697	ECHDC1
0.00446641	0.0770324	-3.57834	TFG
0.0134513	0.12081	-5.3512	MORN2
0.000456161	0.0339759	-4.39223	ARMC10
0.00978496	0.10642	-3.97446	SDCBP
0.00934736	0.104105	-2.33286	BBS7
0.0119272	0.116428	-3.89206	VPS26A
0.00972087	0.106045	-4.94345	CCT7
0.00113675	0.0456282	-3.87182	THOC7
0.00439198	0.0764467	-3.84945	FDFT1
0.0126604	0.118202	-2.16955	GMNN
0.0229338	0.151025	-2.73357	EWSR1
0.0158912	0.130166	-2.96257	C16orf62
0.0177636	0.136126	-2.79582	IFI6
0.0190195	0.139864	-3.91158	LRRN1
0.0177254	0.136025	-3.47689	PPP2R2B
0.00951583	0.104969	-3.89359	METTL9
0.000245386	0.0300139	-8.02343	UBE2D3
0.0469586	0.208415	-2.22995	UBE2F
0.00327618	0.0682552	-14.8047	STMN1
0.0145546	0.124959	-3.18315	CCT7
0.00802242	0.0977571	-2.29507	LHX3
0.0320847	0.176461	-3.23342	PITPNC1
7.1372e-05	0.0199513	-3.47826	EHBP1
0.0198652	0.142534	-3.26425	HMGB2
0.0431036	0.201249	-2.54363	IDS
0.0395458	0.19371	-3.37269	SPATS2L
0.00330906	0.0685023	-2.78615	TBC1D7
0.0161227	0.131205	-3.77767	CMPK1
0.00652491	0.0905204	-2.82184	URI1
0.042474	0.19988	-3.59227	TMED2
0.0109158	0.111604	-5.71228	RAB2A
0.0231982	0.151907	-3.31956	APITD1
0.038792	0.191866	-5.00162	C10orf53
0.0280081	0.165329	-2.96225	MBD4
0.0251015	0.157334	-2.37594	NSFL1C
0.0176347	0.135969	-3.03714	MRPS7
0.0047828	0.0805806	-6.53107	MTA2
0.0150782	0.126748	-4.98894	MORF4L1
0.0284751	0.166568	-3.6491	MARCH6
0.0193161	0.140641	-3.3875	NUP107
0.0378798	0.189248	-2.28564	NUP50
0.00696924	0.0921614	-3.42702	NFU1
0.0151075	0.126807	-2.53545	ZFP82
0.0153955	0.127906	-3.28821	RSU1
0.0166796	0.132689	-4.26596	SON
0.015452	0.12831	-3.5306	PRC1
0.0211269	0.145596	-5.60353	CCDC109B
0.0495979	0.212533	-2.80657	LAMTOR3
0.0238528	0.153675	-2.75374	R3HDM4
0.00277136	0.0634021	-7.06922	NISCH
0.000676472	0.0401188	-3.71337	RBM15
0.0153394	0.127875	-5.08012	CFDP1
0.0175859	0.135787	-2.87696	ECHDC1
0.00565724	0.0865739	-4.11899	SEPT8
0.00646823	0.0905204	-4.1012	ESF1
0.0123842	0.117394	-3.93004	IMPAD1
0.0363598	0.185639	-6.22681	HSPA8
0.0309389	0.173467	-2.71611	RPN2
0.00915487	0.103478	-2.13073	TASP1
0.014022	0.122425	-5.32773	MAGEH1
0.0371766	0.188059	-2.28604	BCKDK
0.00547016	0.0855277	-3.31576	INTS10
0.0238728	0.153675	-7.01105	PGAM4
0.0109576	0.111855	-2.8217	TM2D3
0.0104527	0.109761	-3.42455	ADI1
0.0181074	0.137089	-9.0928	SRP9
0.0315465	0.175127	-2.18104	ABI1
0.0182406	0.137276	-5.35364	NOMO1
0.00273708	0.0633071	-3.93126	RCHY1
0.0116118	0.114468	-2.4034	IFI6
0.0123596	0.117321	-4.52145	STXBP3
0.00369768	0.0714032	-3.42293	YTHDF2
0.0459842	0.206669	-4.58595	BTG3
0.0101627	0.108714	-3.36105	CASP12
0.0264769	0.161076	-4.07368	PSMA1
0.0291743	0.168908	-2.19707	CDC42SE1
0.0496924	0.212543	-3.02104	FCER1G
0.00515136	0.0835651	-2.02159	NSMCE4A
0.00185058	0.0536273	-2.30412	EFCAB7
0.000212951	0.0286823	-2.73344	FGF10
0.0463883	0.20741	-5.06844	PPA2
0.0014999	0.0487251	-3.39685	RAB24
0.00727286	0.0933998	-5.74753	SCP2
0.0391047	0.192534	-2.42921	VTA1
0.0032855	0.0682747	-6.42449	RRM2
0.0110851	0.112382	-3.62259	FAM192A
0.00948532	0.104909	-2.59735	RABEPK
0.00794161	0.0972817	-2.97951	MARCH11
0.0101006	0.108258	-4.47084	ACTA1
0.0316754	0.175336	-2.10981	SLC25A28
0.0239564	0.153883	-2.64864	AHI1
0.00816374	0.0985942	-3.63349	GYPC
0.0248422	0.156804	-2.42724	LETM1
0.0210456	0.145348	-3.41255	SMARCA2
0.0183703	0.137541	-4.61354	SERF1B
0.000356783	0.0312693	-5.24118	CRYZL1
0.0013964	0.0484065	-3.12586	SLU7
0.00548581	0.085608	-2.57508	UNC5D
0.00132859	0.0473689	-7.73856	ACAT1
0.00245529	0.0599137	-3.57516	KARS
0.0258212	0.159167	-2.44619	NME4
0.00020413	0.0283495	-3.02617	ASH2L
0.011498	0.114139	-3.67812	LSM5
0.0157125	0.129483	-2.18519	FAM185A
0.00189227	0.0539911	-4.00156	ITFG1
0.0316125	0.175181	-2.10395	ADSS
0.00988551	0.107084	-3.91481	ISG15
0.0437025	0.202225	-3.34769	SNF8
0.00810961	0.0983048	-3.78704	HRSP12
0.0370911	0.187976	-2.81187	NANS
0.00150846	0.0487529	-2.84711	MSANTD4
0.0171245	0.133937	-2.36299	C1orf114
0.0183013	0.137276	-4.42975	NAA20
0.0351781	0.182785	-3.98533	ALAS2
0.00558028	0.0861517	-3.14469	PUM1
0.0104725	0.109793	-2.71523	SMARCD1
0.0128432	0.1188	-3.26116	SNAPC3
0.0333015	0.178646	-3.36512	UBE2K
0.00962901	0.105742	-5.46211	PSMC2
0.0243363	0.154999	-3.0181	TRIM58
0.0161801	0.131344	-4.10105	C15orf56
0.00433211	0.0759728	-3.63034	ECI2
0.00601179	0.0883972	-5.0061	NDUFB3
0.00281048	0.0638391	-10.8209	ATP2A2
0.0442038	0.203322	-5.06051	C18orf32
0.0493132	0.211996	-3.68959	GNPAT
0.0116087	0.114468	-2.89408	FEZ1
0.0225574	0.149594	-3.56008	HSPD1
0.00705549	0.0924674	-3.68309	LYRM4
0.000875997	0.042789	-3.38378	TAF11
0.000110744	0.0235761	-3.86342	UBQLN2
0.0158412	0.130083	-6.41478	PCDHB10
0.0304396	0.172435	-3.65219	SLC39A6
0.00559928	0.0862315	-2.7283	SSBP3
0.00222946	0.0573089	-3.07858	CLDND1
0.0376455	0.189112	-3.0492	VPS29
0.00411399	0.0745412	-7.37261	PDSS1
0.0360879	0.185063	-3.70961	RBMX
0.000774689	0.0405889	-4.03069	PAICS
0.00820382	0.0989317	-6.55351	PSAP
0.0052754	0.0840145	-2.81288	ATXN10
0.00145507	0.0487251	-2.33086	BPGM
0.00274911	0.0633071	-6.46772	RYK
0.0398357	0.194155	-2.41691	MLF1
0.0435185	0.202047	-2.01279	RPL18A
0.0145642	0.124959	-3.61002	LSM3
0.0392052	0.192615	-2.82255	LSM14A
0.0377949	0.189161	-2.22444	PELO
0.0211779	0.145688	-2.06691	BOLA3
0.023185	0.151882	-2.69983	SHC1
0.00381509	0.0726114	-3.2091	NSF
0.0247511	0.156545	-4.1683	CCNB2
0.00847063	0.10027	-7.74587	ZBTB42
0.000279566	0.0301933	-7.84378	RAB7A
0.000159185	0.0261797	-7.73292	TPM2
0.0311941	0.174345	-2.28918	OSGEP
0.00303453	0.0666289	-3.92463	GLIPR2
0.000480369	0.0346761	-12.0729	KLC1
0.011614	0.114468	-3.68865	ETNK1
0.024098	0.154103	-2.95381	CCDC47
0.00194182	0.0545449	-2.53151	PPM1A
0.00648538	0.0905204	-2.84967	STOM
0.00590024	0.0875471	-4.45739	RAC1
0.0355274	0.183669	-2.49141	MTX1
0.0169367	0.133266	-3.3384	HN1
0.0198269	0.142534	-2.60837	BCAT2
0.00300519	0.0662525	-6.19886	MAP3K1
0.0462916	0.207307	-2.45147	CLPTM1
0.00670594	0.0909658	-2.20003	MAP2
0.00164895	0.0510102	-2.22315	DIRAS3
0.0379207	0.189349	-6.36841	SSB
0.0195323	0.141431	-2.49406	WDR12
0.0143014	0.123799	-3.07938	CHMP3
0.0444565	0.2039	-3.34449	CBWD6
0.0267199	0.16195	-3.29225	FAM46C
0.00113233	0.0456282	-4.02968	RCCD1
0.00336814	0.0690442	-3.82295	MSL3
0.0285853	0.166912	-2.84795	MRPL9
0.0146612	0.125007	-3.87416	ZNF622
0.0464193	0.20741	-2.71036	PAK1
0.0249872	0.156976	-3.27861	CS
0.000130689	0.0244735	-7.19319	HTRA1
0.0320851	0.176461	-3.39901	ARMC10
0.0346456	0.181873	-4.364	PTS
0.0306444	0.172881	-2.38655	NDUFV1
0.006424	0.090224	-2.47808	SLC4A8
0.00513822	0.0835651	-4.35586	KIAA1429
0.0214126	0.146297	-2.28046	GUK1
0.0017838	0.0528395	-8.2122	LDHB
0.0352465	0.182856	-2.1499	DNAJC21
0.0294625	0.169779	-6.36435	NAP1L5
0.0150802	0.126748	-3.75634	UBE2B
0.0329732	0.177902	-3.39601	MZT1
0.011152	0.112627	-2.72724	PPHLN1
0.0185686	0.138119	-3.66521	RAB18
0.0324923	0.176773	-3.24056	STEAP1
0.0214524	0.146297	-3.8849	LYRM4
0.00016057	0.0261797	-2.72098	UFC1
0.0192829	0.140641	-2.74023	CCK
0.0169026	0.133225	-2.10788	IFI35
0.0252498	0.157715	-2.36054	PRIM1
0.00243681	0.0596839	-4.84005	GPI
0.0260296	0.159787	-2.72965	HBG1
0.0133162	0.120439	-9.7547	SLC2A4RG
0.0026683	0.0626638	-3.45413	TSFM
0.0364018	0.185715	-3.83303	CNBP
0.0326283	0.177014	-2.20329	SPATA5L1
0.0180438	0.137002	-5.58042	RAB1A
0.000264962	0.0301933	-3.76771	AGGF1
0.0211528	0.145656	-2.28369	SYPL1
0.00245956	0.0599137	-3.35976	ELL2
0.0494251	0.212295	-2.47949	PTPMT1
0.000736844	0.0403902	-8.32285	TUBB3
0.00229928	0.0581676	-3.97343	EEF1E1
0.0141452	0.12304	-2.45788	GSN
0.0203654	0.143201	-2.57989	AQP12A
0.0248175	0.156804	-4.87864	TCEA1
0.00127229	0.0469812	-8.32627	PON2
0.0100133	0.107752	-2.95909	FAM32A
0.00736112	0.0936933	-2.1981	HIST1H4B
0.0468495	0.208344	-3.28642	RNF175
0.0115032	0.114139	-2.75012	TCEAL3
0.024752	0.156545	-2.14041	BIN1
0.0122001	0.116888	-2.63277	SEZ6L
0.00636923	0.0899349	-3.65486	PRC1
0.0184258	0.13764	-2.6428	MXI1
0.00794011	0.0972817	-2.35158	PRKAR2B
0.0199211	0.142534	-2.18314	ATP5J2
0.0338451	0.180179	-3.30386	NSUN3
0.0289105	0.168066	-2.81681	SLC25A25
0.0324383	0.176773	-4.94717	EFR3A
0.047252	0.208768	-2.75487	CBWD1
0.00910455	0.103478	-5.52593	PCSK1N
0.00328515	0.0682747	-3.56137	MAP2K3
0.0200965	0.142601	-2.21271	SEC31A
0.00029765	0.0306131	-5.4621	KCNMB4
0.0223601	0.148986	-2.21274	CXXC5
0.0326058	0.177014	-3.94087	MPP1
0.0185315	0.138113	-3.90302	MOCS2
0.0161686	0.131316	-4.42178	NNMT
0.000527162	0.0360327	-7.96599	PPBP
0.00606844	0.0883986	-6.61734	NGLY1
0.0225042	0.149465	-2.35167	CDKN2D
0.0394221	0.193395	-4.59186	C19orf43
0.0198725	0.142534	-2.52159	SLC1A3
0.0360149	0.184863	-2.70216	SNRPB
0.0276685	0.164949	-3.61084	EIF4EBP1
0.0263915	0.160736	-5.87685	RAP1B
0.000122883	0.0238334	-6.73181	BNIP3
0.000843548	0.0421567	-4.0785	DNAJC7
0.0129827	0.118955	-2.40154	ORC4
0.00717139	0.0928009	-2.58422	COPS8
0.0313972	0.17482	-7.03275	SNRPE
0.0175309	0.135554	-3.21695	SEC22C
0.0165373	0.132076	-2.03993	OTUD3
0.00482153	0.0807322	-4.08021	RTN3
0.0253813	0.158044	-3.74316	SLC25A4
0.0105331	0.109888	-5.02177	PLK2
0.0109133	0.111604	-3.65312	PPP2R3C
0.0214404	0.146297	-5.66474	HNRNPD
0.00625268	0.0891376	-3.15243	SCCPDH
0.0131818	0.11991	-3.88199	RAB31
0.0185728	0.138119	-2.9263	TPGS2
0.0203584	0.143201	-2.02702	RALBP1
0.0445966	0.204035	-2.47851	PHKB
0.0475677	0.209295	-3.62812	PLCD1
0.00248121	0.0600651	-3.33347	MFAP1
0.0010801	0.0451542	-4.70952	NCBP2
0.0348147	0.182153	-2.11606	TMEM45A
0.0176596	0.135969	-2.43493	DDX41
0.00568065	0.08658	-3.27296	C7orf73
0.00241021	0.0596839	-5.45567	GAPDHS
0.0425381	0.200125	-3.18354	HSP90AA1
0.00207363	0.0560806	-6.19537	FERMT2
0.00104993	0.0444299	-13.6566	PF4V1
0.0118635	0.115945	-3.26923	UCHL5
0.0210337	0.145329	-3.34437	SRRD
0.000651077	0.0397279	-3.38049	EIF4G2
3.9666e-05	0.016369	-2.12371	RNF11
0.0129505	0.1188	-3.20903	UGP2
0.00786186	0.0967738	-2.62789	TMEM59
0.000548918	0.0363874	-10.0609	NPTN
0.00914544	0.103478	-3.39564	ILF2
0.0278191	0.165291	-7.35416	POMZP3
0.0199959	0.142534	-4.19781	PDPN
0.0270592	0.162735	-2.03509	NDUFV1
0.00969811	0.105899	-6.26563	TSPAN3
0.0244771	0.155531	-4.09945	C3
0.00904757	0.103388	-3.84112	RALA
0.00284819	0.064308	-4.8118	C3orf14
0.0314623	0.175063	-3.33836	ACTC1
0.022161	0.14862	-6.07471	MMADHC
0.0390531	0.19236	-3.21266	MARCH8
0.0350811	0.18266	-2.93084	MLF1IP
0.043034	0.201249	-2.64455	PMS1
0.00862845	0.100917	-2.65393	LTBP2
0.00735241	0.0936933	-2.61795	PKM
0.000261267	0.0301933	-3.49796	C1orf122
0.0460406	0.206823	-4.27814	HNRNPK
5.92357e-05	0.0178914	-4.48701	BIRC7
0.00666848	0.0909368	-3.55391	AMZ2
0.0295523	0.169996	-2.71614	GUK1
0.0262249	0.160201	-3.51627	VOPP1
0.00222241	0.0573089	-2.53646	GYG1
0.0249092	0.15687	-2.41637	MADD
0.0309099	0.173467	-2.85177	ACAT2
0.0100243	0.107799	-5.43403	ARMCX1
0.0284929	0.166568	-2.29236	RSF1
0.0338218	0.180132	-5.54575	MAP7
0.00624241	0.0891376	-4.99518	TMTC1
0.0174376	0.135352	-4.10277	STARD3NL
0.0116621	0.11478	-3.27287	RAB28
0.00962001	0.105742	-2.5742	ANAPC7
0.0486815	0.210969	-4.42866	MATR3
0.0122487	0.116925	-2.80885	CDK17
0.0378593	0.189248	-3.04423	CENPV
0.0213341	0.146163	-3.35647	PRDX6
0.00494229	0.0817709	-3.0692	PSRC1
0.0046161	0.0787019	-3.15752	CHD3
0.0319373	0.175874	-3.4389	ANAPC7
0.0272045	0.163247	-4.67899	VIPR1
0.0282646	0.166121	-2.38091	CREM
4.82487e-05	0.0172989	-3.25898	RAB3GAP2
0.0204367	0.143524	-2.42414	RSL1D1
0.00223498	0.0573089	-2.17674	AP3S1
0.0178452	0.13644	-2.47685	C2orf27A
0.00128901	0.0469812	-5.95205	DDX47
0.0151637	0.127147	-2.25943	PLS1
0.00225478	0.057488	-3.04114	SYTL2
0.0270398	0.162678	-6.77285	VPS35
0.0199346	0.142534	-4.67365	PRKAG2
9.95074e-05	0.0227738	-6.61336	NAE1
0.00694717	0.0921614	-2.90219	RABIF
0.014725	0.125078	-3.03728	TAB2
0.00771905	0.0960724	-2.29618	HSPA13
0.00608156	0.0883986	-3.50306	UBE2R2
0.0050281	0.0826617	-2.18959	HIST1H2AI
0.000358774	0.0312693	-3.08089	RAP1GDS1
0.0202148	0.14288	-6.44695	UPF3A
0.026441	0.160978	-4.61433	C2orf80
0.00194111	0.0545449	-8.61373	OLA1
0.0200834	0.142601	-2.94531	PPM1K
0.00712372	0.0926671	-6.9241	HNRNPA2B1
0.00742586	0.0938492	-3.12409	UBE2E2
0.00299455	0.0662525	-3.009	LSM4
0.0156012	0.128892	-3.03771	CMBL
0.000548658	0.0363874	-3.01732	RGS10
0.0376353	0.189112	-2.23044	LEPRE1
0.000271625	0.0301933	-4.11444	ZNF420
0.0405555	0.195827	-5.71314	HBA1
0.019224	0.14051	-2.19688	AQP12B
0.0129187	0.1188	-3.40112	NASP
0.041235	0.197009	-2.40177	RPL6
0.0128146	0.118758	-2.42592	CHAMP1
0.000720874	0.0402556	-8.34057	PGK1
0.00323505	0.0680948	-5.4261	SUMO1
0.00889008	0.102225	-2.09224	DNAJA4
0.0199838	0.142534	-3.37523	BLMH
0.0257513	0.158917	-2.15909	POLR2M
0.0130545	0.119152	-2.26289	ARRB1
0.0376539	0.189112	-2.73304	SLC6A9
0.00738298	0.0937416	-2.24699	NCKAP1
0.000471379	0.0342844	-3.21386	MTX2
0.0475555	0.209295	-2.73543	POLR3E
0.0339872	0.180306	-4.6639	TMEM91
0.00935848	0.104105	-3.83241	SRM
0.0194469	0.140876	-3.75129	VMP1
0.035755	0.184306	-2.41818	FAM193A
0.0137255	0.121596	-3.12562	RBM34
0.000879002	0.042789	-3.65705	CNOT2
0.00732358	0.0936933	-3.44641	DDX23
2.72803e-05	0.0141575	-10.2718	CYCS
0.0235888	0.153172	-6.7689	SCG3
0.0422914	0.199482	-3.09104	MARK3
0.00507612	0.0830323	-3.06639	TATDN1
0.0205	0.14365	-3.82649	NT5C3
0.0123936	0.117394	-3.34546	FGFR1OP
0.0342915	0.18133	-2.231	TMEM242
0.022434	0.1492	-2.72105	RNF14
0.0201593	0.142694	-2.49015	FOSB
0.0250992	0.157334	-2.73002	RBM39
0.0072756	0.0933998	-2.0021	ZW10
0.0116668	0.11478	-3.15434	CXCR4
0.00635513	0.0899349	-10.7632	FST
0.00104293	0.0443639	-2.49694	PDPN
0.0375621	0.189112	-2.53122	ZMYM6
0.00707506	0.0924674	-2.41808	IPO13
0.038404	0.190783	-2.26324	UBE2C
0.0273744	0.16382	-5.40523	UNC119B
0.00185559	0.0536273	-9.43424	LDHA
0.0492969	0.211996	-2.35487	P4HA1
0.0495804	0.212513	-2.67735	POLE4
0.0254998	0.158177	-2.29158	SOD2
0.00703137	0.0924674	-3.0897	EIF1
0.0117443	0.114987	-4.34716	ARPC1A
0.0124947	0.117735	-3.50376	PRMT5
0.0133361	0.120439	-7.42253	HSPA5
0.0149784	0.126523	-2.68012	VTI1B
0.00808711	0.0981051	-2.90405	SERINC1
0.00224422	0.0573089	-2.16124	MKRN3
0.0377797	0.189161	-2.06805	NTSR2
0.00200308	0.0552779	-9.1502	UBQLN4
0.00846779	0.10027	-3.30087	MRPL36
0.0011351	0.0456282	-5.44364	RCN2
0.0103153	0.109319	-4.28636	CSRP2
0.00311222	0.0671581	-5.22206	NGRN
0.0218401	0.147704	-2.28704	PEX2
0.0294588	0.169779	-2.08489	CNOT3
0.0196765	0.142005	-2.43954	WRB
0.00608205	0.0883986	-2.67546	NUDT9
0.0146945	0.125007	-4.01605	CHML
0.032364	0.176704	-2.96535	CASP1
0.00176308	0.0526265	-3.02633	TMEM200C
0.00178788	0.0528581	-2.53111	DYNC1LI1
0.0240403	0.154017	-2.12247	FXYD2
0.020248	0.142991	-2.32587	CCDC88A
0.0125948	0.118097	-3.41502	MUT
0.0080719	0.0980667	-3.22488	TRAP1
0.000678339	0.0401188	-5.23623	TSR1
0.0135408	0.120869	-2.27935	PSMC1
0.0167312	0.132968	-3.26107	SCO1
0.00615481	0.0887155	-2.50999	CWC27
0.00155075	0.0491534	-3.26666	IQCG
0.00102456	0.0442885	-8.08806	TMEM70
0.0397727	0.194099	-2.18177	CD8B
0.0313054	0.174547	-2.34412	ITM2C
0.00184388	0.0536273	-2.38021	MRPL22
0.00523239	0.0837713	-3.10819	PLA2G4C
0.0227555	0.150277	-3.32218	CCT4
0.032379	0.176704	-4.75852	SLC25A37
0.0271676	0.163146	-2.47701	TXNDC15
0.0446188	0.204079	-3.1958	PPP2R2B
0.00877241	0.101877	-3.96315	GPKOW
0.0124062	0.117445	-4.62744	FAM206A
0.00995456	0.107519	-9.8683	CACYBP
0.0101907	0.108734	-3.50384	RHOT1
0.0191945	0.140365	-2.79844	SCAF1
0.0300687	0.171406	-4.6399	IFI44
0.0376669	0.189112	-2.22633	SMARCA4
0.000975373	0.0440795	-3.78928	ISCA1
0.0145202	0.124901	-2.22082	ECE1
0.0175392	0.135554	-2.60459	ZNF680
0.0206355	0.144042	-4.15295	DLD
9.55312e-06	0.0119723	-2.92818	GGPS1
0.0479334	0.209715	-2.36447	EPSTI1
3.04473e-06	0.00633942	-6.98069	BTBD10
0.00702928	0.0924674	-2.95957	MTRNR2L1
0.0199457	0.142534	-3.56206	CBWD5
0.000796647	0.0409431	-3.24174	ATP6V0C
0.0307253	0.172946	-2.88356	SRP54
0.0138903	0.122127	-4.20176	HIST1H3D
0.00218268	0.056715	-2.82643	HIST2H3D
0.000459712	0.0339759	-5.35368	ME2
0.0416887	0.198536	-3.13294	SKA2
0.00300012	0.0662525	-2.465	POLR3F
0.000709422	0.040222	-5.84214	PJA2
0.0237526	0.153675	-4.26769	COMMD8
0.0180661	0.137033	-2.26649	C17orf80
0.00925035	0.103612	-4.43438	NACAD
0.0349791	0.182638	-2.01764	RAB6A
0.00297137	0.0658634	-9.57807	MAD2L1
0.00121768	0.0465328	-4.8829	ACP1
0.00571315	0.0867462	-3.1887	DBI
0.0151839	0.127185	-4.18817	ATP6V1G2
0.0134314	0.120724	-7.69029	HSPA9
0.0121615	0.116888	-8.66622	SMS
0.0147013	0.125007	-3.06537	HN1
0.01881	0.139184	-5.38859	FHL1
0.00151786	0.0487752	-11.5024	TMSB4Y
0.0416752	0.19853	-5.4628	C20orf24
0.0238234	0.153675	-2.42673	C8orf33
0.0181518	0.137229	-3.81376	FAM3C
1.9426e-07	0.00158244	-3.57003	NIF3L1
0.0143372	0.123901	-3.5404	DUSP12
0.00517065	0.0835651	-3.58604	FAR1
0.0124317	0.117478	-2.13138	GNPDA1
0.000580488	0.0370395	-9.51655	CNRIP1
0.00100919	0.0440795	-4.07151	SLC30A9
0.00126056	0.0469812	-3.83526	DNAJC8
0.0010939	0.045307	-4.60136	RABEPK
0.031573	0.175127	-2.22723	RBM22
0.00041416	0.0338529	-4.30509	TMEM176A
0.00369329	0.0714032	-8.4355	SSFA2
0.0268286	0.162292	-4.90129	NAE1
0.036916	0.187538	-4.36115	APOC2
0.00836621	0.099752	-2.84397	HIST1H3G
0.00361422	0.0709241	-2.44461	NKIRAS1
0.047884	0.209715	-4.54984	LONP1
0.00877944	0.101877	-3.02371	GTF3A
0.00373151	0.0717132	-4.15314	MORF4L2
0.0223253	0.148986	-2.87025	MAP3K7
0.00762271	0.0951908	-2.91905	EPRS
0.00586408	0.0874086	-4.89383	GLUD2
0.0171531	0.134097	-3.36698	VPS33A
0.00542666	0.0851745	-2.90125	RHPN1
0.0132614	0.120316	-2.75231	NSL1
0.0245591	0.155869	-2.24305	SRP14
9.42951e-05	0.0227738	-5.48527	LRRC40
0.0313264	0.174547	-2.7932	RNF141
0.0222643	0.148878	-2.82747	FUT8
0.00505043	0.082803	-2.81534	EPB49
0.0169416	0.133266	-3.00261	OS9
0.0420443	0.199205	-3.92775	GNAI1
0.000337656	0.0312436	-3.68959	RAP1GDS1
1.18493e-05	0.0128699	-7.00585	CA2
0.00237173	0.0591967	-4.92111	HSPA4
0.0132257	0.120175	-3.46632	PARL
0.0212731	0.146071	-2.85974	MND1
0.014141	0.12304	-7.81189	TCP1
0.0377786	0.189161	-5.40567	VDAC3
0.0215718	0.146663	-2.60546	SYTL2
0.0319242	0.175874	-3.73649	PAF1
0.018395	0.137599	-2.17126	TOLLIP
0.0487487	0.211069	-2.17609	PAICS
0.0236372	0.153364	-2.43723	HNRNPA3
0.0385735	0.191364	-4.46346	TMSB15A
0.00653956	0.0905204	-2.85751	AKIRIN1
0.0292106	0.168938	-2.3778	RECQL4
0.0111235	0.112627	-3.10065	GOLPH3
0.00252681	0.0607712	-3.7742	SNX14
0.00191736	0.0541878	-4.78349	SH3BGRL
0.0074061	0.0938259	-4.47631	ASPH
0.000444583	0.0339759	-5.70909	ME2
0.039491	0.193565	-3.64258	CCSAP
0.00698305	0.0922691	-3.24861	SMC3
0.00941996	0.104472	-2.11123	C17orf49
0.00326547	0.0682552	-3.12894	KLHL7
0.0163737	0.131771	-3.81138	DPM1
0.0434349	0.201895	-2.82986	BTG1
0.000173085	0.0268562	-3.69668	DCK
0.0181376	0.137229	-2.87374	RAD17
0.0238832	0.153675	-3.6887	TSPAN7
0.000988928	0.0440795	-3.41471	TTC1
0.0100784	0.108167	-5.08918	TWF1
0.00481541	0.0807322	-8.3986	TSPAN13
0.0378586	0.189248	-2.44142	MOB4
0.00357169	0.0707397	-3.77043	AFG3L2
0.0205473	0.14373	-2.09324	SLC12A2
0.0491688	0.211696	-2.21052	VPS25
0.00128006	0.0469812	-3.19909	FEZ2
0.0205278	0.143676	-2.79542	CNBP
1.70952e-05	0.0132626	-6.27645	FAM220A
0.00884312	0.102132	-5.48772	PAM
0.00332423	0.0687288	-6.9432	PPP1CC
0.0430902	0.201249	-5.78735	PCNA
0.0014908	0.0487251	-5.59052	CLNS1A
0.00629453	0.0895175	-4.73158	SFPQ
0.0157571	0.12972	-2.53018	SCG3
0.0109192	0.111604	-2.27001	SLC25A39
0.0239538	0.153883	-3.58877	ATP6AP2
0.0266298	0.161644	-2.06251	TMF1
0.00617564	0.0887352	-3.47658	MSANTD3
0.029032	0.168324	-2.93493	MOV10L1
0.0344967	0.181548	-3.16139	PPP3CB
0.0388036	0.191866	-7.83362	SNCA
0.0187086	0.138712	-4.79167	AZIN1
0.003848	0.0727313	-2.21063	MST1R
0.00518961	0.0835651	-3.09456	RMND5B
3.87529e-05	0.016369	-3.68058	TMEM8A
0.047931	0.209715	-2.7704	NIPBL
0.0061014	0.0885165	-2.01418	TCTN3
0.0313584	0.174663	-5.76771	PSD3
0.0436736	0.202225	-2.34106	IL18
0.0299893	0.171152	-2.98069	C1orf131
0.0123377	0.11726	-3.89782	SH3GLB1
0.0182445	0.137276	-5.6466	MINOS1
0.00521569	0.0836358	-2.07163	AMPD3
0.000815812	0.0411755	-3.56086	UBA5
0.0345035	0.181548	-4.03731	GPBP1
0.00710267	0.0925733	-4.09056	LSM2
0.0176962	0.135969	-2.07363	AHCYL2
0.0337668	0.180081	-2.07229	IVD
0.0378794	0.189248	-3.45065	ZNF48
0.000518662	0.0358239	-2.46322	YPEL3
0.00134509	0.0474335	-2.67214	MATR3
0.004994	0.0822672	-2.7621	MAP2K3
0.0162052	0.131416	-2.12734	CCDC107
0.040579	0.195827	-2.60008	MIS18A
0.0334556	0.179119	-2.50258	CKB
0.0465581	0.207641	-4.28704	DYNLRB1
0.00467298	0.079387	-19.9931	CCNJ
0.0224693	0.149295	-2.4948	PDCL3
0.00447415	0.0770538	-2.92807	MAPT
0.0430606	0.201249	-2.02472	CHMP1B
0.00251703	0.0607519	-3.28486	ERLEC1
0.023826	0.153675	-2.39791	MAF1
0.0219092	0.147704	-3.52745	RAB4A
0.0146433	0.125007	-2.19454	ING3
0.0146795	0.125007	-3.52699	TMX2
0.000302681	0.0306131	-2.69769	RNMTL1
0.0012966	0.0471521	-6.57121	TSG101
0.0345005	0.181548	-4.00913	PBK
0.0324733	0.176773	-2.78301	ECI2
0.0444068	0.2039	-3.51829	BUB3
0.00385923	0.0727715	-3.94261	TM9SF2
0.0120996	0.116888	-5.85454	TOMM5
0.0432844	0.201535	-2.15238	PPAN
0.0465955	0.207641	-2.76944	ZKSCAN2
0.0239627	0.153883	-2.37091	HSD17B7
0.0365194	0.186046	-4.84209	SUMO1
0.0196289	0.141816	-2.39614	SIAH1
0.0430693	0.201249	-3.7393	CKS1B
0.0375157	0.189112	-2.2999	NSMAF
2.82e-09	4.5943e-05	-4.54119	CKAP5
0.0315439	0.175127	-3.0656	MRPS18C
0.033287	0.178646	-7.53672	NDUFB9
0.0396463	0.193721	-4.0837	SNX6
0.0388387	0.191866	-4.19055	C8orf76
0.0332503	0.178646	-2.58576	NCKAP1
0.003428	0.0693253	-3.21906	PPIL4
0.000120144	0.0238334	-2.0183	C4orf48
0.0223731	0.148986	-2.44896	ADSSL1
0.00101716	0.0441909	-2.56083	PDHX
0.0392195	0.192615	-2.43308	OAS2
0.0141917	0.123181	-4.48849	GFAP
0.0463938	0.20741	-3.87061	MBD2
0.0407969	0.196204	-2.12334	UCK2
0.0228176	0.150382	-3.72831	CBWD1
0.00153253	0.0488923	-4.54084	SCOC
0.00111265	0.0456282	-4.84588	NME7
0.00202518	0.0555186	-2.22799	NFX1
0.000770713	0.0405889	-5.55852	ZFX
0.0168553	0.133177	-2.55822	HERC4
0.0398402	0.194155	-5.80476	PDHB
0.0478112	0.209658	-3.46205	PNMA1
0.0269915	0.162508	-2.0576	MTO1
0.0482022	0.210041	-2.0546	PAPOLA
0.0173807	0.135137	-2.2369	GRIA3
0.0111426	0.112627	-4.50092	ATL1
0.00147833	0.0487251	-3.92277	NIF3L1
0.0387226	0.191866	-4.71239	MEA1
0.0423911	0.199663	-2.40457	TRAPPC2
0.0234913	0.152992	-4.0093	KIAA0101
0.040319	0.195275	-2.53603	TMEM59L
0.0168317	0.133177	-2.65754	ARHGAP19
0.045473	0.205733	-3.1743	ALG5
0.0182729	0.137276	-3.80017	TMEM176B
0.0307407	0.172946	-2.31322	ING1
0.0272778	0.163386	-2.02407	POC1A
0.0241199	0.154103	-2.57757	AIG1
0.0219903	0.147861	-3.31957	DNTTIP2
0.026512	0.161197	-4.06978	UBE2A
0.0109849	0.111993	-3.49045	PTPRO
0.0042782	0.0759131	-3.02389	KCNQ3
0.0263638	0.160688	-10.1526	PTN
0.000428333	0.0338529	-2.55546	PIGX
0.00389135	0.0731177	-3.88858	GPN1
0.00403539	0.0740427	-3.37038	VDAC1
0.00588056	0.0874942	-3.0338	WIBG
0.00383181	0.0726768	-14.1619	LAMTOR1
5.49787e-05	0.0173242	-3.93949	TARDBP
0.0199303	0.142534	-5.72118	CAP1
0.0343782	0.181548	-5.39395	METTL9
0.0435691	0.202091	-2.31861	NPL
0.010198	0.108734	-2.76034	MRPL37
0.000196132	0.0276306	-7.35568	VBP1
0.00246024	0.0599137	-2.11714	E2F5
0.0199989	0.142534	-2.55579	RAP1GDS1
0.0235371	0.153019	-7.08695	CNBP
0.0441737	0.203322	-5.07202	CD164
0.024586	0.155979	-3.30756	TMA16
0.00720234	0.0930908	-2.58553	HAGH
0.0130587	0.119152	-6.27182	PNKD
0.0182712	0.137276	-3.87429	OCIAD1
0.00494334	0.0817709	-4.58669	CCT3
0.0334877	0.179161	-2.46848	PANK2
0.030884	0.173467	-3.13118	RSPRY1
0.0468562	0.208344	-2.11197	FCGR2B
0.00714182	0.0927866	-5.39835	CTNNA2
0.0427809	0.200456	-3.81814	RBM12
0.0111577	0.112627	-3.54681	DDX24
0.0223755	0.148986	-4.52237	CCT3
0.0149092	0.126248	-3.2446	SNRNP25
0.0144018	0.124211	-2.86275	C1orf21
0.0146649	0.125007	-2.35896	CSDE1
0.00797824	0.0974788	-5.82129	AP2M1
0.00695931	0.0921614	-2.89547	IFI44L
0.00720522	0.0930908	-2.66915	PIAS1
0.0097991	0.106441	-5.63906	BOLA3
0.0273201	0.163579	-2.45228	EIF4G2
0.0110944	0.112407	-18.066	GPM6B
0.0117133	0.114847	-3.65231	RPN2
0.00580249	0.0872307	-3.33185	PPP3CC
0.00330828	0.0685023	-6.96581	ARF4
0.0229711	0.151088	-2.39463	FGFR3
0.00505194	0.082803	-5.64301	ATP6V1E1
0.0133461	0.120452	-8.23422	POSTN
0.00414067	0.0745412	-7.55282	TMEM14A
0.00900747	0.103272	-2.82561	SYNCRIP
0.00115934	0.0456282	-3.56431	TRNAU1AP
0.00312779	0.0674047	-2.96093	CRIPT
0.0317654	0.175491	-3.15442	CCDC90A
0.0472841	0.208768	-2.22562	OS9
0.00395161	0.0737831	-2.09783	ZHX3
0.0142384	0.123389	-3.46634	RB1CC1
0.0417427	0.198677	-2.79362	TAF9
0.0282564	0.166121	-2.2771	CCDC91
0.025686	0.158917	-3.31183	APIP
0.0279157	0.165329	-2.35652	UBTD2
0.0345437	0.181548	-2.40007	COG5
0.00666702	0.0909368	-3.15372	LYSMD2
0.0411413	0.19685	-2.02398	TOMM34
0.0211843	0.145688	-2.31191	COX6A1
0.0321266	0.176471	-3.35827	LSM7
0.0314424	0.175012	-2.76991	ARL5A
0.0409932	0.196566	-2.64459	KRR1
0.0078233	0.0966206	-2.89439	RNF139
0.011038	0.112145	-5.80643	TXNL4A
0.0162999	0.131771	-2.28665	CREBL2
0.0372011	0.188059	-5.74977	PLD6
0.0169139	0.13325	-2.32978	HSPA12A
0.0227249	0.150257	-5.468	HS3ST1
0.0198255	0.142534	-2.80893	LMO4
0.0349464	0.182542	-5.1285	EIF4A2
0.0496736	0.212543	-2.24725	BAMBI
0.0113283	0.113361	-6.21396	GPM6B
0.0454136	0.205636	-2.58265	TMEM80
0.000250971	0.0301933	-3.27228	DNM1L
0.00309353	0.0670263	-4.3371	COMMD2
0.0152098	0.127272	-3.79765	FNTA
0.00309986	0.0670263	-2.92024	GFER
0.039974	0.194405	-2.6884	TIAL1
0.0222695	0.148878	-2.69459	ATP6V1D
0.031661	0.175336	-6.67913	GNB1
0.00155019	0.0491534	-3.97634	TUBA4A
0.0164144	0.131771	-3.12221	IWS1
0.0105693	0.109888	-4.57179	C21orf59
0.0434197	0.201882	-2.17305	CRY1
0.00634601	0.0899154	-5.09226	CNNM2
0.00140138	0.0484065	-2.48665	SCIN
0.00928724	0.103778	-3.20901	YPEL5
0.00145648	0.0487251	-5.52144	PON2
0.00692873	0.0921614	-3.69652	ATL1
0.00340817	0.0693253	-5.12562	SNX3
0.0249536	0.156976	-4.2271	TCP1
0.00198997	0.0552311	-6.8129	CCDC167
0.0311266	0.174027	-5.73503	C20orf24
0.00595387	0.0881774	-3.29997	HPS3
0.00213058	0.0564413	-2.40267	PITHD1
0.00131524	0.0473689	-2.16174	RBMX
0.000213022	0.0286823	-2.12075	PARK7
0.020121	0.142613	-2.57322	SSNA1
0.00116227	0.0456282	-4.687	FERMT2
0.0241018	0.154103	-2.54906	IL10RB
0.013663	0.121241	-4.17354	MNAT1
2.42391e-05	0.0141575	-3.04429	NUP54
0.019168	0.140293	-2.92002	PDCD6
9.981e-07	0.00406526	-6.07321	YIF1B
0.0239039	0.153723	-3.75951	ARHGAP27
0.0278589	0.165329	-2.07381	PPP1R12A
0.0326101	0.177014	-4.14229	HAT1
0.0402759	0.195275	-3.45055	NLE1
0.00121241	0.0465328	-3.14925	DKC1
0.00164907	0.0510102	-5.68345	TIMMDC1
0.0336342	0.179544	-2.36861	PSME3
0.0112644	0.112935	-2.42951	PSMB2
0.0222583	0.148878	-2.91467	UNC50
0.00411686	0.0745412	-2.22618	IDH2
0.00873933	0.101701	-2.23146	GKAP1
0.00559986	0.0862315	-5.44635	PPIF
0.0322628	0.176667	-2.76669	TPST1
0.0263168	0.160521	-4.69351	TSPAN3
0.0284001	0.166228	-2.46137	FKBP1B
0.0150116	0.126523	-2.20948	NIM1
0.0104367	0.1097	-2.22343	BEND6
0.025201	0.157715	-5.39776	TOMM5
0.000951736	0.0440795	-5.90514	PAIP2
0.00595895	0.0881774	-13.579	LDHA
0.0292901	0.169108	-6.29795	MED27
0.0275278	0.164339	-4.43916	LSM1
0.00565471	0.0865739	-4.12803	TRMT61B
0.016524	0.132076	-2.38082	MRPS17
0.0235069	0.153005	-2.99262	FAM120C
0.00342284	0.0693253	-7.82433	SSFA2
0.00128681	0.0469812	-4.42146	SSRP1
0.0339515	0.180246	-2.07673	CSNK1G3
0.000629102	0.0389469	-3.70989	PRKDC
0.0130235	0.119135	-2.30775	RMND5A
0.0121845	0.116888	-5.02236	CRYAB
0.00551086	0.0856253	-2.86817	LILRB3
0.00535175	0.0846511	-2.0584	HIST1H2AH
0.0217022	0.147239	-3.06982	HIST1H3A
0.00166275	0.0510102	-7.07524	HDGFRP3
0.00357807	0.0707397	-6.13058	COPS8
0.011452	0.113904	-3.22767	NOP56
0.00543462	0.0852174	-2.15389	ZFAND2A
0.00940688	0.104454	-3.5283	LOC389831
0.0135924	0.120943	-5.92702	GGH
0.025734	0.158917	-2.47764	SMARCA4
0.033913	0.180246	-4.40878	CDO1
0.0112421	0.112781	-4.2208	CTHRC1
0.0480248	0.209715	-2.39305	TSFM
0.0296574	0.170075	-2.6369	IMPDH1
0.0337818	0.180081	-2.15006	MLF1
0.000661501	0.0400638	-7.13107	TDP2
0.00965191	0.105749	-3.56319	ZNF91
0.0251386	0.157462	-2.13873	GNB5
0.00285793	0.0643113	-5.66265	AGFG1
0.00172652	0.0520896	-2.65669	RHOT1
0.0274202	0.163997	-5.31931	LRCH4
0.000941268	0.0440795	-2.21263	SMARCA4
0.0345557	0.181548	-2.62512	HIST1H1D
0.00252446	0.0607712	-2.88765	SETDB1
0.0191127	0.140074	-2.14331	FAM13C
0.0169555	0.133266	-2.28107	YTHDF2
0.00397711	0.0739669	-3.54587	OAZ2
1.64383e-05	0.0132626	-2.39247	C14orf142
0.0148785	0.126119	-3.44009	MPHOSPH6
0.00671416	0.0909658	-4.35855	C6orf225
0.00524098	0.0837713	-3.83455	MAPK9
0.0338011	0.180081	-3.11741	SETD4
0.0492085	0.211762	-2.3585	EMP3
0.0197242	0.142126	-4.03889	SERBP1
0.0330217	0.177998	-2.40272	DNAJB6
0.0282129	0.166093	-2.30887	PIGQ
0.012702	0.118252	-2.86738	NUDT11
0.00078923	0.0409431	-2.97649	CCP110
0.0153303	0.127875	-4.40831	GABARAPL2
0.0305642	0.172749	-2.52115	PCMT1
0.00243943	0.0596839	-3.5464	WDR70
0.000999235	0.0440795	-6.97812	PSMD14
0.00438076	0.0763342	-4.37219	ANKMY2
0.00260763	0.0617933	-2.47386	PLK1S1
0.035922	0.184735	-2.05114	PRKAA1
0.0218771	0.147704	-2.23346	TSN
0.00540735	0.0851174	-14.3899	STMN1
0.0108545	0.111518	-2.22547	NOXO1
0.0422243	0.199281	-4.91766	SERF1A
0.0136897	0.121345	-2.72485	CCBL2
0.00172322	0.0520896	-2.75703	LLPH
0.0114219	0.113873	-2.93557	RTN3
0.043712	0.202225	-2.86692	SMNDC1
0.048689	0.210969	-5.44343	PRDX2
0.0178263	0.136414	-3.17519	TOR1A
0.00617669	0.0887352	-3.85419	TM2D2
0.0331378	0.178271	-3.3762	ARMC10
0.0392394	0.192615	-2.85712	PQBP1
0.0108829	0.111521	-2.16998	DFFA
0.0304275	0.172435	-3.96854	TIMM21
0.00400633	0.0740427	-2.04905	C2orf40
0.00597218	0.0882129	-3.07017	ATP6V0D1
0.0485053	0.210829	-3.41225	CTNNA2
0.00156334	0.0493289	-4.00627	HNRNPA2B1
0.000114355	0.0235761	-6.6938	CSNK1A1L
0.0201622	0.142694	-3.35918	GDAP1L1
0.0299579	0.171152	-2.49123	ATP6V1F
0.0193801	0.140641	-2.07344	RPE
0.000673768	0.0401188	-2.70123	GLMN
0.00159507	0.0499221	-5.91364	GRSF1
0.00375076	0.0718335	-2.67334	C5orf62
0.00370643	0.0714618	-4.78427	PTH1R
0.0179503	0.136721	-3.97948	KTI12
0.003005	0.0662525	-3.66969	POLR1E
0.0189457	0.139541	-2.10793	SIAE
0.0129124	0.1188	-2.30325	UBAC1
0.0362424	0.18533	-6.16023	TBCB
0.0269581	0.162486	-3.21686	MXI1
0.00915632	0.103478	-4.01613	CMAS
0.0111951	0.112726	-6.12044	ZC3H11A
0.000319434	0.0306131	-2.36173	OSBPL11
0.0179835	0.13691	-4.61896	SRSF1
0.0342667	0.181257	-4.52989	NDUFA9
0.00249049	0.0602005	-4.72535	AP2M1
0.0111915	0.112726	-2.65426	RLTPR
0.00214785	0.0564588	-5.3643	ACTG2
0.000518933	0.0358239	-6.45454	C20orf43
0.021684	0.147198	-2.04278	ARPC5L
0.0264675	0.161076	-3.04601	ATN1
0.00488359	0.0812115	-3.18608	PDE6D
0.0453948	0.205636	-2.59868	UBE2J1
0.0417189	0.198622	-2.58841	RNF182
0.000774806	0.0405889	-18.1297	RTN4
0.0366998	0.186731	-3.56535	TROVE2
0.0238113	0.153675	-4.8161	ZYX
0.0200293	0.142549	-4.16276	SCP2
0.0391605	0.192615	-3.83833	STT3B
0.0448338	0.204488	-2.25157	DNPEP
0.00788672	0.0969607	-2.09289	AATF
0.0078065	0.09655	-14.7236	TUBA1A
0.0145806	0.124959	-2.16878	MTERFD2
0.000117215	0.0235761	-3.5658	TRMT6
0.0254781	0.158177	-4.27949	CCNA2
0.0173692	0.135137	-2.58188	ARNT2
0.0166689	0.132689	-2.22325	RIMBP3B
0.00301594	0.0663606	-5.2448	FDPS
0.00410065	0.0745412	-6.05988	GSPT1
0.0139309	0.122169	-2.58867	CBWD2
0.00226717	0.0577135	-2.6705	YIPF3
0.000196731	0.0276306	-4.66524	KHDRBS1
0.0257032	0.158917	-2.39352	TMEM230
0.0346511	0.181873	-4.27142	TMEFF2
0.0103576	0.109319	-2.4747	PSMD12
0.0472666	0.208768	-2.46992	C3orf26
0.0381766	0.190031	-3.61197	PFN2
0.0102351	0.109058	-7.99739	PPP2CA
0.00925981	0.103613	-7.27554	STK17A
0.00696851	0.0921614	-2.37056	NFIL3
0.00724694	0.0933998	-2.39434	TMEM126A
0.00483039	0.0807975	-6.53068	GARS
0.00389554	0.0731177	-3.91627	YWHAZ
0.0141603	0.12304	-3.31589	AKTIP
0.0161616	0.131316	-5.71481	MANF
0.0359011	0.184702	-2.63639	PHB2
0.000189549	0.0275726	-7.16125	OCIAD1
0.0260663	0.159856	-5.5558	AHCTF1
0.0219126	0.147704	-4.96949	COL9A1
0.0167048	0.132823	-3.16998	H2AFZ
0.00520615	0.0835651	-4.80907	SLFNL1
0.0376638	0.189112	-4.01315	ODC1
0.00779508	0.0965026	-4.78867	BRK1
6.95583e-05	0.0199006	-9.52439	SPRY2
0.000153679	0.0261797	-3.07626	HNRNPM
0.00840746	0.0997628	-4.91068	SNX4
0.00770977	0.0960724	-4.05754	UBE2D3
0.0125928	0.118097	-2.80829	JKAMP
0.0249733	0.156976	-3.72701	SERPINB6
0.00759478	0.095034	-3.56558	JAKMIP2
0.0213159	0.146163	-5.51852	EFHA1
0.0210662	0.145428	-2.53741	LMBR1
0.00187946	0.0539682	-2.56455	ZNF761
1.31691e-05	0.0129316	-3.32467	SHISA5
8.51897e-05	0.0227526	-4.44233	HSD17B11
0.0024254	0.0596839	-3.9079	ASPH
0.018245	0.137276	-2.803	SF3A1
0.0444299	0.2039	-3.35525	NONO
0.000369328	0.0318077	-2.79469	KDM1A
0.00150704	0.0487529	-2.0522	MYD88
0.00345462	0.0695172	-2.22832	NPEPPS
0.0135776	0.120877	-4.67715	SYNJ1
0.0189354	0.139534	-4.50749	BLOC1S2
0.0360066	0.184863	-4.22543	SSBP1
0.000942097	0.0440795	-2.18293	DENND5A
0.0457356	0.206321	-2.24211	PDHB
0.0232354	0.152043	-3.12085	IGFBP2
0.0409049	0.196469	-2.00385	RCAN1
0.00208865	0.0560859	-2.39392	SKIV2L2
0.00159952	0.0499221	-5.2065	HIST1H3F
0.00307266	0.0670263	-7.36821	PDPN
0.0344482	0.181548	-3.48763	NFYB
0.0327878	0.177409	-3.70245	ACTL6B
0.0368857	0.187443	-2.97547	IRS2
0.00428453	0.0759131	-8.48484	STAT1
0.000772432	0.0405889	-3.18478	BTBD1
0.00176807	0.0526265	-6.07444	FERMT2
0.0155501	0.128696	-4.15767	MRPL47
0.0106081	0.11001	-2.60366	C1QTNF5
0.00733238	0.0936933	-5.71106	LAPTM4B
0.028763	0.167479	-2.83577	CDC37
0.0323972	0.176704	-2.50986	RNF20
0.0203582	0.143201	-2.04838	ACYP1
0.0471102	0.208631	-3.52495	HNRNPA1
0.0245343	0.155834	-4.85959	CNBP
5.52944e-05	0.0173242	-2.45966	APTX
0.00144013	0.0487251	-3.66714	CDKN2AIPNL
0.0238745	0.153675	-3.16791	SCRG1
0.0423195	0.199539	-3.43083	PAK1IP1
0.000419469	0.0338529	-3.9771	BTBD1
0.0178464	0.13644	-4.5278	DNAJB6
0.0298264	0.170742	-2.0279	C6orf130
0.00630227	0.0895175	-17.0874	SEC61G
0.0193548	0.140641	-2.74366	GSPT1
0.0241779	0.154335	-2.46421	PPIH
0.00567258	0.08658	-3.48594	HIST1H2AK
0.0222819	0.148899	-3.34386	DENR
0.0146747	0.125007	-3.42343	NGDN
0.0462858	0.207307	-8.15882	ENO1
0.00655697	0.0906327	-3.17089	ENO2
0.0322065	0.176667	-3.11543	ZNF563
0.00908668	0.103478	-3.099	SPRED3
0.00882201	0.102132	-6.15579	NGFRAP1
0.0188429	0.139268	-2.065	FAM108B1
0.018683	0.138683	-4.33756	GPR19
0.0400742	0.194611	-2.02494	PTHLH
6.96253e-05	0.0199006	-3.68531	PLCL2
0.00583341	0.0872708	-3.14497	ACTL6A
0.0171011	0.133937	-3.83067	SBDS
0.00706863	0.0924674	-4.62673	VDAC2
0.0270999	0.162859	-2.36161	STAM2
0.0249028	0.15687	-2.59264	POLR2C
0.00688782	0.0919806	-4.02614	CIAPIN1
0.00462299	0.0787019	-3.52525	ANAPC5
0.00169808	0.0518072	-3.82459	GDE1
0.0196987	0.142005	-4.68092	ADIPOR1
0.000426175	0.0338529	-9.61626	CHN1
0.000276058	0.0301933	-4.33674	FAM216A
0.0301142	0.171546	-2.96314	TUBB4B
5.07588e-05	0.0172989	-9.63613	KPNA2
0.0171241	0.133937	-5.35695	HPRT1
0.0227234	0.150257	-3.46028	MAGEE1
0.0272559	0.163343	-2.85624	GPM6A
0.0144123	0.124236	-4.35528	NDUFV2
0.0103818	0.109319	-3.32417	INPP1
0.0351426	0.182785	-5.74054	H2AFY
0.0158378	0.130083	-2.25293	FKBP8
0.00847485	0.10027	-13.8981	SPP1
0.00608242	0.0883986	-2.08354	DEF6
0.00532522	0.0845599	-5.37921	MRFAP1L1
0.0152092	0.127272	-5.74279	PFN2
0.0460571	0.206823	-3.87586	PSPC1
0.00520408	0.0835651	-6.65468	ATP13A1
0.00346158	0.0695172	-4.78927	CCNH
0.00470865	0.0797436	-7.73744	PTGES3
0.0441852	0.203322	-2.6218	C1S
0.00550669	0.0856253	-6.39396	RUFY3
0.000114141	0.0235761	-2.90402	LRRC8D
0.00309943	0.0670263	-2.9122	MPP1
0.0133976	0.120605	-2.21382	HSBP1
0.0023841	0.0593003	-4.62547	ERLEC1
0.0124244	0.117478	-2.90465	SLC35A1
2.48241e-05	0.0141575	-2.64456	MAPRE2
0.000274925	0.0301933	-9.18777	TMEM70
0.00581415	0.0872307	-2.19238	RABL2A
0.0121758	0.116888	-3.5999	PRC1
0.00726194	0.0933998	-4.08598	HIST1H2AD
0.0405775	0.195827	-4.18147	DCAF13
8.22896e-06	0.0111722	-4.18988	NREP
0.0071695	0.0928009	-3.97352	FBXO9
0.0361751	0.185276	-4.27056	CD164
0.048777	0.211069	-2.71307	XPOT
0.0312176	0.174356	-6.27907	TRUB1
0.0332632	0.178646	-2.46019	DNAJC7
0.00272447	0.0633071	-3.94465	LANCL2
0.0486123	0.210969	-3.38945	ZXDB
0.00496808	0.0820112	-2.83108	ANAPC13
0.0442829	0.203571	-2.32119	NAA35
0.00650974	0.0905204	-3.21546	DPP8
0.000528592	0.0360327	-4.11142	PF4
0.0032334	0.0680948	-4.05842	ZNF721
0.00263165	0.0621374	-7.9307	RTN4
0.0494244	0.212295	-2.1881	ASAP3
0.0230386	0.151288	-2.31466	POLR1D
0.0219764	0.147855	-2.67622	SUMO3
0.0488917	0.211385	-4.35184	LAP3
0.0352882	0.182978	-2.65208	CHMP3
0.0200919	0.142601	-5.14377	ATP2C1
0.00126602	0.0469812	-4.28605	PPIL3
0.0413424	0.197324	-5.10551	CORO1C
0.0158517	0.130083	-7.24459	MAGI2
0.0341066	0.180753	-2.93498	PLRG1
0.0168307	0.133177	-2.08808	PARL
0.00212643	0.0564413	-2.16183	FITM2
0.0421086	0.199221	-2.44817	PTDSS1
0.00855808	0.100743	-2.34348	SLAIN1
0.0051468	0.0835651	-4.29392	H2AFY
0.0132971	0.120439	-2.08983	BFAR
0.0262025	0.160201	-2.24037	UBE2D2
0.0186846	0.138683	-7.58194	PDIA3
0.00675791	0.0911249	-3.46851	PSMD10
0.0241847	0.154335	-2.40146	UBE2V2
0.00157012	0.0493831	-4.03308	CCZ1
0.040567	0.195827	-2.32922	COPE
0.0167687	0.133137	-2.68139	NCAPD2
0.0426339	0.20017	-5.15321	ABCG4
0.0409974	0.196566	-3.42484	SPC25
0.0186427	0.138498	-2.87895	MBD2
0.00342356	0.0693253	-2.65844	EIF3I
0.00242966	0.0596839	-3.90257	TUFM
0.0317206	0.175421	-2.87338	GSTM4
0.0389742	0.192244	-2.79043	VAMP5
0.0445691	0.203983	-2.87129	MTHFD1
0.00104838	0.0444299	-3.37352	USP33
0.0254255	0.158177	-2.55508	UBE2NL
0.0180824	0.137033	-3.31007	C1orf43
0.00407351	0.0744018	-3.18849	CCT6A
0.00917784	0.103478	-3.55375	RCHY1
0.0156923	0.129382	-2.85479	EGLN1
0.00172533	0.0520896	-4.54023	WDR47
0.00955597	0.105264	-6.56828	ERLEC1
0.0217182	0.147246	-3.66441	CDK1
0.0265645	0.161428	-4.57635	SUB1
0.00853557	0.100551	-5.41201	LRPPRC
0.0407297	0.196041	-3.25907	CDKN2A
0.00306011	0.06692	-2.502	USP38
0.0194106	0.1408	-2.58555	CAPRIN1
0.040644	0.195967	-4.14146	TUFT1
0.000278688	0.0301933	-4.12321	GPBP1
0.0323707	0.176704	-6.12818	LRRN2
0.00275591	0.0633071	-5.35113	MARK3
0.000268122	0.0301933	-3.49861	PSIP1
0.00556393	0.0860815	-4.7278	TRAPPC1
0.00296914	0.0658634	-4.40263	GYG1
0.0186959	0.138704	-2.93254	DDX19B
0.0105659	0.109888	-2.64681	CD8A
0.0400165	0.194554	-3.1578	RNF7
0.00885566	0.102179	-2.9006	AIFM1
0.000554313	0.0363874	-3.31135	RAB9A
0.00413399	0.0745412	-2.66215	ALDH9A1
0.00778335	0.096498	-3.24774	PUM1
0.0127938	0.118632	-8.3532	CGNL1
0.00103864	0.0443639	-3.80155	MYEOV2
0.0389545	0.192244	-2.32327	CCNG2
0.0495134	0.212394	-4.86372	SEP15
0.0201244	0.142613	-5.12702	MTHFS
0.00229921	0.0581676	-2.63249	MOCS2
0.00313433	0.0674565	-5.06832	GPR137B
0.0479592	0.209715	-4.07102	FUS
0.0275677	0.164518	-3.62953	GCA
0.0234244	0.152729	-3.20117	CRBN
0.0333906	0.179006	-2.8352	SRP54
0.0162576	0.131581	-4.08327	FYN
0.00358882	0.0707397	-11.7288	POU3F2
0.010912	0.111604	-5.50556	ANKRD65
0.0487322	0.211069	-3.44495	SMARCA2
0.00111857	0.0456282	-5.89427	RBBP7
0.0198851	0.142534	-3.26158	TIMM9
0.0158018	0.130022	-2.86416	TOMM70A
0.000925276	0.0437488	-5.30312	CMPK1
0.00216513	0.0566923	-2.48296	MRPL2
0.0499688	0.213161	-2.08654	ARAP1
0.0138819	0.122127	-3.96411	FLOT1
0.0122394	0.116925	-10.2057	BCAN
0.0086286	0.100917	-2.67134	TIMM22
0.0109982	0.112009	-5.1147	PPP2CB
0.00430084	0.0759131	-3.0079	ACTR3B
0.00630222	0.0895175	-3.1435	NIPSNAP3B
0.00951632	0.104969	-4.04288	ACTN1
0.000456197	0.0339759	-6.206	CCT6A
0.0088717	0.102213	-4.43642	SF3B2
0.0478204	0.209658	-7.78614	CHCHD2
0.00541406	0.0851409	-3.60115	NOL8
0.00580805	0.0872307	-12.0908	CERS1
0.000978958	0.0440795	-3.21293	CCDC92
0.00211426	0.0564413	-8.10292	S100B
0.0113347	0.113361	-22.6195	FABP7
0.0437356	0.202225	-9.46639	STMN2
0.000702653	0.040222	-2.34575	DNALI1
0.00667864	0.0909643	-2.35508	USP14
0.0386852	0.191743	-2.08562	LPAR1
0.000537623	0.0363874	-2.38594	PDK3
0.0127621	0.118541	-7.28198	DBI
0.0321454	0.176513	-2.59505	NDFIP1
0.003102	0.0670263	-2.39666	ACBD6
0.0198798	0.142534	-2.01418	C12orf10
0.0173856	0.135137	-3.40143	CENPH
0.0402792	0.195275	-2.93441	PRCP
0.00487358	0.0812115	-2.79867	UBE2H
0.00352282	0.0700779	-3.21473	SIAH1
0.0180837	0.137033	-2.31871	SEPT7
0.0136149	0.121012	-3.43325	DCTD
0.0345347	0.181548	-2.5379	FILIP1L
0.00598991	0.0883534	-7.66447	ATP5A1
0.0296393	0.170075	-2.28704	PSMG1
0.0212759	0.146071	-2.94697	NT5C3
0.0398631	0.194155	-4.17819	GPR75-ASB3
0.0374205	0.188982	-2.83176	CMPK2
0.00233184	0.0588085	-2.79328	EIF5
0.0135544	0.120869	-3.93771	CAMLG
0.0137897	0.121973	-3.96317	TAF9
0.0126219	0.118178	-2.1058	CDV3
0.0426004	0.200129	-3.27178	PDCD10
0.0447677	0.204301	-2.2025	USP1
0.0153409	0.127875	-4.22473	LIMS1
0.0255137	0.158177	-2.00386	DIS3L
0.00868516	0.101433	-2.55073	CCDC34
0.000979734	0.0440795	-2.82027	PPM1G
0.000282429	0.030272	-2.52881	CAPRIN1
0.0107423	0.110781	-2.47477	PHF19
0.00382973	0.0726768	-2.04929	ENOPH1
0.0341337	0.180789	-2.3369	CCBL2
0.0283318	0.166228	-3.07713	NOP16
0.0174779	0.135352	-8.76391	BEX1
0.0251085	0.157334	-4.2956	ANKRD33B
0.0100703	0.108151	-4.46523	COX11
0.00315111	0.067512	-4.92827	ATP2B1
0.0234269	0.152729	-2.89563	ENY2
0.0022888	0.0580827	-2.89039	PDCD2L
0.00840336	0.0997628	-2.04567	BBS2
0.0253223	0.157823	-3.46396	MZT2A
0.010875	0.111521	-2.87783	BCL2L1
0.0486704	0.210969	-2.48816	CASP1
0.0258797	0.159339	-2.08367	PICALM
0.0151478	0.12708	-4.10338	PAPSS1
0.0440449	0.202993	-6.14504	RHOA
0.0302602	0.172137	-2.18559	HN1
0.0341947	0.181026	-2.85141	TEX30
0.0221643	0.14862	-3.70277	NOP58
0.00708297	0.0924674	-3.62879	CCT5
0.0136484	0.121238	-5.45479	DCTN2
0.0260803	0.159856	-4.54086	GAP43
0.0012862	0.0469812	-2.61383	ESCO1
0.0193591	0.140641	-3.60194	DDX39A
0.00279113	0.0636877	-4.94344	EIF2B1
0.00146896	0.0487251	-5.32403	U2AF1
0.000886979	0.0428721	-5.75953	ZNF207
0.00316903	0.0675783	-6.96	KCTD2
0.0474331	0.208977	-4.31512	MAPK6
0.00373268	0.0717132	-2.15497	COPS3
0.0373901	0.188887	-4.09325	HMGN3
0.00282342	0.0639767	-7.61917	MRPL3
3.7559e-07	0.0020397	-10.2108	PCDH10
0.00454797	0.0780774	-2.50275	SS18L2
0.016048	0.130936	-4.22596	ACN9
0.0407636	0.196137	-2.40226	AQR
0.0279241	0.165329	-3.19365	AMZ2
0.0380774	0.189828	-2.59724	PGM1
0.00119037	0.0462854	-5.22749	TRIM37
0.033979	0.180306	-3.09546	AIDA
0.00151418	0.0487529	-4.11273	DNAJC2
0.0389189	0.192141	-3.3958	MPHOSPH10
0.0121676	0.116888	-2.16961	TBCA
0.000975081	0.0440795	-3.3744	RNF14
0.0184806	0.13786	-2.52161	PRPF38B
0.0279884	0.165329	-2.29981	EID2
0.00890095	0.102259	-5.28484	AP2S1
0.0232503	0.152065	-3.14702	MRPS5
0.0037939	0.0724622	-3.47891	PPM1B
0.00996881	0.107558	-13.5625	RTN1
0.00458547	0.0784732	-5.96503	POSTN
0.00544178	0.0852475	-2.53374	SEC31A
0.00540189	0.0851137	-4.77135	NASP
0.00851661	0.1004	-8.92941	LDHA
0.0146025	0.125007	-2.59552	RNF10
0.0412151	0.197009	-4.61764	IL8
0.00432141	0.0759131	-2.32872	RRP15
1.06153e-05	0.0123532	-5.80364	TAF7
0.0140448	0.122494	-6.54326	TRAPPC5
0.0209554	0.145209	-3.65812	LSM5
0.0162159	0.131438	-4.79801	TRAPPC12
0.00403875	0.0740427	-5.68549	HIF1A
0.0358324	0.184449	-5.52665	NDUFB6
0.036881	0.187443	-2.64442	C11orf73
0.0103769	0.109319	-4.22837	MRPS35
0.0339128	0.180246	-2.28653	ILF3
0.0020031	0.0552779	-2.52458	SUSD1
0.00936407	0.104105	-5.54292	RAN
0.0133768	0.120539	-4.82148	FZD7
0.000109268	0.0235761	-4.30743	FAM49B
0.00205677	0.0560349	-3.40185	CAND1
0.00798995	0.0974788	-3.22214	PTGR1
0.0282117	0.166093	-6.44966	H2AFY
0.0159272	0.130264	-4.89269	AGPS
0.0121247	0.116888	-5.27216	EFHC1
0.0183385	0.137429	-3.80659	C2orf47
0.00615868	0.0887155	-3.90333	RARS
0.0403207	0.195275	-3.94956	WDR55
0.0196882	0.142005	-6.48433	SOD1
0.00146602	0.0487251	-8.54586	STRAP
9.50223e-05	0.0227738	-3.63477	TTC39B
0.0348438	0.182239	-2.01635	GK
0.0193555	0.140641	-2.97111	ELP6
0.00196417	0.054972	-3.16828	VRK1
0.012961	0.11883	-5.22777	QDPR
0.0408641	0.196389	-2.31114	IDS
0.0175319	0.135554	-9.50121	NME1
0.0406997	0.196003	-2.48521	TNIK
0.0028295	0.0640254	-5.34899	CLDND1
0.00315438	0.067512	-6.69402	CHN1
3.62465e-05	0.016369	-4.2088	PPID
0.00976448	0.106339	-3.30044	MARK1
0.0085104	0.1004	-8.31249	PPP2R2B
0.0223863	0.148986	-2.13968	SEPT7
0.000457441	0.0339759	-2.75247	CKAP5
0.000850707	0.0423844	-5.40288	PICALM
0.00144236	0.0487251	-2.74771	MIA3
0.0473451	0.208841	-3.2922	TRIM13
0.00497995	0.0821187	-3.94208	CERS5
0.00889102	0.102225	-2.7619	ZFAND5
0.0442545	0.203498	-2.81122	C5orf15
0.00582537	0.0872307	-2.05101	MAX
0.0049438	0.0817709	-4.49789	C5orf43
0.00592477	0.0878311	-2.92361	COX19
0.00763833	0.0952861	-3.29907	ZNF567
0.0495773	0.212513	-3.46411	IL13RA1
0.00524417	0.0837713	-3.25511	BZW1
0.00550255	0.0856253	-6.56069	ARHGAP8
0.0135117	0.120869	-3.9911	GRIA2
0.0436903	0.202225	-2.39935	ACTR1A
0.0108561	0.111518	-5.11492	ETFA
0.00599254	0.0883534	-2.30741	C17orf80
0.0246262	0.156113	-2.66284	RTN4
0.027512	0.164306	-2.77431	SPARC
0.0419807	0.199073	-2.87021	MAPRE1
0.0410773	0.196606	-2.07937	PSMD1
0.0137544	0.121786	-9.22054	PTPLAD2
0.0128467	0.1188	-2.48912	RAD51C
0.00707219	0.0924674	-4.38243	AP2S1
0.0431746	0.201441	-2.33826	ASCC2
0.0126986	0.118252	-2.34898	MRPL4
0.0262371	0.160215	-2.41786	PPHLN1
0.0392979	0.192844	-2.0737	TAF9
0.00825216	0.0992941	-8.47074	SPP1
0.00607423	0.0883986	-3.01361	IDH3A
0.00321893	0.0680191	-3.26977	SLC2A1
0.00384817	0.0727313	-2.81149	RSU1
0.0116022	0.114468	-2.37202	MDH1
0.00869297	0.101451	-2.13421	MAP1LC3B2
0.0127227	0.118377	-3.08237	MBOAT2
0.0284045	0.166228	-4.87805	MSTO1
0.0016512	0.0510102	-4.66913	ERCC3
0.0381701	0.190031	-3.17173	ZNHIT3
0.0166705	0.132689	-3.06462	EBNA1BP2
0.0139484	0.122169	-8.31514	DSTN
0.0060281	0.0883986	-4.7908	FEZ2
0.0213184	0.146163	-2.371	HLA-DRB4
0.009472	0.104907	-3.47885	FBXO3
0.00214857	0.0564588	-2.75941	UBA2
0.0150095	0.126523	-6.20165	SERPINE2
0.0204451	0.143524	-5.53964	PHLDA3
0.00704546	0.0924674	-3.60835	NPM1
0.0174797	0.135352	-4.96769	C16orf80
0.00394	0.0736974	-3.56974	HIST2H3A
0.0220828	0.148299	-6.06527	NCOR2
0.0375524	0.189112	-2.51015	BCKDK
0.0043636	0.0761969	-2.3284	MDH2
0.000700389	0.040222	-9.64966	ATXN10
0.0303121	0.172262	-3.14706	CLTB
0.0282387	0.166093	-4.78052	ZNF688
0.000921929	0.0437488	-4.50961	SOCS6
0.0351298	0.182785	-4.59068	HGSNAT
0.0184372	0.137662	-2.27722	PWP1
0.0452752	0.205636	-3.30929	ST3GAL5
0.00487556	0.0812115	-2.43018	FAM165B
0.014153	0.12304	-5.66907	COPS6
0.0296097	0.170066	-4.29666	FAM45A
0.00359951	0.0707397	-5.03974	IFIT1
0.0286176	0.166915	-5.92972	ATP6V1E1
0.0185657	0.138119	-3.84542	TPMT
0.0382738	0.190341	-2.87713	RCAN1
0.0117032	0.114847	-2.27914	CARS
0.0293289	0.169202	-3.1706	RNF8
0.0444228	0.2039	-5.46406	SRSF3
0.0307071	0.172946	-3.90689	CWC15
0.00614627	0.0887155	-5.55576	UTP3
0.0126903	0.118252	-3.75392	BOD1
0.0120479	0.116888	-2.73459	PHYHIPL
0.00207566	0.0560806	-4.94762	TCEAL7
0.00733665	0.0936933	-3.20235	PPP6C
0.00892173	0.102361	-2.07258	ZNF708
0.0124136	0.117447	-2.80563	MAPKAP1
0.0269555	0.162486	-2.93691	JPH1
4.19888e-05	0.016369	-2.35712	CCDC124
0.0171233	0.133937	-3.57971	NQO2
0.00366209	0.0713204	-2.33189	SMU1
0.024071	0.154092	-8.22961	SPP1
2.78869e-05	0.0141575	-3.96849	PNRC2
0.00856477	0.100749	-2.29373	RABEP1
0.012178	0.116888	-2.40921	GNL3
0.041925	0.199023	-3.15765	FBXO22
0.00342454	0.0693253	-4.20614	EMC2
0.0289256	0.168066	-11.8503	PSIP1
0.0341158	0.180753	-2.77909	PNMT
0.0256963	0.158917	-4.43605	UBXN6
0.0110411	0.112145	-3.8589	HABP4
0.0155702	0.128766	-3.09034	MIEN1
0.00637179	0.0899349	-7.50023	KCMF1
0.0134063	0.120605	-6.0677	SDCBP
0.0260893	0.159856	-2.46992	SRP19
0.00679622	0.0913466	-2.91958	HNRNPR
0.0208024	0.144637	-4.76605	GRIA2
0.0158477	0.130083	-2.47506	IFNAR1
0.04569	0.206298	-4.37988	PSMB5
0.00136115	0.0478959	-2.65121	NARF
0.0122233	0.116888	-3.61927	ATP6V0B
0.00133983	0.0473689	-3.58164	MRPS9
0.00689444	0.0919936	-4.2029	DCTD
0.0494533	0.21236	-2.51325	SMARCA1
0.00184056	0.0536273	-3.05515	DNAJB11
0.0187948	0.139184	-3.01397	DEGS1
0.0458078	0.206321	-2.70426	TPI1
0.00873884	0.101701	-3.71957	AMD1
0.0116868	0.114847	-3.35387	NOL7
0.0235346	0.153019	-2.08616	RBM48
2.15352e-06	0.00584753	-4.81177	KDM1A
0.00726039	0.0933998	-2.05146	STAMBPL1
0.0207643	0.144508	-3.00781	NUDT1
0.0420761	0.199217	-2.44331	CDKN3
0.0215344	0.146622	-2.08073	KLHL4
0.0350317	0.182638	-3.45029	HMGN4
3.50201e-06	0.00633942	-5.4084	PIAS2
0.0146451	0.125007	-2.77879	MARS
0.0215782	0.146663	-4.98293	PRKAG2
0.000959247	0.0440795	-4.66909	ACP1
0.00925338	0.103612	-3.02244	ZNF830
0.0437045	0.202225	-3.89413	SRI
0.00645743	0.0905204	-3.08878	UBQLN1
0.0171923	0.13423	-5.66999	TMEM183A
0.00680093	0.0913466	-2.32679	AIF1
0.0239096	0.153723	-2.3814	CSNK2A2
0.00468418	0.0794944	-2.33647	RGS2
0.0319559	0.175887	-2.55328	SART3
0.00315241	0.067512	-2.37542	ZNF628
0.0427364	0.20045	-2.07625	GLE1
0.0252086	0.157715	-2.35005	APBB1
0.00967374	0.105846	-5.20745	NPTN
0.0203113	0.143201	-5.42302	SOX2
0.0469214	0.208402	-2.75047	GPS2
0.011723	0.114847	-2.47217	RBM7
0.000734533	0.0403902	-3.06597	CDK5
0.0304619	0.172435	-4.16944	UBE2S
0.00236367	0.0591967	-8.51808	PIGY
0.022308	0.148952	-2.89491	ACTR10
0.00918974	0.10354	-3.79707	IFRD1
0.011393	0.113734	-4.33384	ATP2C1
0.00458183	0.0784732	-2.8483	ENSA
0.000684791	0.0401317	-2.78347	C3orf37
0.000957513	0.0440795	-2.59107	EIF2AK1
0.0117104	0.114847	-4.50457	HNRNPD
0.00911536	0.103478	-4.20617	PGRMC1
0.0458181	0.206321	-3.56949	FAM43B
0.0107215	0.110781	-8.06629	GAPDH
0.0164852	0.132076	-2.21718	TCEAL2
0.0437418	0.202225	-4.33318	PRDX3
3.37728e-06	0.00633942	-3.06801	C9orf40
0.0284052	0.166228	-3.70954	ORMDL1
0.000582011	0.0370395	-3.82022	ASNS
0.0184228	0.13764	-2.44688	TSR3
0.032741	0.177371	-2.63393	HRAS
0.0309736	0.173544	-3.4595	WDR61
0.0238208	0.153675	-2.29307	NCOA4
0.00603359	0.0883986	-4.31637	TNFAIP2
0.00653542	0.0905204	-4.94124	HNRNPU
0.011002	0.112009	-6.06973	BOP1
0.00917105	0.103478	-2.17598	OSTM1
0.0112244	0.112781	-8.3551	SLC27A1
0.000388616	0.0327246	-2.81238	PIGX
0.00650466	0.0905204	-6.47181	BRAF
0.00143463	0.0487251	-4.78934	ZNF207
0.0400897	0.194619	-4.72473	ZCCHC4
0.00144782	0.0487251	-2.80579	MCAM
0.00186266	0.0537105	-2.74697	DCTN1
0.0301505	0.171692	-8.46499	PPP1R3F
0.00692988	0.0921614	-2.85138	SIAH2
0.00680109	0.0913466	-2.58123	CLPX
0.0277302	0.165185	-3.4561	STX12
0.0215377	0.146622	-3.54339	MTCH2
0.0129446	0.1188	-4.22151	DNAJB9
0.00163107	0.0507124	-10.1802	HSP90AB1
0.0017079	0.0518883	-3.18118	EPB49
0.00658105	0.0906327	-12.7324	DSTN
0.0295605	0.169996	-2.16561	OSGIN2
0.000165367	0.0261797	-6.96163	DNAJC19
3.77734e-05	0.016369	-2.67197	HSDL1
0.000415578	0.0338529	-3.24247	AGFG1
0.00200523	0.0552779	-4.76897	SAP30
0.0268895	0.162431	-2.33373	TSFM
0.0377483	0.189161	-4.18109	BARX1
0.00715037	0.0928009	-6.94452	LAGE3
0.00100876	0.0440795	-6.77901	DBI
0.00138981	0.0484065	-2.14379	EIF4A3
0.003936	0.0736974	-3.69605	PSMD4
0.00419639	0.0752119	-2.27614	RAD51AP1
0.00416021	0.0748103	-7.43072	NARS
0.0195564	0.14148	-2.2004	UBA52
0.0179072	0.136649	-2.18984	GNL2
0.00395915	0.0738015	-3.17091	GRB14
0.00121319	0.0465328	-2.68481	MRPL15
0.00128044	0.0469812	-14.051	GAS1
0.00475248	0.0802357	-2.66901	ASNS
0.00444793	0.0770092	-8.54341	CNN3
0.00607182	0.0883986	-2.22633	PPM1A
0.0356226	0.183929	-2.83493	DNAJC9
0.0345341	0.181548	-2.36205	HIST1H4H
0.00716622	0.0928009	-2.50131	C1GALT1
0.000702658	0.040222	-3.98584	KIAA0947
0.0147249	0.125078	-4.10065	BCL2L1
0.00473681	0.0801372	-2.17952	RPUSD3
0.0304308	0.172435	-2.33752	VMO1
0.00533873	0.0846511	-4.198	STK11
0.0457838	0.206321	-2.4751	ZSWIM7
0.000816332	0.0411755	-2.60555	PHF12
0.00112822	0.0456282	-2.50342	CSNK1A1
0.0136873	0.121345	-2.99233	MCTS1
0.00237296	0.0591967	-2.99713	VCAN
0.0082982	0.0994807	-2.69518	TINF2
0.0022308	0.0573089	-8.35772	LDHA
0.0231457	0.151746	-2.6042	SPRYD7
0.0027589	0.0633071	-2.08887	FAM210B
0.0142013	0.123198	-3.53194	RPAP3
0.00618728	0.0887352	-2.07927	KCTD9
0.0279815	0.165329	-2.22301	SPARCL1
0.0244631	0.155503	-7.28953	DYNLL1
0.00062861	0.0389469	-4.23897	RPP40
0.000860275	0.0425812	-5.1776	TBK1
0.001284	0.0469812	-2.54452	SAPCD2
0.00759194	0.095034	-3.981	RB1CC1
0.0020276	0.0555186	-11.1253	BAALC
0.000155437	0.0261797	-3.52998	RALB
0.0345349	0.181548	-3.10408	ASPH
0.00461314	0.0787019	-3.45099	SGOL2
0.0054558	0.0853851	-2.65869	ZNF419
0.0192644	0.140641	-2.55602	SRD5A3
0.0210122	0.145329	-3.79805	CD99
0.0255092	0.158177	-2.18097	NIPA2
0.0498423	0.212852	-4.41444	NDUFS2
0.0396118	0.193721	-2.13685	STRA13
0.0464477	0.20741	-3.39577	LGALS9
0.0329158	0.177807	-2.6834	BMP2K
0.0135075	0.120869	-2.65228	MRPL12
0.00534297	0.0846511	-3.59511	UBE2A
0.015085	0.126748	-2.22871	UXS1
0.0477935	0.209658	-2.77496	PIP4K2A
0.0214207	0.146297	-2.89992	APITD1-CORT
0.0377765	0.189161	-2.21392	SPAG16
0.0478818	0.209715	-3.00201	SMN2
0.0342443	0.181198	-2.63624	C1orf123
0.0237644	0.153675	-5.35961	CYS1
0.0474864	0.209094	-2.09102	XPNPEP1
0.0102962	0.109319	-5.51417	TUFT1
0.0169274	0.133266	-2.35969	CYP51A1
0.0145685	0.124959	-4.2537	ARL4A
0.00023372	0.0295175	-4.65852	TUBB4A
0.0281976	0.166093	-2.51876	NSFL1C
0.0130323	0.119148	-2.68117	EMC8
0.00703726	0.0924674	-2.87947	SP100
0.0237388	0.153675	-2.13525	ATIC
0.0306458	0.172881	-3.80965	SOCS2
0.00776363	0.0964415	-2.65261	SOBP
0.0331953	0.178488	-3.46278	TMCO1
0.0105294	0.109888	-2.43941	NAA10
0.02714	0.16304	-3.49494	TXNRD2
0.035457	0.183488	-3.33561	GTF2F2
0.0308073	0.173193	-4.45456	GALC
0.0200367	0.142549	-2.6439	KIAA0196
0.00179092	0.0528581	-2.52613	TAF13
0.0305829	0.172749	-3.17834	JAKMIP1
0.00291957	0.0649803	-2.96307	NUP35
0.0174569	0.135352	-2.42947	RAB1A
0.0219763	0.147855	-2.52809	FAM18B1
0.0461464	0.206941	-2.21637	HIGD1A
0.0330723	0.178179	-2.37842	SEC62
0.00771874	0.0960724	-3.09468	ZNF146
0.0296576	0.170075	-3.18377	UBE2C
0.020073	0.142601	-2.56438	SLC6A8
0.0118462	0.115845	-3.93617	ARMC1
0.0129064	0.1188	-3.40475	KIAA0907
0.00385455	0.0727675	-6.89382	OCIAD1
0.000305774	0.0306131	-7.98778	MLLT11
0.0459621	0.206627	-3.3695	PPP1R15B
0.0350262	0.182638	-2.40693	NDUFAF5
0.018108	0.137089	-6.21987	HIF1A
0.0201941	0.142858	-2.25553	PYGL
0.000889441	0.0428721	-3.57086	HNRNPH2
0.0102462	0.109105	-3.07451	MRPL4
0.00520483	0.0835651	-7.36204	POLR2J3
0.00054991	0.0363874	-6.02492	PARP1
0.0161065	0.131204	-2.30662	ACTR3
0.0101895	0.108734	-4.23764	GNAI3
0.026211	0.160201	-2.32111	FOXO3
0.000353287	0.0312693	-5.5453	APOO
0.00130664	0.0473689	-4.01815	PPM1B
0.0266541	0.161731	-2.3648	DOT1L
0.029743	0.170444	-2.2113	MAP3K7
0.0129493	0.1188	-2.22688	RAB10
0.00917688	0.103478	-3.35169	C22orf28
0.00287817	0.0646775	-7.80403	SLC39A6
0.0165459	0.132076	-5.42543	FAM108A1
0.0345491	0.181548	-2.118	URI1

## Sheet: LncRNA
Table S1-2 Differential expressed LncRNAs in Disease group before treatment/healthy control group
P-value	FDR	Fold Change	GeneSymbol
0.0233938	0.164039	2.0443	NAALADL2-AS3
0.00357456	0.075292	2.00385	LOC285540
0.00620576	0.0947995	2.31685	RP11-217E13.1
0.00330386	0.0727352	2.07003	AC092535.3
0.000179987	0.0309608	2.5397	LOC731275
5.78697e-05	0.025675	2.15014	RP1-20B11.2
0.00539361	0.0894093	2.30314	TTC28-AS1
0.00891403	0.110923	2.13793	XLOC_011815
0.0492244	0.23014	2.02853	LOC100289230
0.0200738	0.154191	3.18386	XLOC_004448
7.89113e-05	0.025675	3.11096	XLOC_008597
0.0224737	0.161282	2.09865	AX748294
0.0105793	0.118165	2.00688	XLOC_003087
0.0077491	0.104207	2.25092	XLOC_002185
0.0159217	0.141008	2.16464	RP11-236J17.6
0.00903528	0.111211	2.05498	CTD-2302E22.4
0.0371776	0.203955	2.31573	RP13-507I23.1
0.0481932	0.228377	2.53587	XLOC_002070
0.0115421	0.123217	2.47493	RP11-80G7.1
0.0115421	0.123217	2.47493	RP11-80G7.1
0.0115421	0.123217	2.47493	RP11-80G7.1
0.0115421	0.123217	2.47493	RP11-80G7.1
0.0261356	0.172235	2.26553	RP11-131N11.4
0.00127924	0.0520429	3.56483	RP11-513G11.4
0.0021734	0.0616562	2.15442	AC084125.4
0.0458206	0.223318	2.40602	XLOC_005635
0.0224844	0.161282	4.60577	RP11-122A8.4
0.0340992	0.195984	2.02065	RP11-954J6.3
0.0415807	0.215215	2.17153	MIR143HG
0.0183216	0.148781	2.8014	CTD-2049O4.1
0.00760282	0.103222	2.22514	RP11-464F9.19
0.00760282	0.103222	2.22514	RP11-464F9.19
0.0127439	0.128703	2.216	RP11-558A11.3
1.95096e-05	0.023153	2.0252	RP11-239E10.2
0.044635	0.221055	2.16255	RP11-307C12.11
0.044635	0.221055	2.16255	RP11-307C12.11
0.00760328	0.103222	3.27049	uc.352
0.00200502	0.0603668	2.42998	FLJ38109
0.0423862	0.216197	2.87978	RP11-807H22.5
0.00702917	0.0999622	2.02462	RP11-211G23.1
0.0498777	0.232051	3.42849	CTD-2337A12.1
0.0498777	0.232051	3.42849	CTD-2337A12.1
0.0498777	0.232051	3.42849	CTD-2337A12.1
0.0498777	0.232051	3.42849	CTD-2337A12.1
0.0290361	0.180649	2.02918	RP11-540H22.2
0.00782319	0.105104	2.60168	XLOC_012658
0.0471273	0.226431	2.2503	RP11-404H14.1
0.0192687	0.151605	2.22145	RP11-216M21.7
0.0115265	0.123217	2.25277	XLOC_006625
0.0480461	0.228303	2.86061	chr14:84031800-84050525
0.0193265	0.151725	2.84568	LOC728613
0.0187959	0.149912	2.11659	LINC00256A
0.0275572	0.176413	2.11364	chr20:24726575-24738550
0.0138734	0.133117	2.0088	AC004231.2
0.0138734	0.133117	2.0088	AC004231.2
0.0025706	0.0669248	2.51235	RP11-263C24.1
0.040791	0.212994	2.26842	DQ596646
0.0239958	0.165805	2.92943	ZFR2
0.0239958	0.165805	2.92943	ZFR2
0.00940277	0.112242	3.47878	XLOC_009207
0.0337834	0.195167	2.04301	chr6:48613250-48635850
0.000849015	0.0439101	2.17781	XXbac-B33L19.6
0.00477605	0.0859387	3.55739	CTD-2541M15.1
0.0226164	0.161687	2.76716	GS1-124K5.3
0.0340982	0.195984	2.03732	AC093390.1
0.000461369	0.037979	2.02653	XLOC_007640
0.00499784	0.0875804	3.71932	RP11-23P13.6
0.00815295	0.106422	2.04687	XLOC_010952
0.017334	0.14595	2.37359	RP3-400B16.1
0.017334	0.14595	2.37359	RP3-400B16.1
0.017334	0.14595	2.37359	RP3-400B16.1
0.000128075	0.0271678	2.66979	ANKRD20A19P
4.80309e-05	0.025675	2.16919	LINC00443
0.0182685	0.148781	4.01113	RP11-532F12.5
0.0182685	0.148781	4.01113	RP11-532F12.5
1.21679e-05	0.023153	3.83977	KB-1615E4.2
0.0188009	0.149912	2.43841	RP11-96L14.7
0.0422305	0.215828	2.09493	XLOC_008375
0.00748766	0.10234	2.38383	MIR181A2HG
0.00748766	0.10234	2.38383	MIR181A2HG
0.00135744	0.0522773	2.52264	XLOC_001630
0.0135601	0.131991	2.38472	HPYR1
0.00823677	0.107025	2.04648	TTC28-AS1
8.56951e-05	0.025675	2.00717	RP11-982M15.2
8.56951e-05	0.025675	2.00717	RP11-982M15.2
8.56951e-05	0.025675	2.00717	RP11-982M15.2
0.00834777	0.107376	2.18317	DIO3OS
0.00550836	0.0900346	2.53592	RP11-328N19.1
0.00618544	0.0947995	2.19574	RP11-460I13.2
0.00618544	0.0947995	2.19574	RP11-460I13.2
0.00618544	0.0947995	2.19574	RP11-460I13.2
0.00442866	0.0828307	2.79637	XLOC_009483
0.0118042	0.124429	2.1181	XLOC_005051
3.96195e-06	0.023153	2.55602	XLOC_005945
0.000706438	0.0424288	3.05702	RP11-504G3.1
0.0319969	0.190317	2.24177	BC037839
0.03679	0.203035	2.10372	HP08874
0.00183058	0.0584261	2.13657	RP4-612B15.3
0.00183058	0.0584261	2.13657	RP4-612B15.3
0.00183058	0.0584261	2.13657	RP4-612B15.3
0.00183058	0.0584261	2.13657	RP4-612B15.3
0.00199802	0.0603668	2.5338	XLOC_010732
0.00515328	0.0880293	2.35842	CTB-157D17.1
0.00515328	0.0880293	2.35842	CTB-157D17.1
0.00515328	0.0880293	2.35842	CTB-157D17.1
0.0241155	0.166207	2.35792	XLOC_003839
0.00992873	0.11449	2.80903	XLOC_001174
0.00817437	0.106604	2.95874	AC053503.4
0.00817437	0.106604	2.95874	AC053503.4
0.00817437	0.106604	2.95874	AC053503.4
0.00817437	0.106604	2.95874	AC053503.4
0.00817437	0.106604	2.95874	AC053503.4
0.000389436	0.0358712	2.04614	LOC100133669
0.00708366	0.100164	2.18541	RP11-670E13.2
0.0117469	0.1241	2.13522	RP11-91I20.1
0.0070093	0.0999216	2.09591	CR627135
0.0470611	0.226189	2.43125	XLOC_010728
0.0289214	0.180622	3.11706	RP11-281A20.1
0.0121464	0.125652	2.10138	RP1-288M22.2
0.0331182	0.193539	3.91547	PTCSC3
0.00646898	0.0964077	2.13617	AK130824
0.00646898	0.0964077	2.13617	AK130824
0.00646898	0.0964077	2.13617	AK130824
0.000633098	0.0415481	2.06927	BC150162
0.0164428	0.143482	2.28422	XLOC_006436
0.025997	0.17206	2.02187	RP11-630C16.1
0.0144064	0.135509	2.14174	C1orf211
0.0220922	0.160764	3.71703	RP11-161I10.1
0.00996147	0.114509	2.8886	LOC100131320
0.0165988	0.143735	2.30615	LOC728606
0.00827308	0.107129	2.19715	OR7E91P
0.0201376	0.154247	2.60484	XLOC_006862
0.000787556	0.0431489	2.23532	AC093415.2
0.00642723	0.0961452	2.01617	RP11-418B12.1
0.0216968	0.159764	4.67289	RP11-181G12.2
0.0216968	0.159764	4.67289	RP11-181G12.2
0.0216968	0.159764	4.67289	RP11-181G12.2
0.0216968	0.159764	4.67289	RP11-181G12.2
0.031636	0.189059	2.32849	DQ786280
0.031636	0.189059	2.32849	DQ786280
0.000103241	0.0262757	2.13406	RP11-3G20.1
5.16389e-05	0.025675	2.09949	XLOC_007095
0.00826994	0.107129	2.20965	DNM1P44
0.0255919	0.171347	2.54752	AC009229.6
0.00195443	0.059856	2.02559	XLOC_013683
0.00257014	0.0669248	2.15252	RP11-1212A22.1
0.00736243	0.101696	2.06885	CTD-2313J17.1
0.0318505	0.189704	2.11856	XLOC_005202
0.0457019	0.223178	2.60822	XLOC_006281
0.00351515	0.075292	2.21434	RP11-366K18.3
0.0269093	0.174983	4.31593	RP4-742C19.12
0.0342087	0.196245	2.59736	XLOC_003616
0.000673553	0.0424288	2.00783	XLOC_001880
0.00175778	0.05733	2.22229	BC033528
0.00918181	0.111759	2.19186	CTD-2561B21.7
0.000761637	0.0425404	2.463	RP13-507I23.1
0.0376804	0.205833	2.2152	AK001533
0.0376804	0.205833	2.2152	AK001533
0.0376804	0.205833	2.2152	AK001533
0.0376804	0.205833	2.2152	AK001533
0.0376804	0.205833	2.2152	AK001533
0.0110669	0.121341	2.45134	HTR3A
0.0110669	0.121341	2.45134	HTR3A
0.0110669	0.121341	2.45134	HTR3A
0.0131203	0.129484	2.1209	RP11-945C19.4
0.0414686	0.214982	3.36608	AK027145
0.0414686	0.214982	3.36608	AK027145
0.0414686	0.214982	3.36608	AK027145
0.00916694	0.111674	2.08204	LOC643401
0.00387769	0.0774928	2.6648	XLOC_013047
0.0429189	0.217357	2.27436	HOXA-AS2
0.0375799	0.2056	2.26968	RP11-573D15.9
0.00214894	0.0613288	2.70995	RP11-867G23.10
0.0157446	0.140331	3.65841	RP11-800A3.4
0.00889679	0.110848	2.07653	CTD-2206N4.2
0.034222	0.196245	2.00102	LOC151009
0.00625476	0.0949617	2.09058	RP11-247I13.8
0.00625476	0.0949617	2.09058	RP11-247I13.8
0.00625476	0.0949617	2.09058	RP11-247I13.8
0.0265195	0.173719	2.79022	XLOC_008233
0.00647326	0.0964077	2.01433	AC002480.4
6.97878e-05	0.025675	2.29475	RP11-143E21.7
0.00371322	0.0765267	2.03012	RP11-572M11.4
0.00248377	0.0658683	3.02711	XLOC_005955
0.0432883	0.217757	3.11314	XLOC_008413
0.00940215	0.112242	2.27713	LOC100130231
0.044867	0.221337	2.05721	RP11-74K19.1
0.00246348	0.0655835	3.89702	HNF1A-AS1
0.000616836	0.0408575	2.21671	RP11-196H14.3
0.0212193	0.158002	2.05305	XLOC_011811
0.00634813	0.0955181	2.17998	RP11-981G7.2
0.0467362	0.225235	2.2455	XLOC_004685
0.0100522	0.115075	2.09918	XLOC_006554
0.0309551	0.186793	2.7642	XLOC_012551
0.00208695	0.0610993	2.88591	XLOC_009428
0.000115077	0.0264324	2.49953	RP11-89K10.1
0.0122359	0.126086	2.09218	RP11-207C16.4
0.0122359	0.126086	2.09218	RP11-207C16.4
0.0122359	0.126086	2.09218	RP11-207C16.4
0.000246744	0.0329661	2.40961	XLOC_008307
0.018708	0.149765	2.03801	RP11-382A18.2
0.00309754	0.0712868	2.3857	RP11-10O22.2
0.018687	0.149765	2.34692	HTT-AS1
0.0459957	0.223523	2.23378	XLOC_002880
0.0108824	0.120323	2.69382	LOC100288778
0.00507501	0.0877292	2.61896	RP11-322M19.1
0.0390465	0.208536	2.25602	RP11-479J7.2
0.00801706	0.10591	2.15828	AL035610.1
0.0246082	0.16816	2.16497	RP11-693N9.2
0.0292969	0.181006	2.04301	AL022476.2
0.0393697	0.209074	2.12123	RP11-342C23.4
0.0252718	0.17032	2.33022	XLOC_005590
0.000838647	0.0438948	3.41031	RP11-51P8.1
0.0356548	0.199824	2.1119	RP11-148L24.1
0.0371293	0.203917	2.17078	RP3-468B3.3
0.0122485	0.12609	2.21487	RP11-981G7.2
0.0486534	0.229226	5.21431	DCTN1
0.0486534	0.229226	5.21431	DCTN1
0.0486534	0.229226	5.21431	DCTN1
0.0486534	0.229226	5.21431	DCTN1
0.0486534	0.229226	5.21431	DCTN1
0.0486534	0.229226	5.21431	DCTN1
0.0377123	0.205928	2.8108	AX748273
0.0171143	0.145246	2.51303	RP11-77B22.2
0.00347755	0.0747749	2.42334	RP11-354P17.15
0.0372694	0.204293	2.12643	XLOC_010670
0.00649282	0.0965181	2.41359	XLOC_004878
0.00612674	0.0947995	2.22427	XLOC_014366
1.14251e-05	0.023153	2.94813	RP11-528N21.1
0.011844	0.124572	2.42401	RP11-19J5.2
0.0019173	0.0591045	2.55338	RP11-234K24.3
0.0019173	0.0591045	2.55338	RP11-234K24.3
0.0019173	0.0591045	2.55338	RP11-234K24.3
0.0019173	0.0591045	2.55338	RP11-234K24.3
0.0019173	0.0591045	2.55338	RP11-234K24.3
0.0241473	0.166207	3.34459	XLOC_012879
0.0313189	0.18791	3.17091	TCAM1P
0.0271213	0.175164	2.06504	chr4:6046775-6060425
0.00485047	0.0867311	2.24359	AC024028.1
0.000907746	0.0451186	2.02752	RP11-456I15.2
0.000907746	0.0451186	2.02752	RP11-456I15.2
0.000907746	0.0451186	2.02752	RP11-456I15.2
0.000907746	0.0451186	2.02752	RP11-456I15.2
0.0127928	0.128778	2.02353	XLOC_005361
0.0206729	0.156182	5.83563	WI2-2373I1.2
0.023379	0.164039	2.09606	RP11-395E19.7
0.000131062	0.0271678	2.18238	RP11-1085N6.5
0.0189985	0.150794	3.36294	RP11-1136G11.7
0.0189985	0.150794	3.36294	RP11-1136G11.7
0.0189985	0.150794	3.36294	RP11-1136G11.7
0.00457965	0.084262	2.37052	CTD-2311M21.2
0.00457965	0.084262	2.37052	CTD-2311M21.2
0.0101655	0.115979	2.02025	XLOC_011401
0.0212356	0.158002	2.22155	OR6W1P
0.0119253	0.125034	2.03909	XLOC_012314
0.0331068	0.193539	2.11622	C17orf62
0.0331068	0.193539	2.11622	C17orf62
0.0331068	0.193539	2.11622	C17orf62
0.0331068	0.193539	2.11622	C17orf62
0.0331068	0.193539	2.11622	C17orf62
0.0331068	0.193539	2.11622	C17orf62
0.0331068	0.193539	2.11622	C17orf62
0.0331068	0.193539	2.11622	C17orf62
0.0223467	0.161052	2.90431	EF565102
0.00230454	0.0640996	2.01121	FLJ40852
0.00882646	0.110261	2.0344	uc.58
0.0222531	0.160783	2.24781	RP11-30J20.1
0.0321358	0.190799	2.76035	XLOC_011603
0.00159901	0.0558124	3.12675	XLOC_011050
0.0401528	0.211176	4.38313	XLOC_003527
0.0391934	0.208801	2.00852	CDKN2B-AS1
0.0391934	0.208801	2.00852	CDKN2B-AS1
0.0270923	0.175164	3.90196	RP11-375O18.2
0.0157067	0.14015	3.21182	TPTEP1
0.0380574	0.206661	2.42594	XLOC_007494
0.0151262	0.138191	2.0549	XLOC_008426
0.00930423	0.112242	2.01606	RP11-220I1.5
0.000785821	0.0431489	2.18258	RP11-71E19.5
0.0347745	0.197571	2.34838	RP11-594N15.2
0.0347745	0.197571	2.34838	RP11-594N15.2
0.0275401	0.176413	2.15398	chr12:58495000-58544275
0.00711131	0.10017	2.07772	RP11-420O16.1
0.00711131	0.10017	2.07772	RP11-420O16.1
0.0177442	0.147187	2.1028	RP11-421L21.3
0.0177442	0.147187	2.1028	RP11-421L21.3
0.0177442	0.147187	2.1028	RP11-421L21.3
0.0153646	0.139114	2.05169	WASH7P
0.0390111	0.208464	2.50804	XLOC_003157
0.00931276	0.112242	2.32554	XLOC_013708
0.0285997	0.179637	4.12027	WI2-1959D15.1
0.0092413	0.112072	2.16158	XLOC_011292
0.0111719	0.121989	2.04958	DCAF17
0.0111719	0.121989	2.04958	DCAF17
0.0111719	0.121989	2.04958	DCAF17
0.0153678	0.139114	2.62789	RP11-404I7.2
0.0359308	0.200036	3.10789	CTD-2297D10.1
0.0130801	0.129356	2.15858	RP11-230G5.2
0.0446275	0.221055	2.65073	RP11-319E12.2
0.00241428	0.0653646	2.51773	BC038576
0.00571216	0.0917101	2.00906	RP11-218C14.5
0.00460946	0.084341	2.0656	XLOC_007546
0.00305303	0.0709269	2.03931	SMYD3-IT1
0.00305303	0.0709269	2.03931	SMYD3-IT1
0.021521	0.159294	2.58658	RP11-432I5.1
0.00624991	0.0949617	2.03351	LINC00629
0.00533666	0.0892076	2.08476	RP11-554A11.8
0.046244	0.223836	2.2181	LOC100130275
0.046244	0.223836	2.2181	LOC100130275
0.0410773	0.213575	2.13986	RP11-193P11.3
0.0105434	0.117949	2.01586	AX747894
0.0105434	0.117949	2.01586	AX747894
0.0105434	0.117949	2.01586	AX747894
0.0138782	0.133117	2.00342	XLOC_007223
0.0219632	0.160316	2.09281	uc.62
0.024192	0.166354	2.04694	XLOC_003908
0.00183389	0.0584261	2.33821	RP11-134K1.3
0.00183389	0.0584261	2.33821	RP11-134K1.3
0.00183389	0.0584261	2.33821	RP11-134K1.3
0.00183389	0.0584261	2.33821	RP11-134K1.3
0.00183389	0.0584261	2.33821	RP11-134K1.3
0.00183389	0.0584261	2.33821	RP11-134K1.3
0.000814799	0.0436224	3.80366	XLOC_007202
0.00672871	0.0983067	2.58635	TDRG1
0.00246199	0.0655835	2.49109	BC112270
0.000675491	0.0424288	2.15315	NUDT16P
0.0359152	0.200027	2.21519	SERPINA13
0.0346551	0.197426	3.1167	chr13:104871700-104904225
0.0484947	0.229077	2.48112	RP11-534L6.2
0.00818351	0.106625	2.23122	RP11-1379J22.5
0.0472064	0.226545	2.09792	BC007940
0.0482913	0.228402	2.77771	RP11-357N13.7
0.0182948	0.148781	2.36359	SLC13A2
0.0182948	0.148781	2.36359	SLC13A2
0.0113767	0.123217	2.0761	BC037540
0.0398509	0.210147	2.12355	AK128708
0.0292752	0.180991	3.40924	RP11-855A2.5
0.00389457	0.0774928	2.16934	RP11-540A21.3
0.00964819	0.113554	2.8767	XLOC_010172
0.0334679	0.194379	2.00986	RP11-117L5.4
0.0147987	0.137071	2.20591	RP11-550I24.2
0.0147987	0.137071	2.20591	RP11-550I24.2
0.0147987	0.137071	2.20591	RP11-550I24.2
0.000854195	0.0439155	2.28399	RP11-51M24.1
0.0192136	0.151605	2.47528	RP13-137A17.6
0.012843	0.128791	3.28588	XLOC_003839
0.0132599	0.130231	2.22894	RP11-184D12.1
0.00139792	0.0530875	2.23167	RP11-326L24.7
0.0248716	0.169068	2.20242	RP1-135L22.1
0.0323807	0.191607	2.08329	RP11-38O14.5
0.0277722	0.176765	2.0956	TSG1
0.0182418	0.148781	2.52773	XLOC_011980
0.0456601	0.223145	4.69404	SNHG8
0.00868793	0.109157	2.76384	GGT3P
0.00447739	0.0833497	2.19442	XLOC_006554
0.0355164	0.199725	3.25309	XLOC_010947
0.0154498	0.139205	2.30505	TGFA-IT1
0.0154498	0.139205	2.30505	TGFA-IT1
0.0467167	0.225218	2.29888	RP11-768G7.2
0.0279569	0.177343	2.09205	RP11-761I4.3
0.0100794	0.115211	2.43967	LOC100130275
0.0100794	0.115211	2.43967	LOC100130275
0.0050843	0.0877292	2.44048	XLOC_001935
0.0328553	0.193025	2.36886	chrX:5192350-5206925
0.00845062	0.10753	2.16044	AK054845
0.0081042	0.106223	2.06584	RP11-561O23.7
0.0257991	0.171904	3.22911	RP4-717I23.3
0.0151309	0.138191	2.30391	XLOC_000839
0.0195161	0.152469	3.22035	LOC100507582
0.00955105	0.113064	3.16135	RP11-119F19.2
0.00536473	0.0893557	2.04262	XLOC_004201
0.00903292	0.111211	4.58928	AL035610.2
4.75347e-05	0.025675	2.44723	XLOC_002342
0.0482454	0.228377	2.05802	HMlincRNA392
0.00234147	0.0646219	2.93337	RP11-557H15.5
0.0490049	0.229742	3.09202	RP1-214M20.2
0.00151814	0.0549849	2.66524	RP11-511B23.1
0.0387436	0.207658	3.1563	ZSCAN12P1
0.0128893	0.128791	2.03151	LINC00607
0.0169136	0.144655	2.22075	RP11-380J14.1
0.0290998	0.180649	2.03476	XXbac-BPG249D20.9
0.000146955	0.0284112	2.07778	MTHFD2
0.010282	0.116514	3.20484	NAV2-AS4
0.0220104	0.160333	3.50975	AC003991.3
0.0220104	0.160333	3.50975	AC003991.3
0.0220104	0.160333	3.50975	AC003991.3
0.0125114	0.127764	2.06621	XLOC_002181
0.000564016	0.0402533	2.31341	RP11-14I17.2
0.0227011	0.162129	2.26113	XLOC_002772
0.000667618	0.0424288	2.71017	OR2A9P
0.0134963	0.131777	2.00492	mir-133b
0.00239415	0.0652892	2.11501	CTC-347C20.2
0.0210842	0.157451	2.36932	XLOC_000686
0.00290753	0.07018	2.2379	XLOC_002247
0.00129628	0.0520429	3.30209	RP11-386G11.5
0.00129628	0.0520429	3.30209	RP11-386G11.5
0.00129628	0.0520429	3.30209	RP11-386G11.5
0.00129628	0.0520429	3.30209	RP11-386G11.5
0.0297695	0.182421	2.18189	MBL1P
0.00812284	0.106223	2.59826	RP11-34P13.14
0.00575055	0.091912	2.44356	XLOC_004122
0.00699848	0.0999216	2.211	AK092541
0.00298946	0.0704121	2.30049	XLOC_012793
0.00278848	0.0685951	2.05086	RP11-180K7.1
0.00574216	0.091912	2.1995	XLOC_013909
0.0183047	0.148781	2.02989	AC009299.3
0.00863134	0.108778	2.37492	RP11-902B17.1
1.01268e-05	0.023153	3.31422	REG1P
0.0317816	0.189373	2.02173	AC009501.4
0.0317816	0.189373	2.02173	AC009501.4
0.0317816	0.189373	2.02173	AC009501.4
0.0317816	0.189373	2.02173	AC009501.4
0.00132631	0.0522773	2.11855	XLOC_011157
0.0151475	0.138191	3.03566	RP11-124N2.1
0.0151475	0.138191	3.03566	RP11-124N2.1
0.0151475	0.138191	3.03566	RP11-124N2.1
0.0151475	0.138191	3.03566	RP11-124N2.1
0.00184599	0.0584542	4.98604	RP11-532F12.5
0.00184599	0.0584542	4.98604	RP11-532F12.5
0.012668	0.12856	2.55371	BC034788
0.045776	0.223318	2.32752	XLOC_010254
0.00289616	0.070024	2.68724	XLOC_007591
0.00788956	0.105597	2.05931	LINC00470
0.0115071	0.123217	2.76177	RP11-798K23.1
6.63852e-05	0.025675	2.8344	XLOC_011119
0.00591063	0.093112	2.10004	AC104777.4
0.0184942	0.14902	3.23256	uc.249
0.0418614	0.215383	2.21891	RP11-443G13.2
0.0281444	0.177903	2.31309	CHKB-CPT1B
0.0281444	0.177903	2.31309	CHKB-CPT1B
0.0281444	0.177903	2.31309	CHKB-CPT1B
0.0281444	0.177903	2.31309	CHKB-CPT1B
0.0281444	0.177903	2.31309	CHKB-CPT1B
0.0281444	0.177903	2.31309	CHKB-CPT1B
0.0281444	0.177903	2.31309	CHKB-CPT1B
0.0281444	0.177903	2.31309	CHKB-CPT1B
0.0440045	0.220012	2.54705	RP11-522B15.4
0.00790078	0.105597	2.09979	NR_027081
0.00790078	0.105597	2.09979	NR_027081
0.00790078	0.105597	2.09979	NR_027081
0.0209622	0.15715	2.40497	AC004870.4
0.0329218	0.193111	2.16288	LOC100130964
0.0289898	0.180649	2.00004	XLOC_004565
0.0222536	0.160783	2.11555	RP4-760C5.3
0.0189534	0.15054	2.02542	AC004166.7
0.0158725	0.140748	2.22208	RP11-326K13.4
0.0120311	0.125612	2.14432	RP1-150O5.3
0.0252653	0.17032	2.06894	XLOC_007841
0.0192357	0.151605	2.55665	LOC729678
0.00876103	0.109829	2.68674	RP4-655J12.4
0.00294075	0.0704121	2.40972	HMlincRNA971
0.0155956	0.139705	2.18539	RP11-298H24.1
0.0218778	0.160032	2.57788	RP11-58K22.5
0.0218778	0.160032	2.57788	RP11-58K22.5
0.0160328	0.141639	2.15116	C21orf15
0.000594495	0.0406416	2.00793	RP11-1277A3.2
0.0368132	0.203043	3.72483	LOC100131289
0.0357532	0.199979	2.54775	RP4-545C24.1
0.0357532	0.199979	2.54775	RP4-545C24.1
0.00294142	0.0704121	2.17544	RP3-425P12.5
0.00784529	0.105301	2.17108	RP11-304M2.2
0.0156115	0.139705	3.21502	RP11-232M24.1
0.00144626	0.0537758	2.08214	LOC100505989
0.0426284	0.216965	2.12203	RP11-173C20.2
0.0294303	0.181514	2.98928	XLOC_003839
0.00422544	0.0808797	2.809	AC078941.1
0.000728433	0.0424288	2.13573	RP11-941F15.1
0.0209652	0.15715	5.31635	AC105344.2
0.0171766	0.145343	2.12182	RP11-4K16.2
0.0183559	0.148781	3.41325	XLOC_012177
0.0109709	0.120649	2.47093	DQ588732
0.0196812	0.152908	2.75643	CTB-58E17.3
0.0237516	0.164999	2.45034	PMCHL1
0.0258249	0.171937	2.03481	BC024169
0.0445218	0.220841	2.2497	RP11-373J21.1
0.00178958	0.057734	2.15826	XLOC_006799
0.00310843	0.0712868	2.02061	OR5G5P
0.0232661	0.163864	2.4593	RP11-147N17.1
0.00581533	0.0924937	2.12973	XLOC_010241
0.00694031	0.0997835	2.30978	RP11-17G12.3
0.00694031	0.0997835	2.30978	RP11-17G12.3
0.00694031	0.0997835	2.30978	RP11-17G12.3
0.00694031	0.0997835	2.30978	RP11-17G12.3
0.00694031	0.0997835	2.30978	RP11-17G12.3
0.00694031	0.0997835	2.30978	RP11-17G12.3
0.00694031	0.0997835	2.30978	RP11-17G12.3
0.00694031	0.0997835	2.30978	RP11-17G12.3
0.00694031	0.0997835	2.30978	RP11-17G12.3
0.00694031	0.0997835	2.30978	RP11-17G12.3
0.0031377	0.0713492	2.31292	RP11-113E21.1
0.00380724	0.0771213	2.06851	RP11-305A4.3
0.0160182	0.141599	2.00737	KIRREL3-AS3
0.0217345	0.159877	3.97974	RP11-493L12.2
0.0447671	0.221337	2.22949	RP11-973N13.3
0.00424262	0.0810223	2.09336	RP11-479I1.4
0.00622411	0.0947995	2.04075	XLOC_007910
0.00487308	0.0867653	2.25737	RP4-737A23.3
0.0146269	0.136268	4.08479	LOC401557
0.0341022	0.195984	2.18891	AK127026
0.0341022	0.195984	2.18891	AK127026
0.0341022	0.195984	2.18891	AK127026
0.0341022	0.195984	2.18891	AK127026
0.000312741	0.0340618	2.47516	XLOC_001550
0.00862324	0.108772	2.56817	ZNF826P
0.00184568	0.0584542	2.20541	AC010127.5
0.00547865	0.0897831	2.18202	RP11-512N4.2
0.00990091	0.114389	2.00692	AC005062.2
0.00344669	0.0745962	2.22337	SNHG11
0.000747815	0.0424288	2.28687	RP11-20B24.6
0.000747815	0.0424288	2.28687	RP11-20B24.6
0.0453261	0.222506	2.39064	RP11-250B2.5
0.0494909	0.230545	2.92032	NPPA-AS1
0.0494909	0.230545	2.92032	NPPA-AS1
0.0494909	0.230545	2.92032	NPPA-AS1
0.0266776	0.174433	2.09552	RP1-292L20.1
0.000912447	0.0451186	3.73279	XLOC_007543
0.00829305	0.10717	3.78981	LOC100131564
0.00345788	0.0747248	2.14947	XLOC_005436
0.000684819	0.0424288	2.32532	RP13-137A17.4
0.0262599	0.172813	2.3975	RP11-675F6.3
0.000556324	0.0402533	2.41816	RP11-652G5.1
0.0250039	0.169438	2.21908	XLOC_002401
0.0330191	0.193429	2.29911	POLD4
0.0330191	0.193429	2.29911	POLD4
0.0222755	0.160783	2.00659	CTD-2002H8.2
0.0222755	0.160783	2.00659	CTD-2002H8.2
0.000966879	0.0464208	2.02369	BX470102.3
0.000571555	0.0402533	3.10783	RP11-1026M7.3
0.0344844	0.196866	2.19975	RP11-457P14.4
7.61049e-05	0.025675	2.71758	RP11-706O15.3
0.00512054	0.0877478	2.58882	RBSG3
0.0488402	0.229549	2.02567	chr4:111456725-111486750
0.00225701	0.0630404	2.33767	RP11-171G2.1
0.00225701	0.0630404	2.33767	RP11-171G2.1
0.00803622	0.106065	2.71818	AC005154.6
0.0109972	0.120842	2.13791	RPLP0P2
0.0170535	0.144959	2.36235	XLOC_003225
0.00250076	0.0659531	2.84035	XLOC_000336
0.0034809	0.0747749	-2.42575	BX571672.5
0.0283563	0.178603	-2.51046	RP11-312O7.2
0.0269892	0.175164	-2.03411	AC113189.5
0.0269892	0.175164	-2.03411	AC113189.5
0.0387095	0.207631	-2.44584	RP11-486A14.1
0.0144507	0.135657	-2.13735	ZNF815P
0.0129203	0.128791	-3.07504	RP11-597D13.7
0.00110161	0.0491789	-2.96577	MIR22HG
0.00110161	0.0491789	-2.96577	MIR22HG
0.00121823	0.0506016	-2.99374	LRRC37BP1
0.0463191	0.224025	-2.44795	RP5-1113E3.3
0.00157415	0.055678	-3.72536	NDUFAF5
0.00157415	0.055678	-3.72536	NDUFAF5
0.0387373	0.207658	-4.60872	CTD-2224J9.2
0.0203734	0.154988	-7.21044	RP9P
0.0150407	0.137983	-5.48798	MIAT
0.00990791	0.114389	-2.52628	AC084082.3
0.00424874	0.0810223	-5.38971	XLOC_013994
0.0195886	0.152604	-4.70539	GAS5
0.0319568	0.190179	-2.83068	UPF3AP2
0.0195249	0.152469	-3.04768	PPP1R2P1
0.0171244	0.145246	-2.57356	AK310665
0.0442375	0.220198	-2.22258	DQ580140
0.0442375	0.220198	-2.22258	DQ580140
0.0442375	0.220198	-2.22258	DQ580140
0.0442375	0.220198	-2.22258	DQ580140
0.0192376	0.151605	-2.5957	RPP14
0.0192376	0.151605	-2.5957	RPP14
0.0206552	0.156131	-2.05446	XLOC_002026
0.0416115	0.215215	-2.21931	XLOC_011578
0.0227328	0.162274	-2.03666	DDX11L family member
0.00457042	0.084201	-2.97816	CMPK1
0.00457042	0.084201	-2.97816	CMPK1
0.0350669	0.198389	-2.21658	RP11-356J5.12
0.00330224	0.0727352	-3.01895	USP32P2
0.00101292	0.047097	-3.75767	GGCT
0.00101292	0.047097	-3.75767	GGCT
0.00101292	0.047097	-3.75767	GGCT
0.00101292	0.047097	-3.75767	GGCT
0.0230033	0.163223	-5.90584	SCARNA9
0.0072147	0.100645	-2.7046	BLOC1S2
0.0121761	0.125652	-4.55077	XLOC_013852
0.0442621	0.220244	-3.51112	AGPAT4-IT1
0.00072853	0.0424288	-4.62968	SBDSP1
0.0213617	0.158526	-2.27058	AC002055.4
0.0213617	0.158526	-2.27058	AC002055.4
0.0213617	0.158526	-2.27058	AC002055.4
0.0213617	0.158526	-2.27058	AC002055.4
0.0213617	0.158526	-2.27058	AC002055.4
0.0213617	0.158526	-2.27058	AC002055.4
0.0213617	0.158526	-2.27058	AC002055.4
0.00991195	0.114389	-6.10971	HBBP1
0.0322934	0.191382	-2.67948	BX571672.5
0.0149742	0.137983	-2.02177	CIRBP
0.00940255	0.112242	-3.65777	AC012146.7
0.0232139	0.163634	-2.59449	AK125078
0.00120661	0.0506016	-12.8429	HSP90AA6P
0.016603	0.143735	-2.16358	MDK
0.016603	0.143735	-2.16358	MDK
0.016603	0.143735	-2.16358	MDK
0.016603	0.143735	-2.16358	MDK
0.016603	0.143735	-2.16358	MDK
0.016603	0.143735	-2.16358	MDK
0.0490103	0.229742	-2.29576	RP11-20I23.8
0.0490103	0.229742	-2.29576	RP11-20I23.8
0.0490103	0.229742	-2.29576	RP11-20I23.8
0.00862222	0.108772	-3.38611	DQ574852
0.013211	0.130109	-2.75991	MKKS
0.013211	0.130109	-2.75991	MKKS
0.00617192	0.0947995	-2.42436	LOC493754
0.0364048	0.201807	-2.07227	AL592284.1
0.000332925	0.0340618	-3.57551	RP11-841O20.2
0.00411605	0.0795342	-2.54961	UFSP2
0.00411605	0.0795342	-2.54961	UFSP2
0.0201894	0.154247	-8.04124	RAC1P2
0.00808507	0.106223	-3.55858	TARS
0.00808507	0.106223	-3.55858	TARS
0.00808507	0.106223	-3.55858	TARS
0.0231729	0.163612	-2.91784	RP11-498C9.15
0.00354625	0.075292	-2.66557	BX284650.1
0.0279116	0.177235	-2.24495	RP11-263K19.4
0.0279116	0.177235	-2.24495	RP11-263K19.4
0.0279116	0.177235	-2.24495	RP11-263K19.4
0.00986752	0.11434	-3.66101	RP11-26F2.1
0.0151396	0.138191	-2.23039	LOC728190
0.0449507	0.221456	-3.50755	RP11-423H2.1
0.047936	0.227932	-5.44104	RP11-355I22.7
0.00105607	0.0477442	-2.5569	CTD-2194D22.1
0.00461355	0.084341	-4.15674	CES2
0.00461355	0.084341	-4.15674	CES2
0.0446425	0.221055	-3.04267	NAPA
0.00383577	0.0771213	-2.76847	SNHG12
0.040306	0.211585	-2.87115	LOC646762
0.010293	0.116514	-3.28168	XLOC_012542
0.0133626	0.130968	-5.10391	PMS2P3
0.00299671	0.0704121	-3.09024	THAP9-AS1
0.00251255	0.0661389	-4.71771	SCFD1
0.00251255	0.0661389	-4.71771	SCFD1
0.00251255	0.0661389	-4.71771	SCFD1
0.00244925	0.0655835	-3.6813	RP11-65L3.1
8.20501e-05	0.025675	-4.31355	HLA-J
0.0344907	0.196866	-2.69209	RP4-742C19.12
0.00390158	0.0774928	-2.7174	C17orf76-AS1
0.00939781	0.112242	-3.54205	CROCCP3
0.0114894	0.123217	-3.77591	CRNDE
0.00231298	0.064209	-6.28649	AK090904
0.00703336	0.0999622	-2.86395	RCHY1
0.00703336	0.0999622	-2.86395	RCHY1
0.00703336	0.0999622	-2.86395	RCHY1
0.0020709	0.0610993	-2.17136	MEAF6
0.0020709	0.0610993	-2.17136	MEAF6
0.0020709	0.0610993	-2.17136	MEAF6
0.00754112	0.102768	-2.26194	MGC16275
0.00515529	0.0880293	-3.6238	AMZ2P1
0.00715758	0.100425	-6.14385	XLOC_013429
0.0365654	0.202303	-2.4211	FLJ42709
0.00972517	0.113989	-9.6158	RP11-13L2.4
0.0166502	0.143876	-6.58307	BC041347
0.0166502	0.143876	-6.58307	BC041347
0.0166502	0.143876	-6.58307	BC041347
0.0166502	0.143876	-6.58307	BC041347
0.000295788	0.0340618	-2.17981	RP11-632K20.7
0.00150742	0.0549849	-4.95587	AK022030
0.00150742	0.0549849	-4.95587	AK022030
0.00150742	0.0549849	-4.95587	AK022030
0.0114367	0.123217	-2.09662	AC018647.3
0.0158936	0.140846	-3.71013	XLOC_009608
0.00501625	0.0875804	-2.30532	RP11-399F4.4
0.00117442	0.0501036	-4.99486	RP11-283C24.1
0.000220529	0.0327022	-3.41978	SNORA71B
0.0251204	0.169964	-2.62353	CTA-714B7.5
0.00024131	0.0329661	-7.46156	LOC375295
0.0114858	0.123217	-2.38217	XLOC_009663
0.0288001	0.180441	-2.11889	FASTKD3
0.0487902	0.229465	-2.54407	DQ587119
0.00465317	0.0845442	-9.39944	DQ571357
0.00261796	0.0670204	-6.68219	XLOC_004451
0.0231268	0.163612	-2.57805	XLOC_002730
0.00467216	0.0845442	-5.02937	TMX2
0.00467216	0.0845442	-5.02937	TMX2
0.00975639	0.114082	-6.51455	SCARNA10
0.0145533	0.136038	-3.19427	RP11-111F5.5
0.00167904	0.0572366	-4.92625	BC042378
0.00466532	0.0845442	-3.72094	SNHG15
0.00239774	0.0652892	-3.20758	RP11-175P19.2
0.0356289	0.199761	-2.60588	PMS2L2
0.0356289	0.199761	-2.60588	PMS2L2
0.0356289	0.199761	-2.60588	PMS2L2
0.0356289	0.199761	-2.60588	PMS2L2
0.0356289	0.199761	-2.60588	PMS2L2
0.0121624	0.125652	-3.30569	RP11-315J22.5
5.35867e-05	0.025675	-3.51194	HM587425
0.0109639	0.120649	-2.25256	RP11-35J23.1
0.0109639	0.120649	-2.25256	RP11-35J23.1
0.022266	0.160783	-2.53393	AL109792
0.00670488	0.0983049	-2.15416	RP11-578F21.12
0.000109104	0.0262757	-4.86762	HM358988
0.0452731	0.222322	-3.16186	RP11-14N7.2
0.0128503	0.128791	-3.20385	RP11-676J15.1
0.0102798	0.116514	-2.1416	RP13-104F24.1
0.00478796	0.0859523	-3.09878	RP11-23J18.1
0.0423599	0.21614	-2.77602	LOC150568
0.0199882	0.153866	-4.47689	DKFZp434K1323
0.0260125	0.17206	-2.58423	AC005013.5
0.00153669	0.0549849	-5.45253	CCT6P3
0.00218796	0.0617439	-2.12263	RP11-159F24.1
0.00218796	0.0617439	-2.12263	RP11-159F24.1
0.047312	0.22663	-2.00057	RP11-105N13.2
0.0465693	0.224963	-2.49882	PMS2
0.0355506	0.199725	-2.91147	PSMG1
0.0355506	0.199725	-2.91147	PSMG1
0.0355506	0.199725	-2.91147	PSMG1
0.00974253	0.114082	-3.03433	SBDSP1
0.0047102	0.0849342	-3.54448	RP11-463M16.4
0.0047102	0.0849342	-3.54448	RP11-463M16.4
0.0047102	0.0849342	-3.54448	RP11-463M16.4
0.0256055	0.171357	-3.17198	SCFD1
0.0256055	0.171357	-3.17198	SCFD1
0.0256055	0.171357	-3.17198	SCFD1
0.0419523	0.215621	-2.24154	SFTA1P
0.0440657	0.220012	-5.26431	AF268386
0.0432259	0.217757	-3.55037	GAS5
0.0432259	0.217757	-3.55037	GAS5
0.0486587	0.229226	-2.29666	LOC100129361
0.0185927	0.149424	-4.49279	XLOC_003416
0.0260951	0.172235	-3.0406	XLOC_011623
0.0239618	0.165731	-9.57295	H19
0.0334622	0.194379	-2.4171	AK056817
0.00799157	0.105769	-2.60835	FLJ42627
0.0450884	0.221568	-2.62832	XLOC_008152
0.0450884	0.221568	-2.62832	XLOC_008152
0.0461856	0.223717	-2.08296	FLJ42709
0.0149377	0.137777	-3.77916	BC070371
0.0428596	0.217357	-2.21635	RP11-493L12.2
0.0371791	0.203955	-5.07522	CTD-2311M21.2
0.0371791	0.203955	-5.07522	CTD-2311M21.2
0.0138943	0.13312	-5.2509	WASH3P
0.000510513	0.0392322	-18.3711	XLOC_012138
0.0288776	0.180608	-2.78569	LINC00094
0.0221624	0.160765	-4.12438	LOC100499484-C9ORF174
0.030984	0.186809	-4.93723	ENY2
0.030984	0.186809	-4.93723	ENY2
0.00134684	0.0522773	-2.24527	SCFD1
0.00134684	0.0522773	-2.24527	SCFD1
0.00134684	0.0522773	-2.24527	SCFD1
0.0491102	0.229976	-7.43286	AK095045
0.0446789	0.221154	-2.30098	ADAM9
0.000819312	0.0436997	-2.47075	AC140481.1
0.00219727	0.0618406	-2.95375	LOC93622
0.0250219	0.169442	-4.13034	LINC00478
0.021161	0.157859	-2.90536	RP11-790G19.2
0.021161	0.157859	-2.90536	RP11-790G19.2
0.0374415	0.205078	-2.4651	XLOC_011157
0.0352058	0.198797	-2.04043	PIN1
0.0256825	0.171659	-2.94291	SOX2-OT
0.0378619	0.206143	-2.04109	XLOC_011325
0.00166062	0.0569853	-2.5965	BX284650.1
0.00723686	0.100645	-4.7388	CFL2
0.00723686	0.100645	-4.7388	CFL2
0.00723686	0.100645	-4.7388	CFL2
0.0272933	0.175472	-2.13593	MEG3
0.000802585	0.043294	-13.3385	LINC00176
0.000802585	0.043294	-13.3385	LINC00176
0.0388764	0.208057	-2.29538	RP11-265N6.1
0.0388764	0.208057	-2.29538	RP11-265N6.1
0.0403375	0.21166	-2.49767	ANAPC10
0.0403375	0.21166	-2.49767	ANAPC10
0.0403375	0.21166	-2.49767	ANAPC10
0.0403375	0.21166	-2.49767	ANAPC10
0.0403375	0.21166	-2.49767	ANAPC10
0.0403375	0.21166	-2.49767	ANAPC10
0.0403375	0.21166	-2.49767	ANAPC10
0.0403375	0.21166	-2.49767	ANAPC10
0.0403375	0.21166	-2.49767	ANAPC10
0.0403375	0.21166	-2.49767	ANAPC10
0.0184806	0.14902	-2.87755	AK094990
0.0184806	0.14902	-2.87755	AK094990
0.0121671	0.125652	-4.65413	AMZ2P1
0.0354486	0.199693	-3.06735	LOC654342
0.0429024	0.217357	-2.39961	RP1-187N21.2
0.00129087	0.0520429	-5.99436	RP11-522I20.3
0.00129087	0.0520429	-5.99436	RP11-522I20.3
0.00168136	0.0572366	-3.31618	GOT2P3
0.0209398	0.15715	-4.59689	AK057657
0.00771133	0.103867	-5.34139	NGRN
0.000499402	0.0386724	-5.20448	AC090286.2
1.90836e-05	0.023153	-2.23521	AC016683.6
1.90836e-05	0.023153	-2.23521	AC016683.6
1.90836e-05	0.023153	-2.23521	AC016683.6
1.90836e-05	0.023153	-2.23521	AC016683.6
0.0332845	0.194105	-2.2219	AL592284.1
0.00116199	0.0501036	-2.63683	SNHG1
0.00116199	0.0501036	-2.63683	SNHG1
0.00116199	0.0501036	-2.63683	SNHG1
0.00352778	0.075292	-2.24968	RP11-21I10.2
0.0324133	0.191694	-2.35266	RP11-322M19.1
0.00721826	0.100645	-5.26462	RTN3
0.00721826	0.100645	-5.26462	RTN3
0.00721826	0.100645	-5.26462	RTN3
0.00721826	0.100645	-5.26462	RTN3
0.00721826	0.100645	-5.26462	RTN3
0.00721826	0.100645	-5.26462	RTN3
0.00721826	0.100645	-5.26462	RTN3
0.00208899	0.0610993	-3.46304	XLOC_001532
0.0200883	0.15422	-2.81453	TUBBP1
0.0225533	0.161397	-3.07087	SNHG1
0.0225533	0.161397	-3.07087	SNHG1
0.0225533	0.161397	-3.07087	SNHG1
0.0290892	0.180649	-3.2424	RPL23AP82
0.0290892	0.180649	-3.2424	RPL23AP82
0.0290892	0.180649	-3.2424	RPL23AP82
0.0290892	0.180649	-3.2424	RPL23AP82
0.0290892	0.180649	-3.2424	RPL23AP82
0.0290892	0.180649	-3.2424	RPL23AP82
0.0290892	0.180649	-3.2424	RPL23AP82
0.00913123	0.111543	-5.17179	LOC100507217
0.0296666	0.182262	-2.75202	RPP14
0.0296666	0.182262	-2.75202	RPP14
0.0116475	0.123693	-5.23642	PI4KAP2
0.019843	0.153412	-9.83043	KCNQ2
0.00128476	0.0520429	-6.452	RP11-201P10.3
0.0255568	0.171192	-2.40782	AC017116.11
0.030871	0.186443	-2.41155	XLOC_002730
0.0120561	0.125652	-3.60396	MEG3
0.00040766	0.0360589	-6.94617	HM358977
0.0048837	0.0868274	-3.33146	AK127309
0.00394118	0.0779998	-2.7423	ARMCX4
0.0474392	0.22678	-3.11053	RP13-514E23.1
0.00297118	0.0704121	-4.3257	DQ580140
0.0269898	0.175164	-9.86065	XLOC_013994
0.00990261	0.114389	-3.55595	PMS2L2
0.0454887	0.22292	-3.21427	RP11-71H17.7
0.00212507	0.0611269	-2.75633	AC012146.7
0.0107664	0.119505	-2.67784	TRNAU1AP
0.0158219	0.140649	-3.3994	AC002055.4
0.0158219	0.140649	-3.3994	AC002055.4
0.0158219	0.140649	-3.3994	AC002055.4
0.0158219	0.140649	-3.3994	AC002055.4
0.0158219	0.140649	-3.3994	AC002055.4
0.0158219	0.140649	-3.3994	AC002055.4
0.0158219	0.140649	-3.3994	AC002055.4
0.0017245	0.0572366	-8.47687	LDHA
0.0017245	0.0572366	-8.47687	LDHA
0.0017245	0.0572366	-8.47687	LDHA
0.0017245	0.0572366	-8.47687	LDHA
0.0017245	0.0572366	-8.47687	LDHA
0.0291403	0.180714	-3.33091	ULK4P2
0.00234103	0.0646219	-3.7542	SNORA71A
0.0183695	0.148783	-4.60184	DQ580140
0.0357068	0.199885	-4.35141	RP11-672L10.2
0.0357068	0.199885	-4.35141	RP11-672L10.2
0.00279852	0.0685951	-3.88234	NFU1
0.00279852	0.0685951	-3.88234	NFU1
0.00279852	0.0685951	-3.88234	NFU1
0.0398294	0.210147	-3.90816	XLOC_002730
0.0161469	0.141856	-2.99806	BX571672.5
0.0378056	0.206125	-4.13488	C11orf73
0.0084499	0.10753	-2.52613	C12orf47
0.0084499	0.10753	-2.52613	C12orf47
0.00132165	0.0522773	-8.15232	CSNK1A1P1
0.00583782	0.0925795	-2.08679	XLOC_000523
0.00951298	0.112839	-2.51161	SNHG1
0.00951298	0.112839	-2.51161	SNHG1
0.00951298	0.112839	-2.51161	SNHG1
0.0265795	0.173952	-2.09737	XLOC_006687
0.0420365	0.215649	-2.39779	AK123141
0.0300173	0.183492	-3.30466	BC014180
0.0217908	0.16	-4.2425	HM358976
0.00136819	0.0522773	-2.13839	RP11-65F13.2
0.00409201	0.0793927	-3.51933	NOP56
0.0338523	0.195292	-2.96536	LOC100129550
0.0259773	0.17206	-9.39245	XLOC_013994
0.0350823	0.198389	-3.38669	DQ786304
0.00538745	0.0894093	-2.47402	LOC493754
0.0357073	0.199885	-2.61588	MEG3
0.000539785	0.0400137	-3.43449	LOC541471
0.00653734	0.0967757	-6.38127	RP11-463M16.4
0.00700946	0.0999216	-3.42314	AMZ2P1
0.00551297	0.0900346	-6.38052	HM358993
0.0104688	0.117635	-2.09374	CREM
0.0104688	0.117635	-2.09374	CREM
0.0104688	0.117635	-2.09374	CREM
0.0104688	0.117635	-2.09374	CREM
0.0104688	0.117635	-2.09374	CREM
0.0104688	0.117635	-2.09374	CREM
0.0104688	0.117635	-2.09374	CREM
0.0104688	0.117635	-2.09374	CREM
0.0104688	0.117635	-2.09374	CREM
0.0104688	0.117635	-2.09374	CREM
0.0104688	0.117635	-2.09374	CREM
0.0104688	0.117635	-2.09374	CREM
0.0104688	0.117635	-2.09374	CREM
0.0104688	0.117635	-2.09374	CREM
0.0104688	0.117635	-2.09374	CREM
0.0104688	0.117635	-2.09374	CREM
0.0104688	0.117635	-2.09374	CREM
0.0104688	0.117635	-2.09374	CREM
0.0104688	0.117635	-2.09374	CREM
0.0104688	0.117635	-2.09374	CREM
0.0104688	0.117635	-2.09374	CREM
0.0104688	0.117635	-2.09374	CREM
0.0104688	0.117635	-2.09374	CREM
0.0104688	0.117635	-2.09374	CREM
0.0104688	0.117635	-2.09374	CREM
0.0104688	0.117635	-2.09374	CREM
0.0131817	0.12991	-2.1054	RP11-13N13.2
0.0145981	0.136233	-2.72171	RP11-92J19.3
0.00521862	0.0887913	-3.3829	RP11-473I1.9
0.000453356	0.0379214	-3.56906	PMS2P3
0.0283057	0.178392	-4.33816	GAS5
0.0116316	0.123693	-2.46504	P2RX6P
0.0116316	0.123693	-2.46504	P2RX6P
0.0116316	0.123693	-2.46504	P2RX6P
0.00684392	0.0993519	-4.20614	RP11-161M6.4
0.00541217	0.0894093	-2.43448	MLLT4-AS1
0.00541217	0.0894093	-2.43448	MLLT4-AS1
0.0197704	0.153218	-4.91676	ID2B
0.00700325	0.0999216	-4.66719	RPPH1
0.00700325	0.0999216	-4.66719	RPPH1
0.0141287	0.134587	-3.10594	XLOC_002730
0.0442027	0.220187	-2.23062	SNX17
0.0442027	0.220187	-2.23062	SNX17
0.0442027	0.220187	-2.23062	SNX17
0.0442027	0.220187	-2.23062	SNX17
0.0442027	0.220187	-2.23062	SNX17
0.0442027	0.220187	-2.23062	SNX17
0.0213421	0.158463	-4.29606	HMGB1P24
0.0213421	0.158463	-4.29606	HMGB1P24
0.0213421	0.158463	-4.29606	HMGB1P24
0.0213421	0.158463	-4.29606	HMGB1P24
0.0213421	0.158463	-4.29606	HMGB1P24
0.00580764	0.0924937	-2.64693	THAP9-AS1
0.0301529	0.184058	-2.41803	RP6-201G10.2
0.0276461	0.176674	-2.41483	RP11-356J5.12
0.0350531	0.198389	-2.3519	PMS2L2
0.0350531	0.198389	-2.3519	PMS2L2
0.0350531	0.198389	-2.3519	PMS2L2
0.0350531	0.198389	-2.3519	PMS2L2
0.0350531	0.198389	-2.3519	PMS2L2
0.00933954	0.112242	-4.30017	PKI55
0.000858515	0.0439674	-5.0799	AC005077.12
0.0196196	0.152762	-3.97183	GSTM3
0.00613815	0.0947995	-7.52021	RP11-368J21.1
0.00840648	0.107408	-2.21257	RP11-287A8.6
0.0443475	0.220392	-2.21683	BC018166
0.0240993	0.166207	-2.0981	GSTM4
0.0240993	0.166207	-2.0981	GSTM4
0.0219129	0.160032	-3.73164	MINOS1
0.0219129	0.160032	-3.73164	MINOS1
0.0219129	0.160032	-3.73164	MINOS1
0.0219129	0.160032	-3.73164	MINOS1
0.0219129	0.160032	-3.73164	MINOS1
0.00331984	0.0727352	-3.8132	CRNDE
0.000147632	0.0284112	-3.95877	TSN
0.000147632	0.0284112	-3.95877	TSN
0.00165565	0.0569519	-5.36651	RP11-466P24.2
0.000388953	0.0358712	-18.2352	HSP90AA6P
0.0317816	0.189373	-6.5613	AL390170
0.0358786	0.199979	-3.4654	SBDSP1
0.00382531	0.0771213	-2.73554	RP11-338K17.8
0.00382531	0.0771213	-2.73554	RP11-338K17.8
0.02491	0.169248	-2.02413	RP11-403P17.3
0.02491	0.169248	-2.02413	RP11-403P17.3
0.02491	0.169248	-2.02413	RP11-403P17.3
0.02491	0.169248	-2.02413	RP11-403P17.3
0.000864468	0.0439674	-2.4669	RP9P
0.000493543	0.0386724	-2.76172	XLOC_005778
0.0374182	0.20503	-2.08522	AC009948.5
0.0374182	0.20503	-2.08522	AC009948.5
0.0374182	0.20503	-2.08522	AC009948.5
0.0378734	0.206143	-2.28878	PMS2P5
0.000195247	0.0309608	-14.6977	BC024248
0.00561054	0.0907951	-2.13202	TTC28-AS1
0.00618464	0.0947995	-4.27625	TSN
0.00618464	0.0947995	-4.27625	TSN
0.00318506	0.0718594	-4.45749	SBDSP1
0.00564523	0.0912528	-3.77418	RPL23AP7
0.00564523	0.0912528	-3.77418	RPL23AP7
0.0247039	0.16833	-2.73934	CTD-2547L16.1
0.0247039	0.16833	-2.73934	CTD-2547L16.1
0.000166365	0.0303744	-12.115	TUBA4B
1.41745e-05	0.023153	-3.89075	CCT6P1
0.0239875	0.165805	-2.00836	RP11-367F23.1
0.0143729	0.135283	-3.12476	RP11-495P10.2
0.00788801	0.105597	-2.2103	TREML3P
0.0163555	0.142895	-2.71504	CTD-2541M15.1
0.0153363	0.139114	-4.19804	CRNDE
0.00155767	0.055596	-17.4209	CO9
0.00526899	0.0888738	-2.18325	XLOC_005214
0.00175923	0.05733	-2.91307	SNHG1
0.00175923	0.05733	-2.91307	SNHG1
0.00175923	0.05733	-2.91307	SNHG1
0.00705046	0.100006	-3.36839	XLOC_012980
0.0215765	0.159373	-2.09051	TMX2
0.0215765	0.159373	-2.09051	TMX2
0.000131547	0.0271678	-5.04372	MGC72080
0.0421982	0.215828	-3.35559	RP11-454P7.3
0.0335425	0.194574	-6.05505	LOC100288778
2.49097e-05	0.0253385	-2.01766	CTA-363E6.6
2.49097e-05	0.0253385	-2.01766	CTA-363E6.6
2.49097e-05	0.0253385	-2.01766	CTA-363E6.6
2.49097e-05	0.0253385	-2.01766	CTA-363E6.6
0.00411345	0.0795342	-3.6095	AX747393
0.00411345	0.0795342	-3.6095	AX747393
0.0271249	0.175164	-2.88739	HOTAIRM1
0.0271249	0.175164	-2.88739	HOTAIRM1
0.0161209	0.14185	-2.12402	APITD1-CORT
0.0161209	0.14185	-2.12402	APITD1-CORT
0.0161209	0.14185	-2.12402	APITD1-CORT
0.0161209	0.14185	-2.12402	APITD1-CORT
0.0161209	0.14185	-2.12402	APITD1-CORT
0.0161209	0.14185	-2.12402	APITD1-CORT
0.00960521	0.113423	-2.34151	RP11-141O15.1
0.012905	0.128791	-5.22394	CR933660
0.0178596	0.147187	-2.02552	DPY19L1P2
0.00163359	0.0566033	-5.4405	SDHAP2
0.0386921	0.207616	-3.36581	RP1-59D14.6
0.0421299	0.215781	-2.41103	RP11-574M7.2
0.0222278	0.160765	-6.53713	AC093838.4
0.0138065	0.133087	-3.73233	BC067244
0.0418755	0.215383	-2.08291	RP11-235G24.3
