# Supplementary material for: Exploring the Regulation of Jiangtang Tiaozhi Formula on the Biological Network of Obese T2DM Complicated With Dyslipidemia Based on Clinical Transcriptomics
Source: Front Endocrinol (Lausanne). 2022 Jul 25;13:817147. doi: 10.3389/fendo.2022.817147 (PMC9357946; doi:10.3389/fendo.2022.817147)
Supplement: Supplementary file 3 [file Table_2.xlsx]

## Sheet: mRNA
Table S2-1 Differential expressed mRNAs in Disease group after treatment/ before treatment
P-value	FDR	Fold Change	GeneSymbol
0.0196119	0.723944	2.00459	ATRX
0.0119115	0.723944	2.06545	DYDC2
0.0228846	0.723944	2.01309	OR2M3
0.0291169	0.723944	2.04123	PGBD5
0.0465661	0.723944	2.04764	ALDH8A1
0.0212532	0.723944	2.18039	KRTAP19-1
0.014174	0.723944	2.33135	NDN
0.0354569	0.723944	10.0578	C19orf57
0.0277753	0.723944	2.12076	WDR81
0.0164581	0.723944	2.18486	LTBP2
0.00855956	0.723944	2.25011	PEX10
0.0157883	0.723944	2.42552	IL19
0.0274649	0.723944	2.00337	ZNF438
0.00165946	0.723944	2.50722	PKN1
0.0223605	0.723944	2.01435	ADAMTS14
0.00942096	0.723944	2.07811	OR51F1
0.00868573	0.723944	2.53769	SLC4A7
0.0165741	0.723944	2.25384	PDS5A
0.0184421	0.723944	3.33058	FAM124B
0.0456389	0.723944	2.09853	HOXA3
0.0162887	0.723944	2.09551	PDZD9
0.0140917	0.723944	2.04674	CD68
0.00282866	0.723944	2.33039	NRG4
0.017748	0.723944	2.6042	PARP12
0.00758836	0.723944	2.07645	GRHL2
0.0153189	0.723944	2.35715	COL2A1
0.031338	0.723944	2.00855	EIF2C3
0.038909	0.723944	2.51367	CECR5
0.0213222	0.723944	2.25783	HBE1
0.0208756	0.723944	2.37312	DEFB105B
0.0136846	0.723944	2.04108	C10orf118
0.0329351	0.723944	2.0527	TIAM1
0.0156048	0.723944	2.41544	SCRN3
0.0167979	0.723944	2.001	DHX40
0.0288563	0.723944	2.02197	PRDM11
0.0429762	0.723944	2.27809	AMIGO1
0.00679667	0.723944	2.86463	DAO
0.0173803	0.723944	2.68531	HIST2H3A
0.0250848	0.723944	2.54613	IL1RAP
0.026467	0.723944	2.22703	RCAN2
0.00304851	0.723944	2.24551	WIPI2
6.11464e-05	0.631175	2.29906	GPR22
0.0100326	0.723944	2.20032	NLN
0.0382226	0.723944	2.48269	SMAD4
0.00646061	0.723944	2.14599	RRH
0.0401211	0.723944	-3.13722	CHD3
0.0349007	0.723944	-2.28641	VPS13A
0.0350898	0.723944	-2.12826	DAP3
0.0446773	0.723944	-4.34247	EMC4
0.0394883	0.723944	-2.03357	HOXC11
0.0443254	0.723944	-2.0036	CHIT1
0.0320232	0.723944	-2.74825	TCEA1
0.025422	0.723944	-2.05516	TM9SF1
0.0372919	0.723944	-2.11773	TAF4
0.0161599	0.723944	-2.98154	C1orf43
0.029789	0.723944	-3.01917	TXNDC9
0.0353344	0.723944	-2.25665	OLAH
0.0254871	0.723944	-2.91129	FN1
0.0209611	0.723944	-2.43088	MRPS7
0.0341058	0.723944	-2.08502	RSU1
0.0064354	0.723944	-2.49119	ECE1
0.0119733	0.723944	-2.00002	YIPF2
0.046165	0.723944	-2.65667	RFX5
0.0459808	0.723944	-3.10054	CD163
0.0313049	0.723944	-3.29136	BTG3
0.0317763	0.723944	-4.73336	MPC2
0.00711491	0.723944	-2.14215	GLT8D1
0.0271666	0.723944	-2.17103	CNN2
0.0341446	0.723944	-3.81351	SNF8
0.0182376	0.723944	-2.76426	DBP
0.0294888	0.723944	-2.96899	MRPL11
0.029294	0.723944	-4.33874	RBMX
0.010386	0.723944	-2.3681	PPP1R3F
0.0490488	0.723944	-2.15123	OMD
0.0414831	0.723944	-2.87174	TMEM199
0.0447565	0.723944	-2.55735	CHMP3
0.0442305	0.723944	-2.87399	ABHD12
0.0295495	0.723944	-2.07993	TUBB3
0.037879	0.723944	-2.72579	C11orf49
0.0410962	0.723944	-2.24418	EIF4EBP1
0.0239094	0.723944	-2.01025	FBL
0.0257628	0.723944	-3.0475	TPGS2
0.0279434	0.723944	-2.02847	CAPG
0.0181069	0.723944	-2.09657	MTAP
0.0180067	0.723944	-2.33286	ERP44
0.024116	0.723944	-2.22983	ZNF579
0.030707	0.723944	-2.92958	ARL1
0.0284257	0.723944	-2.97151	FZD1
0.0471603	0.723944	-2.00648	ARL6IP6
0.0347969	0.723944	-2.23853	ITM2C
0.0034271	0.723944	-2.12579	GPR64
0.0464389	0.723944	-2.14143	DNAJC8
0.0349016	0.723944	-2.97128	PARL
0.0371907	0.723944	-2.98614	HNRNPA3
0.0246974	0.723944	-3.71273	SPEG
0.049639	0.723944	-3.07318	PLEK2
0.0207673	0.723944	-3.13761	FNDC4
0.0193095	0.723944	-3.03559	UROS
0.00440864	0.723944	-2.05461	TXNDC17
0.0494312	0.723944	-2.26217	GHDC
0.0403606	0.723944	-3.63186	AHCY
0.0420777	0.723944	-3.1419	ULBP2
0.0170843	0.723944	-2.74651	EIF4G2
0.0490345	0.723944	-2.05063	SLC46A3
0.039991	0.723944	-2.73863	MRPS24
0.00198159	0.723944	-2.94709	B4GALT2
0.00977073	0.723944	-2.27722	PDLIM4
0.0294668	0.723944	-2.25193	C9orf16
0.0409712	0.723944	-2.78719	MNAT1
0.038051	0.723944	-2.20521	BCHE
0.00607947	0.723944	-2.06815	LZIC
0.0404899	0.723944	-2.29032	SMARCA4
0.00383997	0.723944	-2.05887	ARTN
0.0499463	0.723944	-2.1382	PVRL3
0.0308252	0.723944	-3.1191	OTUB1
0.0222521	0.723944	-2.57124	GAMT
0.0375415	0.723944	-2.44821	NXT1
0.00569578	0.723944	-2.19509	F8A1
0.0448897	0.723944	-3.36016	GPRC5A
0.0271378	0.723944	-3.21931	OCIAD1
0.00423329	0.723944	-2.14258	RAMP2
0.00379528	0.723944	-3.73445	C3AR1
0.0125923	0.723944	-3.5262	NMB
7.74829e-05	0.631175	-2.85246	MAPKAPK3
0.0232496	0.723944	-2.40353	POLR2C
0.0112348	0.723944	-2.08941	KPNA2
0.0238707	0.723944	-2.0039	CEP120
0.0481251	0.723944	-3.20506	CCT7
0.0133401	0.723944	-2.86455	UBAP2L
0.0282074	0.723944	-2.14557	HSBP1
0.0324273	0.723944	-4.45646	ETFB
0.0254652	0.723944	-2.2112	ANAPC13
0.041197	0.723944	-2.41712	MPG
0.0399572	0.723944	-2.13512	H2AFY
0.0245591	0.723944	-3.58424	NFU1
0.0317211	0.723944	-2.09385	TUFM
0.012533	0.723944	-2.40148	RBPJ
0.0168786	0.723944	-3.36901	NFYC
0.00142112	0.723944	-2.02016	C11orf75
0.0397279	0.723944	-3.47955	ABHD3
0.0237884	0.723944	-3.20972	HERPUD1
0.00310223	0.723944	-2.25236	STX7
0.041154	0.723944	-3.49288	CHMP2B
0.029211	0.723944	-2.19649	ACBD6
0.0126501	0.723944	-2.30205	COMMD1
0.0440527	0.723944	-2.10919	USP1
0.0343929	0.723944	-2.35553	TNFSF11
0.000760583	0.723944	-3.09045	HOMER1
0.0165298	0.723944	-2.41118	EXOC7
0.0360705	0.723944	-3.82987	NMB
0.0397567	0.723944	-2.64322	TMEM45B
0.00848479	0.723944	-2.11061	GJC2
0.0394872	0.723944	-2.4749	PAFAH1B1
0.003759	0.723944	-2.11616	PDZD11
0.0194407	0.723944	-2.08144	CDK5RAP2
0.00359812	0.723944	-2.11319	ZNF69
0.00246772	0.723944	-3.04472	SNX1
0.0311823	0.723944	-2.60949	RFNG
0.0152842	0.723944	-2.96716	RAD51C
0.0147167	0.723944	-2.52521	ATP6V0E2
0.0432726	0.723944	-3.65068	SQSTM1
0.038526	0.723944	-2.57617	SHC3
0.00156375	0.723944	-2.34523	MACROD2
0.0115412	0.723944	-2.27767	FAM165B
0.0286808	0.723944	-3.10485	BOD1
0.030306	0.723944	-2.00959	HCFC1
0.035012	0.723944	-2.87496	EMC2
0.0280989	0.723944	-2.00549	NCAPH2
0.00468003	0.723944	-3.50209	RBP7
0.0358137	0.723944	-3.87718	HIBCH
0.0100373	0.723944	-2.19829	SLC22A31
0.0432115	0.723944	-2.23379	GTF2I
0.00931961	0.723944	-2.26631	C15orf38
0.0331079	0.723944	-2.00621	AMT
0.0101003	0.723944	-2.27887	ZNF691
0.0381783	0.723944	-2.06751	SAP30
0.0474422	0.723944	-2.3485	CSNK1A1
0.0164256	0.723944	-2.4256	SLC15A3
0.0485601	0.723944	-4.19463	MRPS6
0.000866963	0.723944	-2.47105	CHCHD6
0.0289914	0.723944	-2.54042	IFT20
0.0175582	0.723944	-2.10426	DTNA
0.039261	0.723944	-5.02885	P4HA2
0.0142985	0.723944	-2.28215	TIA1
0.0325393	0.723944	-4.67427	C22orf28

## Sheet: LncRNA
Table S2-2 Differential expressed LncRNAs in Disease group after treatment/ before treatment
P-value	FDR	Fold Change	GeneSymbol
0.00740586	0.659306	2.32087	XLOC_005919
0.0167204	0.659306	2.55487	RP11-536C10.8
0.0266875	0.659306	2.37544	RP11-9E13.2
0.0342305	0.659306	2.21796	XLOC_014188
0.0121485	0.659306	2.06255	HMlincRNA1090
0.0172174	0.659306	2.05729	PCNA-AS1
0.0172174	0.659306	2.05729	PCNA-AS1
0.0387278	0.659306	2.03784	UXT
0.0387278	0.659306	2.03784	UXT
0.0498433	0.659306	2.07172	RP5-1022P6.4
0.0490344	0.659306	2.44614	XLOC_011177
0.0211127	0.659306	3.20858	GRM4
0.0211127	0.659306	3.20858	GRM4
0.0211127	0.659306	3.20858	GRM4
0.0211127	0.659306	3.20858	GRM4
0.0211127	0.659306	3.20858	GRM4
0.0211127	0.659306	3.20858	GRM4
0.0211127	0.659306	3.20858	GRM4
0.0226585	0.659306	2.19684	AC093642.5
0.0247348	0.659306	2.29234	AC005162.5
0.0309705	0.659306	2.04108	RP11-715J22.2
0.0213057	0.659306	2.15198	THSD1P1
0.00259868	0.638066	2.35358	RP11-977P2.1
0.0237152	0.659306	3.34482	ANKRD36BP2
0.0301269	0.659306	2.02203	CTD-3049M7.1
0.0220802	0.659306	2.14537	RP11-263K19.4
0.0220802	0.659306	2.14537	RP11-263K19.4
0.0220802	0.659306	2.14537	RP11-263K19.4
0.0262183	0.659306	2.15209	XLOC_008479
0.0346276	0.659306	2.06804	AP000442.1
0.0437995	0.659306	2.00654	XLOC_009673
0.0261154	0.659306	2.43111	RP11-534N16.1
0.0261154	0.659306	2.43111	RP11-534N16.1
0.0261154	0.659306	2.43111	RP11-534N16.1
0.0333076	0.659306	2.02229	XLOC_006008
0.0369328	0.659306	2.11	LOC729444
0.0332546	0.659306	2.40971	XLOC_001406
0.00850104	0.659306	2.20832	RP11-262H14.1
0.0333898	0.659306	2.25746	AJ006995.3
0.00907762	0.659306	2.31988	DSCAM-AS1
0.045352	0.659306	2.28951	RP5-1028L10.2
0.0269378	0.659306	2.20763	RP11-806L2.5
0.042202	0.659306	2.69272	LOC441426
0.0390688	0.659306	2.31241	uc.244
0.0331089	0.659306	2.15029	AK309717
0.0280596	0.659306	2.09961	RP11-236P13.1
0.0129334	0.659306	2.2347	C19orf12
0.0129334	0.659306	2.2347	C19orf12
0.0129334	0.659306	2.2347	C19orf12
0.0129334	0.659306	2.2347	C19orf12
0.0105189	0.659306	2.11276	RP11-661A12.5
0.0210728	0.659306	2.50639	RP11-552D8.1
0.0271062	0.659306	2.23935	RP11-20G13.1
0.00607475	0.659306	2.40777	AC096732.2
0.0291492	0.659306	2.15881	XLOC_005563
0.0466453	0.659306	2.3813	TTTY8
0.0175686	0.659306	2.12709	uc.394
0.0264371	0.659306	2.09174	PCBP1-AS1
0.000561496	0.476533	2.50321	ANKRD20A5P
0.0333472	0.659306	3.82566	CHD1L
0.0333472	0.659306	3.82566	CHD1L
0.0333472	0.659306	3.82566	CHD1L
0.0333472	0.659306	3.82566	CHD1L
0.0333472	0.659306	3.82566	CHD1L
0.0397636	0.659306	2.10037	CTD-2562J17.4
0.027471	0.659306	2.76998	RP11-570K4.1
0.0376171	0.659306	2.12714	CES5AP1
0.030349	0.659306	2.19696	LL22NC03-13G6.2
0.0255704	0.659306	2.15958	XLOC_001357
0.0244241	0.659306	2.12769	GNAS
0.0244241	0.659306	2.12769	GNAS
0.0244241	0.659306	2.12769	GNAS
0.0244241	0.659306	2.12769	GNAS
0.0244241	0.659306	2.12769	GNAS
0.0244241	0.659306	2.12769	GNAS
0.0244241	0.659306	2.12769	GNAS
0.0161896	0.659306	2.06286	CTD-3107M8.4
0.0161896	0.659306	2.06286	CTD-3107M8.4
0.0161896	0.659306	2.06286	CTD-3107M8.4
0.0161896	0.659306	2.06286	CTD-3107M8.4
0.0243501	0.659306	2.0042	AK125532
0.0105784	0.659306	2.69217	RP11-422J15.1
0.0390378	0.659306	2.30202	XLOC_001356
0.0359337	0.659306	2.01889	BCL2L13
0.0359337	0.659306	2.01889	BCL2L13
0.0359337	0.659306	2.01889	BCL2L13
0.0359337	0.659306	2.01889	BCL2L13
0.0359337	0.659306	2.01889	BCL2L13
0.0359337	0.659306	2.01889	BCL2L13
0.0359337	0.659306	2.01889	BCL2L13
0.0359337	0.659306	2.01889	BCL2L13
0.0359337	0.659306	2.01889	BCL2L13
0.0359337	0.659306	2.01889	BCL2L13
0.0359337	0.659306	2.01889	BCL2L13
0.00606309	0.659306	2.11707	AC005042.4
0.00606309	0.659306	2.11707	AC005042.4
0.0189904	0.659306	2.78029	BC009735
0.00604519	0.659306	2.00352	RP5-952N6.1
0.0378104	0.659306	2.37959	RP11-98I9.4
0.0378104	0.659306	2.37959	RP11-98I9.4
0.0430205	0.659306	2.85594	XLOC_001908
0.00824855	0.659306	2.25671	AK093114
0.0211588	0.659306	2.65763	MEG3
0.0375166	0.659306	2.08563	XLOC_004244
0.0126314	0.659306	2.8634	CTC-436K13.1
0.00728654	0.659306	2.08679	FLJ42969
0.0282545	0.659306	3.0011	CTD-2384A14.1
0.048024	0.659306	2.04649	HMlincRNA629
0.00801616	0.659306	2.40536	RP11-293E1.2
0.0323367	0.659306	2.19062	XLOC_013547
0.0441926	0.659306	2.05027	BBS4
0.0441926	0.659306	2.05027	BBS4
0.00107741	0.514123	2.7063	RP11-568A7.3
0.0362625	0.659306	2.00695	chr15:52877675-52913225
0.0195419	0.659306	6.45073	HMlincRNA315
0.0264254	0.659306	2.06494	XLOC_001061
0.000425968	0.476533	2.4283	CTD-2651B20.7
0.030844	0.659306	2.09071	RP11-166B2.3
0.030844	0.659306	2.09071	RP11-166B2.3
0.030844	0.659306	2.09071	RP11-166B2.3
0.0302159	0.659306	2.34258	RP11-672L10.2
0.0302159	0.659306	2.34258	RP11-672L10.2
0.0444676	0.659306	2.27888	MTUS2-AS2
0.000152839	0.476533	2.46751	SAMSN1-AS1
0.000152839	0.476533	2.46751	SAMSN1-AS1
0.0371038	0.659306	-2.46751	XLOC_012724
0.00111395	0.514123	-3.10465	RP11-383J24.5
0.0436882	0.659306	-2.29762	XLOC_007200
0.000473427	0.476533	-2.08765	RP11-513G11.4
0.00598497	0.659306	-2.90505	ITGB2-AS1
0.00598497	0.659306	-2.10773	ITGB2-AS1
0.0341391	0.659306	-2.10773	RP11-558A11.3
0.0241621	0.659306	-2.04757	RP11-773D16.1
0.000557495	0.476533	-2.29143	ANKRD20A19P
0.041726	0.659306	-3.26057	CRYBB2P1
0.0224718	0.659306	-2.38417	AX747838
0.0449581	0.659306	-2.09191	XLOC_003839
0.00439885	0.659306	-2.42132	CR627135
0.0456311	0.659306	-2.21589	RP11-277L2.2
0.0478212	0.659306	-2.10324	RP11-989E6.10
0.0475671	0.659306	-2.35829	XLOC_005590
0.0400224	0.659306	-2.33684	ANKRD20A11P
0.021147	0.659306	-2.0013	RP11-19J5.2
0.0180333	0.659306	-2.65415	RP11-366O17.3
0.0155628	0.659306	-2.05744	RP11-454P7.3
0.0182044	0.659306	-2.11672	TPTEP1
0.0300744	0.659306	-3.20754	AC002519.6
0.0483475	0.659306	-2.17931	BX004987.4
0.0084052	0.659306	-3.18529	RP11-876N24.4
0.0364901	0.659306	-2.27401	XLOC_003839
0.0057292	0.659306	-3.44396	MGC21881
0.00498375	0.659306	-3.10628	XLOC_004430
0.00457462	0.659306	-2.1236	AC058791.2
0.0402473	0.659306	-2.55054	LOC400456
0.0219768	0.659306	-2.25427	SBDSP1
0.0253261	0.659306	-3.74704	HIVEP3
0.0253261	0.659306	-2.38319	HIVEP3
