# Supplementary material for: Exploring the Regulation of Jiangtang Tiaozhi Formula on the Biological Network of Obese T2DM Complicated With Dyslipidemia Based on Clinical Transcriptomics
Source: Front Endocrinol (Lausanne). 2022 Jul 25;13:817147. doi: 10.3389/fendo.2022.817147 (PMC9357946; doi:10.3389/fendo.2022.817147)
Supplement: Supplementary file 4 [file Table_3.xlsx]

## Sheet: GO
Table S3-1 GO enrichment results of Up-regulated mRNA enrichment analysis in Disease group before treatment/healthy control group
Category	GO.ID	Term	Count	Pop.Hits	List.Total	Pop.Total	Fold.Enrichment	Pvalue	FDR	Enrichment.Score	GENES
BP	GO:0021846	cell proliferation in forebrain	4	23	205	14742	12.5065	0.000261326	0.841838	3.58282	DIXDC1//GLI3//TACC1//CEP120
	GO:0048569	post-embryonic organ development	3	13	205	14742	16.5951	0.000683792	0.841838	3.16508	FZD5//KLF4//CDH23
	GO:0021987	cerebral cortex development	5	56	205	14742	6.42073	0.00106379	0.841838	2.97315	CX3CR1//DIXDC1//GLI3//TACC1//CEP120
	GO:0048878	chemical homeostasis	21	732	205	14742	2.06305	0.00133623	0.841838	2.87412	CYP4A11//TRPV4//FTHL17//ATP6V0E2//CACNA1C//CALCR//CCKBR//P2RX2//FASLG//KLK8//DGAT2//MALL//MYLIP//NAPSA//SCN3B//SLC4A3//CDH23//SLC7A8//CACNA1G//SMAD7//SLC8A3
	GO:0001654	eye development	10	234	205	14742	3.07317	0.0016364	0.841838	2.78611	FOXE1//CASP2//FZD5//KLF4//DIXDC1//FASLG//GLI3//SP3//IRX5//CYP1B1
	GO:0043010	camera-type eye development	9	197	205	14742	3.28533	0.00176269	0.841838	2.75382	FOXE1//CASP2//FZD5//KLF4//GLI3//SP3//IRX5//CYP1B1//DIXDC1
	GO:0006691	leukotriene metabolic process	4	39	205	14742	7.37561	0.00204059	0.841838	2.69024	ALOX5//ALOXE3//GGTLC2//CYP4A11
	GO:0043449	cellular alkene metabolic process	4	39	205	14742	7.37561	0.00204059	0.841838	2.69024	ALOX5//CYP4A11//ALOXE3//GGTLC2
	GO:0045664	regulation of neuron differentiation	11	283	205	14742	2.79517	0.00206188	0.841838	2.68574	ABL2//CAMK1D//TRPV4//GLI3//MIB1//DIXDC1//BNIP2//KLK8//TNIK//RTN4R//CDK5RAP1
	GO:0050801	ion homeostasis	17	565	205	14742	2.16373	0.00235363	0.841838	2.62826	TRPV4//FTHL17//ATP6V0E2//CACNA1C//CALCR//CCKBR//P2RX2//FASLG//KLK8//SCN3B//SLC4A3//CDH23//SLC7A8//CYP4A11//CACNA1G//SMAD7//SLC8A3
	GO:0060284	regulation of cell development	14	428	205	14742	2.35227	0.00269083	0.841838	2.57011	GLI3//SMAD7//TBX5//ABL2//CAMK1D//TRPV4//CDK5RAP1//MIB1//DIXDC1//BNIP2//KLK8//HDAC9//TNIK//RTN4R
	GO:0032501	multicellular organismal process	92	5201	205	14742	1.27205	0.00269283	0.841838	2.56979	FZD5//PHEX//TP63//SP3//CYP1B1//CASP2//MIB1//GLI3//SMAD7//ABI1//ELF1//EDARADD//CACNA1G//IRX5//FOXE1//GPR183//SLC7A2//ALOX5//CYP4A11//TBX5//CALD1//MAPK14//PDE9A//PLAT//SLC8A3//RAPGEF3//SLC7A8//GABRB2//KCNQ2//PPYR1//SLC18A3//NRXN2//RIMS1//KCNG4//DACH1//EDA//GCNT2//POMT1//MOV10L1//DIXDC1//GSX2//NLRP14//SHISA2//SEBOX//GPR64//FOXN1//FOXK1//TNIK//MYLIP//DOK4//SCN3B//CAMK1D//GDPD5//ARTN//RTN4R//ABL2//CAC…
	GO:0030182	neuron differentiation	23	890	205	14742	1.85841	0.00305166	0.841838	2.51546	FZD5//RTN4R//ABL2//CACNA1C//GLI3//KCNQ2//CACNA1G//ARTN//SCN3B//RGMA//CAMK1D//TRPV4//ATXN2//HELT//CDH23//IRX5//CDK5RAP1//MIB1//DIXDC1//BNIP2//KLK8//TNIK//ACSL4
	GO:0055080	cation homeostasis	13	390	205	14742	2.39707	0.00322742	0.841838	2.49115	TRPV4//FTHL17//ATP6V0E2//CACNA1C//CALCR//CCKBR//P2RX2//FASLG//SLC4A3//CDH23//SLC7A8//CYP4A11//SLC8A3
	GO:0008544	epidermis development	10	257	205	14742	2.79814	0.00323397	0.841838	2.49026	EDARADD//KLF4//SPRR2F//FOXN1//FOXE1//TP63//PPL//SPRR4//EDA//COL5A3
	GO:0021795	cerebral cortex cell migration	3	22	205	14742	9.80621	0.00335787	0.841838	2.47394	DIXDC1//GLI3//CX3CR1
	GO:0051453	regulation of intracellular pH	3	22	205	14742	9.80621	0.00335787	0.841838	2.47394	ATP6V0E2//FASLG//SLC4A3
	GO:0055082	cellular chemical homeostasis	16	542	205	14742	2.12287	0.00378517	0.849707	2.42191	TRPV4//FTHL17//ATP6V0E2//CACNA1C//CALCR//CCKBR//P2RX2//FASLG//KLK8//DGAT2//SCN3B//SLC4A3//CDH23//CACNA1G//SMAD7//SLC8A3
	GO:0061351	neural precursor cell proliferation	5	75	205	14742	4.79415	0.00388736	0.849707	2.41035	GLI3//ARTN//DIXDC1//TACC1//CEP120
	GO:0022008	neurogenesis	25	1021	205	14742	1.76083	0.00409718	0.849707	2.38752	GLI3//ARTN//FZD5//RTN4R//ABL2//CACNA1C//KCNQ2//CACNA1G//SCN3B//RGMA//CAMK1D//TRPV4//ATXN2//HELT//CDH23//IRX5//CDK5RAP1//MIB1//DIXDC1//BNIP2//KLK8//TNIK//ACSL4//TACC1//CEP120
	GO:0030641	regulation of cellular pH	3	24	205	14742	8.98902	0.00432409	0.849707	2.36411	ATP6V0E2//FASLG//SLC4A3
	GO:0009913	epidermal cell differentiation	6	111	205	14742	3.88715	0.00454258	0.849707	2.3427	SPRR2F//FOXN1//PPL//SPRR4//TP63//KLF4
	GO:0051239	regulation of multicellular organismal process	34	1550	205	14742	1.57743	0.00484704	0.849707	2.31452	ELF1//CACNA1G//IRX5//GLI3//SMAD7//TBX5//ABL2//CAMK1D//TRPV4//MYLIP//KLF4//KLK3//FASLG//CX3CR1//PTGER3//KLK8//CCKBR//IRF3//FZD5//ATXN2//TSHR//IGF2BP2//PLAT//TP63//CDK5RAP1//MIB1//DIXDC1//BNIP2//ALOX5//NETO1//HDAC9//TNIK//RTN4R//SLC18A1
	GO:0006071	glycerol metabolic process	3	25	205	14742	8.62946	0.00486393	0.849707	2.31301	GPD1L//GDPD5//DGAT2
	GO:0006873	cellular ion homeostasis	15	511	205	14742	2.11093	0.0052633	0.849707	2.27874	TRPV4//FTHL17//ATP6V0E2//CACNA1C//CALCR//CCKBR//P2RX2//FASLG//KLK8//SCN3B//SLC4A3//CDH23//CACNA1G//SMAD7//SLC8A3
	GO:0055065	metal ion homeostasis	11	323	205	14742	2.44902	0.00560737	0.849707	2.25124	TRPV4//FTHL17//ATP6V0E2//CACNA1C//CALCR//CCKBR//P2RX2//CDH23//CYP4A11//SLC8A3//SLC7A8
	GO:0048666	neuron development	19	721	205	14742	1.89505	0.00567492	0.849707	2.24604	FZD5//RTN4R//ABL2//CACNA1C//GLI3//KCNQ2//CACNA1G//ARTN//SCN3B//RGMA//CAMK1D//TRPV4//IRX5//KLK8//ATXN2//TNIK//DIXDC1//CDH23//ACSL4
	GO:0030030	cell projection organization	21	829	205	14742	1.82166	0.00576825	0.849707	2.23896	FZD5//RTN4R//ABL2//CACNA1C//GLI3//KCNQ2//CACNA1G//ARTN//SCN3B//RGMA//CAMK1D//TRPV4//ARHGEF4//LIMA1//KLK8//ATXN2//TNIK//DIXDC1//CDH23//ACSL4//AKAP4
	GO:0016525	negative regulation of angiogenesis	4	52	205	14742	5.53171	0.00583847	0.849707	2.2337	KLF4//KLK3//FASLG//CX3CR1
	GO:0019400	alditol metabolic process	3	27	205	14742	7.99024	0.006061	0.849707	2.21746	GDPD5//DGAT2//GPD1L
	GO:0021543	pallium development	5	85	205	14742	4.23013	0.00661062	0.849707	2.17976	CX3CR1//DIXDC1//GLI3//TACC1//CEP120
	GO:0030004	cellular monovalent inorganic cation homeostasis	3	28	205	14742	7.70488	0.00671965	0.849707	2.17265	ATP6V0E2//FASLG//SLC4A3
	GO:0048468	cell development	29	1292	205	14742	1.61413	0.00683433	0.849707	2.1653	GLI3//TP63//MOV10L1//FZD5//RTN4R//ABL2//CACNA1C//KCNQ2//CACNA1G//ARTN//SCN3B//RGMA//SMAD7//TBX5//CAMK1D//TRPV4//KLF4//IRX5//CDK5RAP1//MIB1//DIXDC1//BNIP2//FASLG//KLK8//HDAC9//ATXN2//TNIK//CDH23//ACSL4
	GO:0007399	nervous system development	34	1590	205	14742	1.53775	0.00713537	0.849707	2.14658	MIB1//GLI3//ARTN//FZD5//RTN4R//ABL2//CACNA1C//KCNQ2//CACNA1G//SCN3B//RGMA//HELT//CASP2//CDK5RAP1//FOXE1//CAMK1D//TRPV4//SLC8A3//DIXDC1//ATXN2//CX3CR1//TACC1//CEP120//KLK8//CDH23//IRX5//BNIP2//TP63//TNIK//ACSL4//NRXN2//MYLIP//DOK4//GDPD5
	GO:0031175	neuron projection development	17	632	205	14742	1.93435	0.00718594	0.849707	2.14352	FZD5//RTN4R//ABL2//CACNA1C//GLI3//KCNQ2//CACNA1G//ARTN//SCN3B//RGMA//CAMK1D//TRPV4//KLK8//ATXN2//TNIK//DIXDC1//ACSL4
	GO:0042475	odontogenesis of dentin-containing tooth	4	56	205	14742	5.13659	0.0075881	0.849707	2.11987	EDA//GLI3//TP63//EDARADD
	GO:0048699	generation of neurons	23	964	205	14742	1.71575	0.00792609	0.849707	2.10094	GLI3//ARTN//FZD5//RTN4R//ABL2//CACNA1C//KCNQ2//CACNA1G//SCN3B//RGMA//CAMK1D//TRPV4//ATXN2//HELT//CDH23//IRX5//CDK5RAP1//MIB1//DIXDC1//BNIP2//KLK8//TNIK//ACSL4
	GO:0090049	regulation of cell migration involved in sprouting angiogenesis	2	10	205	14742	14.3824	0.00804622	0.849707	2.09441	HDAC9//KLF4
	GO:0030003	cellular cation homeostasis	11	340	205	14742	2.32657	0.00811903	0.849707	2.0905	TRPV4//FTHL17//ATP6V0E2//CACNA1C//CALCR//CCKBR//P2RX2//FASLG//SLC4A3//CDH23//SLC8A3
	GO:0022029	telencephalon cell migration	3	30	205	14742	7.19122	0.0081603	0.849707	2.08829	CX3CR1//DIXDC1//GLI3
	GO:0050821	protein stabilization	4	58	205	14742	4.95946	0.00857938	0.849707	2.06654	DSC3//SMAD7//PEX6//RASSF1
	GO:0065008	regulation of biological quality	45	2286	205	14742	1.41559	0.00872494	0.849707	2.05924	CACNA1G//IRX5//CYP4A11//MAPK14//PDE9A//PLAT//SLC8A3//RAPGEF3//SLC7A8//DIO1//FOXE1//TRPV4//FTHL17//ATP6V0E2//CACNA1C//CALCR//CCKBR//SLC18A3//NRXN2//RIMS1//CYP1B1//P2RX2//FITM1//DSC3//SMAD7//PEX6//RASSF1//FASLG//LIMA1//PTGER3//KLK8//MYLIP//DGAT2//MALL//NAPSA//SP3//SCN3B//ALOX5//NETO1//SLC22A1//ATXN2//SLC4A3//CDH23//SLC18A1//AGR2
	GO:0031647	regulation of protein stability	5	91	205	14742	3.95122	0.00876911	0.849707	2.05704	DSC3//SMAD7//PEX6//RASSF1//MYLIP
	GO:0050767	regulation of neurogenesis	11	344	205	14742	2.29952	0.00882088	0.849707	2.05449	GLI3//ABL2//CAMK1D//TRPV4//CDK5RAP1//MIB1//DIXDC1//BNIP2//KLK8//TNIK//RTN4R
	GO:0051480	cytosolic calcium ion homeostasis	7	170	205	14742	2.96109	0.00972046	0.849707	2.01231	CACNA1C//CALCR//CCKBR//TRPV4//P2RX2//SLC8A3//CDH23
	GO:0010719	negative regulation of epithelial to mesenchymal transition	2	11	205	14742	13.0749	0.00974478	0.849707	2.01123	SMAD7//TBX5
	GO:0019370	leukotriene biosynthetic process	3	32	205	14742	6.74177	0.00976903	0.849707	2.01015	ALOX5//ALOXE3//GGTLC2
	GO:0021885	forebrain cell migration	3	32	205	14742	6.74177	0.00976903	0.849707	2.01015	CX3CR1//DIXDC1//GLI3
	GO:0043450	alkene biosynthetic process	3	32	205	14742	6.74177	0.00976903	0.849707	2.01015	ALOX5//ALOXE3//GGTLC2
	GO:0030216	keratinocyte differentiation	5	94	205	14742	3.82512	0.0100125	0.853463	1.99946	PPL//SPRR2F//SPRR4//TP63//FOXN1
	GO:0019751	polyol metabolic process	3	34	205	14742	6.34519	0.0115495	0.901137	1.93744	GDPD5//DGAT2//GPD1L
	GO:0021799	cerebral cortex radially oriented cell migration	2	12	205	14742	11.9854	0.0115875	0.901137	1.93601	GLI3//DIXDC1
	GO:0060438	trachea development	2	12	205	14742	11.9854	0.0115875	0.901137	1.93601	EDA//EDARADD
	GO:0010975	regulation of neuron projection development	7	177	205	14742	2.84399	0.0119563	0.901137	1.9224	ABL2//CAMK1D//TRPV4//KLK8//TNIK//RTN4R//DIXDC1
	GO:0021537	telencephalon development	6	137	205	14742	3.14944	0.0122792	0.901137	1.91083	GLI3//CX3CR1//DIXDC1//TACC1//CEP120//SLC8A3
	GO:0030336	negative regulation of cell migration	5	99	205	14742	3.63193	0.0123449	0.901137	1.90851	KLF4//CX3CR1//DACH1//SMAD7//TBX5
	GO:0042592	homeostatic process	24	1062	205	14742	1.62513	0.0126209	0.901137	1.89891	CYP4A11//TRPV4//FTHL17//ATP6V0E2//CACNA1C//CALCR//CCKBR//P2RX2//FASLG//PTGER3//KLK8//DGAT2//MALL//MYLIP//NAPSA//SP3//SCN3B//ATXN2//SLC4A3//CDH23//SLC7A8//CACNA1G//SMAD7//SLC8A3
	GO:0055067	monovalent inorganic cation homeostasis	4	65	205	14742	4.42537	0.0127032	0.901137	1.89609	ATP6V0E2//FASLG//SLC4A3//CYP4A11
	GO:2000146	negative regulation of cell motility	5	101	205	14742	3.56001	0.0133729	0.901137	1.87377	CX3CR1//DACH1//SMAD7//TBX5//KLF4
	GO:0030154	cell differentiation	46	2408	205	14742	1.37374	0.0135013	0.901137	1.86962	SP3//GLI3//TP63//GPR183//MOV10L1//ARTN//FZD5//RTN4R//ABL2//CACNA1C//KCNQ2//CACNA1G//SCN3B//RGMA//KLF4//SMAD7//TBX5//CAMK1D//TRPV4//ATXN2//HELT//TACC1//CEP120//TSHR//HDAC9//SPRR2F//FOXN1//MAPK14//PPL//SPRR4//CDH23//IRX5//BNIP2//CDK5RAP1//MIB1//DIXDC1//FASLG//KLK8//TNIK//ACSL4//EDA//DAPL1//EDARADD//FOXK1//NLRP14//SEBOX
	GO:0048730	epidermis morphogenesis	3	36	205	14742	5.99268	0.0135047	0.901137	1.86951	FOXE1//TP63//KLF4
	GO:0007423	sensory organ development	11	366	205	14742	2.1613	0.0135587	0.901137	1.86778	FOXE1//CASP2//FZD5//KLF4//CDH23//DIXDC1//GLI3//FASLG//SP3//IRX5//CYP1B1
	GO:0003254	regulation of membrane depolarization	2	13	205	14742	11.0634	0.0135699	0.901137	1.86742	CACNA1G//SMAD7
	GO:0031122	cytoplasmic microtubule organization	2	13	205	14742	11.0634	0.0135699	0.901137	1.86742	CEP120//TRPV4
	GO:0019725	cellular homeostasis	16	624	205	14742	1.8439	0.0137433	0.901137	1.86191	TRPV4//FTHL17//ATP6V0E2//CACNA1C//CALCR//CCKBR//P2RX2//FASLG//KLK8//DGAT2//SCN3B//SLC4A3//CDH23//CACNA1G//SMAD7//SLC8A3
	GO:0030183	B cell differentiation	4	68	205	14742	4.23013	0.0147989	0.9456	1.82977	GPR183//SP3//TSHR//HDAC9
	GO:0006590	thyroid hormone generation	2	14	205	14742	10.2732	0.015688	0.9456	1.80443	DIO1//FOXE1
	GO:0015701	bicarbonate transport	2	14	205	14742	10.2732	0.015688	0.9456	1.80443	SLC4A3//SLC26A7
	GO:0019369	arachidonic acid metabolic process	2	14	205	14742	10.2732	0.015688	0.9456	1.80443	CYP4A11//ALOX5
	GO:0034383	low-density lipoprotein particle clearance	2	14	205	14742	10.2732	0.015688	0.9456	1.80443	MYLIP//DGAT2
	GO:0000904	cell morphogenesis involved in differentiation	16	634	205	14742	1.81482	0.0157526	0.9456	1.80265	FZD5//RTN4R//ABL2//CACNA1C//GLI3//KCNQ2//CACNA1G//ARTN//SCN3B//RGMA//SMAD7//TBX5//KLK8//TNIK//DIXDC1//CDH23
	GO:0048592	eye morphogenesis	5	106	205	14742	3.39208	0.016192	0.95625	1.7907	FOXE1//FASLG//GLI3//SP3//IRX5
	GO:0007275	multicellular organismal development	65	3675	205	14742	1.27192	0.0163788	0.95625	1.78572	FZD5//PHEX//TP63//CYP1B1//CASP2//MIB1//GLI3//SMAD7//ABI1//SP3//EDARADD//FOXE1//GPR183//TBX5//FOXN1//FOXK1//KCNQ2//TNIK//MYLIP//DOK4//SCN3B//CAMK1D//GDPD5//ARTN//RTN4R//ABL2//CACNA1C//CACNA1G//RGMA//HELT//CDK5RAP1//KLF4//TFDP2//HDAC9//SPRR2F//TRPV4//KLK3//FASLG//CX3CR1//SLC8A3//DIXDC1//ATXN2//TACC1//CEP120//TSHR//MAPK14//PPL//SPRR4//KLK8//CDH23//EDA//IRX5//COL5A3//BNIP2//ACSL4//DGAT2//NRXN2//DACH1…
	GO:0048667	cell morphogenesis involved in neuron differentiation	14	532	205	14742	1.89243	0.0168209	0.968791	1.77415	FZD5//RTN4R//ABL2//CACNA1C//GLI3//KCNQ2//CACNA1G//ARTN//SCN3B//RGMA//KLK8//TNIK//DIXDC1//CDH23
	GO:0051271	negative regulation of cellular component movement	5	108	205	14742	3.32927	0.0174224	0.972681	1.75889	CX3CR1//DACH1//SMAD7//TBX5//KLF4
	GO:0051960	regulation of nervous system development	11	381	205	14742	2.07621	0.0177564	0.972681	1.75065	GLI3//ABL2//CAMK1D//TRPV4//KLK8//CDK5RAP1//MIB1//DIXDC1//BNIP2//TNIK//RTN4R
	GO:0048731	system development	56	3095	205	14742	1.30116	0.0178187	0.972681	1.74912	PHEX//TP63//CYP1B1//FZD5//CASP2//MIB1//GLI3//SP3//EDARADD//FOXE1//GPR183//TBX5//FOXN1//KCNQ2//TNIK//MYLIP//DOK4//SCN3B//CAMK1D//GDPD5//ARTN//RTN4R//ABL2//CACNA1C//CACNA1G//RGMA//HELT//CDK5RAP1//TFDP2//HDAC9//FOXK1//SPRR2F//KLF4//SMAD7//TRPV4//KLK3//FASLG//CX3CR1//SLC8A3//DIXDC1//ATXN2//TACC1//CEP120//TSHR//MAPK14//PPL//SPRR4//KLK8//CDH23//EDA//IRX5//COL5A3//BNIP2//DGAT2//ACSL4//NRXN2
	GO:0010771	negative regulation of cell morphogenesis involved in differentiation	2	15	205	14742	9.58829	0.0179376	0.972681	1.74624	SMAD7//TBX5
	GO:0048812	neuron projection morphogenesis	14	537	205	14742	1.87481	0.018085	0.972681	1.74268	FZD5//RTN4R//ABL2//CACNA1C//GLI3//KCNQ2//CACNA1G//ARTN//SCN3B//RGMA//KLK8//TNIK//DIXDC1//ATXN2
	GO:0001942	hair follicle development	4	73	205	14742	3.94039	0.0187534	0.972681	1.72692	FOXE1//TP63//EDA//EDARADD
	GO:0022404	molting cycle process	4	73	205	14742	3.94039	0.0187534	0.972681	1.72692	EDARADD//FOXE1//TP63//EDA
	GO:0022405	hair cycle process	4	73	205	14742	3.94039	0.0187534	0.972681	1.72692	EDARADD//FOXE1//TP63//EDA
	GO:0051093	negative regulation of developmental process	12	436	205	14742	1.97923	0.0190525	0.972681	1.72005	SMAD7//TBX5//KLK3//FASLG//CX3CR1//KLF4//TP63//GLI3//MIB1//DIXDC1//KLK8//RTN4R
	GO:0006885	regulation of pH	3	41	205	14742	5.26187	0.0191706	0.972681	1.71736	ATP6V0E2//FASLG//SLC4A3
	GO:0006690	icosanoid metabolic process	4	74	205	14742	3.88715	0.0196154	0.983538	1.7074	ALOX5//CYP4A11//ALOXE3//GGTLC2
	GO:0051647	nucleus localization	2	16	205	14742	8.98902	0.0203147	1	1.69219	TACC1//CEP120
	GO:0048593	camera-type eye morphogenesis	4	75	205	14742	3.83532	0.0205015	1	1.68822	FOXE1//SP3//IRX5//GLI3
	GO:0042303	molting cycle	4	76	205	14742	3.78485	0.0214118	1	1.66935	EDARADD//FOXE1//TP63//EDA
	GO:0042633	hair cycle	4	76	205	14742	3.78485	0.0214118	1	1.66935	EDARADD//FOXE1//TP63//EDA
	GO:0031424	keratinization	3	43	205	14742	5.01713	0.0217514	1	1.66251	PPL//SPRR2F//SPRR4
	GO:0040013	negative regulation of locomotion	5	115	205	14742	3.12662	0.0222117	1	1.65342	CX3CR1//DACH1//SMAD7//TBX5//KLF4
	GO:0031532	actin cytoskeleton reorganization	3	44	205	14742	4.9031	0.0231095	1	1.63621	ABL2//TNIK//TRPV4
	GO:0007204	elevation of cytosolic calcium ion concentration	6	158	205	14742	2.73084	0.0231512	1	1.63543	P2RX2//CACNA1C//SLC8A3//CALCR//CCKBR//TRPV4
	GO:0033559	unsaturated fatty acid metabolic process	4	78	205	14742	3.6878	0.0233059	1	1.63253	ALOX5//CYP4A11//ALOXE3//GGTLC2
	GO:0010769	regulation of cell morphogenesis involved in differentiation	6	159	205	14742	2.71367	0.0237906	1	1.62359	SMAD7//TBX5//KLK8//TNIK//RTN4R//DIXDC1
	GO:0006811	ion transport	21	956	205	14742	1.57966	0.0252906	1	1.59704	P2RX2//KCNQ2//ATP1B4//KCNG4//SLC8A3//SLC23A2//SCN3B//CACNA1G//BSPRY//TRPV4//CDH23//GABRB2//SLC26A7//FTHL17//SLC22A1//SLC7A8//SLC4A3//ATP6V0E2//CACNA1C//SLC7A2//ANO7
	GO:0051452	intracellular pH reduction	2	18	205	14742	7.99024	0.0254354	1	1.59456	ATP6V0E2//FASLG
	GO:0019432	triglyceride biosynthetic process	3	46	205	14742	4.68993	0.025961	1	1.58568	THRSP//ACSL4//DGAT2
	GO:0006875	cellular metal ion homeostasis	9	303	205	14742	2.13601	0.0260686	1	1.58388	TRPV4//FTHL17//ATP6V0E2//CACNA1C//CALCR//CCKBR//P2RX2//CDH23//SLC8A3
	GO:0009791	post-embryonic development	4	81	205	14742	3.55122	0.0263326	1	1.57951	FZD5//KLF4//CDH23//HELT
	GO:0002532	production of molecular mediator involved in inflammatory response	2	19	205	14742	7.5697	0.0281715	1	1.55019	SLC7A2//ALOX5
	GO:0007189	activation of adenylate cyclase activity by G-protein signaling pathway	3	48	205	14742	4.49451	0.0289926	1	1.53771	CALCR//GPR26//TSHR
	GO:0010578	regulation of adenylate cyclase activity involved in G-protein signaling pathway	3	48	205	14742	4.49451	0.0289926	1	1.53771	CALCR//GPR26//TSHR
	GO:0010579	positive regulation of adenylate cyclase activity by G-protein signaling pathway	3	48	205	14742	4.49451	0.0289926	1	1.53771	CALCR//GPR26//TSHR
	GO:0031344	regulation of cell projection organization	7	214	205	14742	2.35227	0.0302054	1	1.51992	ABL2//CAMK1D//TRPV4//KLK8//TNIK//RTN4R//DIXDC1
	GO:0015837	amine transport	6	169	205	14742	2.5531	0.0308433	1	1.51084	CCKBR//SLC7A8//SLC7A2//SLC18A1//SLC18A3//SLC22A1
	GO:0035336	long-chain fatty-acyl-CoA metabolic process	2	20	205	14742	7.19122	0.0310198	1	1.50836	ACSL4//DGAT2
	GO:0045851	pH reduction	2	20	205	14742	7.19122	0.0310198	1	1.50836	ATP6V0E2//FASLG
	GO:0050691	regulation of defense response to virus by host	2	20	205	14742	7.19122	0.0310198	1	1.50836	IRF3//IL28RA
	GO:0046460	neutral lipid biosynthetic process	3	50	205	14742	4.31473	0.0322034	1	1.4921	THRSP//ACSL4//DGAT2
	GO:0046463	acylglycerol biosynthetic process	3	50	205	14742	4.31473	0.0322034	1	1.4921	THRSP//ACSL4//DGAT2
	GO:0006812	cation transport	16	692	205	14742	1.66271	0.0322399	1	1.49161	KCNQ2//ATP1B4//KCNG4//SLC8A3//SLC23A2//SCN3B//CACNA1G//BSPRY//TRPV4//CDH23//FTHL17//P2RX2//SLC22A1//SLC7A8//ATP6V0E2//CACNA1C
	GO:0071214	cellular response to abiotic stimulus	5	128	205	14742	2.80907	0.0332097	1	1.47874	TRPV4//CASP2//TP63//MAPK14//YAP1
	GO:0043588	skin development	3	51	205	14742	4.23013	0.0338756	1	1.47011	TP63//EDA//COL5A3
	GO:0002042	cell migration involved in sprouting angiogenesis	2	21	205	14742	6.84878	0.0339767	1	1.46882	HDAC9//KLF4
	GO:0022408	negative regulation of cell-cell adhesion	2	21	205	14742	6.84878	0.0339767	1	1.46882	KLF4//B4GALNT2
	GO:0042403	thyroid hormone metabolic process	2	21	205	14742	6.84878	0.0339767	1	1.46882	DIO1//FOXE1
	GO:0032886	regulation of microtubule-based process	4	88	205	14742	3.26874	0.0342753	1	1.46502	TRPV4//DIXDC1//TACC1//CEP120
	GO:0048869	cellular developmental process	46	2554	205	14742	1.29521	0.0348517	1	1.45778	SP3//GLI3//TP63//GPR183//MOV10L1//ARTN//FZD5//RTN4R//ABL2//CACNA1C//KCNQ2//CACNA1G//SCN3B//RGMA//KLF4//SMAD7//TBX5//CAMK1D//TRPV4//ATXN2//HELT//TACC1//CEP120//EDA//DAPL1//EDARADD//FOXK1//NLRP14//SEBOX//TSHR//HDAC9//SPRR2F//FOXN1//MAPK14//PPL//SPRR4//CDH23//IRX5//BNIP2//CDK5RAP1//MIB1//DIXDC1//FASLG//KLK8//TNIK//ACSL4
	GO:0055085	transmembrane transport	20	931	205	14742	1.54484	0.0350901	1	1.45482	SLC7A8//SLC22A1//SLC23A2//ATP6V0E2//PEX6//GABRB2//SLC4A3//APC2//GLI3//EDA//CACNA1C//TRPV4//KCNQ2//SLC7A2//SLC8A3//SLC18A1//SLC18A3//CACNA1G//KCNG4//SLC26A7
	GO:0000122	negative regulation of transcription from RNA polymerase II promoter	11	424	205	14742	1.86565	0.0351292	1	1.45433	NCOR2//DACH1//FOXE1//GLI3//IRF3//SMAD7//TP63//KLF4//HDAC9//ZNF496//HELT
	GO:0045665	negative regulation of neuron differentiation	3	52	205	14742	4.14878	0.0355922	1	1.44865	GLI3//MIB1//DIXDC1
	GO:0006760	folic acid-containing compound metabolic process	2	22	205	14742	6.53747	0.0370385	1	1.43135	FPGS//FOLH1
	GO:0035337	fatty-acyl-CoA metabolic process	2	22	205	14742	6.53747	0.0370385	1	1.43135	DGAT2//ACSL4
	GO:0046456	icosanoid biosynthetic process	3	53	205	14742	4.0705	0.0373528	1	1.42768	ALOX5//ALOXE3//GGTLC2
	GO:0006816	calcium ion transport	7	226	205	14742	2.22737	0.0388183	1	1.41096	P2RX2//CACNA1C//SLC8A3//TRPV4//CACNA1G//BSPRY//CDH23
	GO:0030001	metal ion transport	14	596	205	14742	1.68921	0.0390131	1	1.40879	KCNQ2//ATP1B4//KCNG4//SLC8A3//SLC23A2//SCN3B//CACNA1G//BSPRY//TRPV4//CDH23//FTHL17//P2RX2//ATP6V0E2//CACNA1C
	GO:0042632	cholesterol homeostasis	3	54	205	14742	3.99512	0.0391574	1	1.40719	MALL//MYLIP//DGAT2
	GO:0055092	sterol homeostasis	3	54	205	14742	3.99512	0.0391574	1	1.40719	MALL//MYLIP//DGAT2
	GO:0042476	odontogenesis	4	92	205	14742	3.12662	0.0393744	1	1.40479	EDA//GLI3//TP63//EDARADD
	GO:0010259	multicellular organismal aging	2	23	205	14742	6.25323	0.040202	1	1.39575	TP63//HELT
	GO:0043616	keratinocyte proliferation	2	23	205	14742	6.25323	0.040202	1	1.39575	TP63//KLK8
	GO:0006725	cellular aromatic compound metabolic process	7	228	205	14742	2.20783	0.0403952	1	1.39367	DIO1//FOXE1//FOLH1//TKTL1//CYP2D6//FPGS//CYP1B1
	GO:0006874	cellular calcium ion homeostasis	7	228	205	14742	2.20783	0.0403952	1	1.39367	CACNA1C//CALCR//CCKBR//TRPV4//P2RX2//CDH23//SLC8A3
	GO:0046504	glycerol ether biosynthetic process	3	55	205	14742	3.92248	0.0410056	1	1.38716	THRSP//ACSL4//DGAT2
	GO:0007409	axonogenesis	12	490	205	14742	1.76111	0.0414041	1	1.38296	ABL2//CACNA1C//GLI3//KCNQ2//CACNA1G//ARTN//SCN3B//RGMA//KLK8//RTN4R//DIXDC1//FZD5
	GO:0045765	regulation of angiogenesis	5	139	205	14742	2.58677	0.0447699	1	1.34901	KLK3//FASLG//CX3CR1//HDAC9//KLF4
	GO:0006636	unsaturated fatty acid biosynthetic process	3	57	205	14742	3.78485	0.0448318	1	1.34841	ALOX5//ALOXE3//GGTLC2
	GO:0007267	cell-cell signaling	21	1021	205	14742	1.4791	0.0462857	1	1.33455	GABRB2//KCNQ2//PPYR1//SLC18A3//CACNA1G//NRXN2//RIMS1//KCNG4//TP63//CACNA1C//RAPGEF3//CCKBR//SLC18A1//NETO1//KLK8//FZD5//FASLG//SIGLEC6//PHEX//TBX5//TSHR
	GO:0071478	cellular response to radiation	3	58	205	14742	3.7196	0.0468092	1	1.32967	TP63//MAPK14//YAP1
	GO:0031069	hair follicle morphogenesis	2	25	205	14742	5.75298	0.0468201	1	1.32957	FOXE1//TP63
	GO:0001568	blood vessel development	11	446	205	14742	1.77362	0.0475946	1	1.32244	CYP1B1//FZD5//KLK3//FASLG//CX3CR1//SMAD7//GLI3//TBX5//HDAC9//KLF4//MIB1
	GO:0055074	calcium ion homeostasis	7	237	205	14742	2.12399	0.048007	1	1.3187	TRPV4//CACNA1C//CALCR//CCKBR//P2RX2//CDH23//SLC8A3
	GO:0048858	cell projection morphogenesis	14	617	205	14742	1.63172	0.0495495	1	1.30496	FZD5//RTN4R//ABL2//CACNA1C//GLI3//KCNQ2//CACNA1G//ARTN//SCN3B//RGMA//KLK8//ATXN2//TNIK//DIXDC1
CC	GO:0005886	plasma membrane	89	4229	238	16875	1.49217	1.49134e-05	0.00441597	4.82642	SCN3B//FASLG//CALCR//CCKBR//CD1E//SIGLEC6//CLDN4//CX3CR1//GPR183//EDA//FOLH1//GABRB2//MEP1A//PHEX//PPYR1//PTGER3//SLC4A3//SLC7A2//SLC18A3//SLC22A1//TSHR//TNFRSF10C//SYNGR3//SLC23A2//GPR64//SLC7A8//ATP1B4//VSIG2//C8G//CACNA1C//CACNA1G//PARD3B//LIMA1//BSPRY//TRPV4//DIXDC1//KCNQ2//KCNG4//SLC26A7//CYP4A11//SMAD7//APC2//GGTLC2//IL28RA//PDE9A//ARHGEF4//ALOX5//SLC8A3//CALD1//CDH16//DIO1//DSC3//GPR26//IR…
	GO:0071944	cell periphery	90	4298	238	16875	1.48471	1.58563e-05	0.00441597	4.7998	FASLG//CACNA1C//CALCR//CALD1//CCKBR//SIGLEC6//CDH16//CLDN4//CX3CR1//DIO1//DSC3//GPR183//EDA//FOLH1//GABRB2//GPR26//IRF3//KCNQ2//SMAD7//NEU1//OR2C1//PDE9A//PHEX//PPL//PPYR1//PTGER3//SLC4A3//SLC7A2//SLC8A3//SLC18A3//SLC22A1//TSHR//MALL//FZD5//AOC3//TNFRSF10C//ENDOU//CACNA1G//SLC23A2//GPR64//APC2//RAPGEF3//RASSF1//RIMS1//MGRN1//SLC7A8//OR2T1//CPAMD8//ANO7//ARHGEF4//LIMA1//SCN3B//RGMA//GPR126//MIB1//…
	GO:0005624	membrane fraction	27	860	238	16875	2.22604	8.45888e-05	0.0157053	4.07269	CYP1B1//CYP2D6//CYP4A11//DIO1//ACSL4//UGT2B10//DGAT2//B4GALNT2//ABI1//CALD1//CASP2//CCKBR//SIGLEC6//DSC3//EDA//FOLH1//GABRB2//GCNT2//MEP1A//SLC4A3//SLC7A2//SLC18A1//SLC18A3//SLC22A1//SLC23A2//RAPGEF3//VSIG2
	GO:0005626	insoluble fraction	27	891	238	16875	2.14859	0.000151582	0.0211078	3.81935	CALD1//CASP2//CCKBR//SIGLEC6//DSC3//EDA//FOLH1//GABRB2//GCNT2//MEP1A//SLC4A3//SLC7A2//SLC18A1//SLC18A3//SLC22A1//SLC23A2//RAPGEF3//VSIG2//DGAT2//CYP1B1//CYP2D6//CYP4A11//DIO1//ACSL4//UGT2B10//B4GALNT2//ABI1
	GO:0031226	intrinsic to plasma membrane	33	1271	238	16875	1.84092	0.000482374	0.0501627	3.31662	SCN3B//FASLG//CALCR//CCKBR//CD1E//SIGLEC6//CLDN4//CX3CR1//GPR183//EDA//FOLH1//GABRB2//MEP1A//PHEX//PPYR1//PTGER3//SLC4A3//SLC7A2//SLC18A3//SLC22A1//TSHR//TNFRSF10C//SYNGR3//SLC23A2//GPR64//SLC7A8//ATP1B4//VSIG2//C8G//KCNQ2//KCNG4//GGTLC2//IL28RA
	GO:0005887	integral to plasma membrane	32	1226	238	16875	1.85066	0.000540352	0.0501627	3.26732	SCN3B//C8G//KCNQ2//KCNG4//IL28RA//FASLG//CALCR//CCKBR//CD1E//SIGLEC6//CLDN4//CX3CR1//GPR183//EDA//FOLH1//GABRB2//MEP1A//PHEX//PPYR1//PTGER3//SLC4A3//SLC7A2//SLC18A3//SLC22A1//TSHR//TNFRSF10C//SYNGR3//SLC23A2//GPR64//SLC7A8//ATP1B4//VSIG2
	GO:0044459	plasma membrane part	46	2024	238	16875	1.61144	0.000690261	0.0549251	3.16099	SCN3B//FASLG//CALCR//CCKBR//CD1E//SIGLEC6//CLDN4//CX3CR1//GPR183//EDA//FOLH1//GABRB2//MEP1A//PHEX//PPYR1//PTGER3//SLC4A3//SLC7A2//SLC18A3//SLC22A1//TSHR//TNFRSF10C//SYNGR3//SLC23A2//GPR64//SLC7A8//ATP1B4//VSIG2//C8G//CACNA1C//CACNA1G//PARD3B//LIMA1//BSPRY//TRPV4//DIXDC1//KCNQ2//KCNG4//SLC26A7//CYP4A11//SMAD7//APC2//GGTLC2//IL28RA//PDE9A//ARHGEF4
	GO:0016020	membrane	132	7703	238	16875	1.21501	0.00139762	0.0973096	2.85461	FASLG//CACNA1C//CALCR//CALD1//CCKBR//SIGLEC6//CDH16//CLDN4//CX3CR1//DIO1//DSC3//GPR183//EDA//FOLH1//GABRB2//GPR26//IRF3//KCNQ2//SMAD7//NEU1//OR2C1//PDE9A//PHEX//PPL//PPYR1//PTGER3//SLC4A3//SLC7A2//SLC8A3//SLC18A3//SLC22A1//TSHR//MALL//FZD5//AOC3//TNFRSF10C//ENDOU//CACNA1G//SLC23A2//GPR64//APC2//RAPGEF3//RASSF1//RIMS1//MGRN1//SLC7A8//OR2T1//CPAMD8//ANO7//ARHGEF4//LIMA1//SCN3B//RGMA//GPR126//MIB1//…
	GO:0005667	transcription factor complex	11	280	238	16875	2.78549	0.00215099	0.132159	2.66736	GTF3C2//FOXE1//SMAD7//TBX5//TFDP2//FOXN1//TP63//KLF4//HDAC9//FOXK1//HELT
	GO:0044425	membrane part	109	6197	238	16875	1.24713	0.0023727	0.132159	2.62476	SCN3B//BNIP1//CACNA1C//CALCR//CDH16//DIO1//DSC3//EDA//ACSL4//GCNT2//GPR26//KCNQ2//OR2C1//PTGER3//SLC8A3//SLC18A1//TSHR//UGT2B10//MALL//FZD5//AOC3//CACNA1G//SYNGR3//NRXN2//SLC23A2//GPR64//POMT1//P2RX2//OR2T1//ZDHHC8//ANO7//GPR126//TRPV4//CDH23//GALNT12//GDPD5//SLCO5A1//NETO1//SLC35G5//DGAT2//ADTRP//MFSD2A//KCNG4//PGAP3//SLC26A7//BTBD11//OR4D2//B4GALNT2//OR14C36//TMEM125//MUC15//ATP6V0E2//FITM1//IL…
	GO:0000267	cell fraction	28	1177	238	16875	1.68674	0.00459523	0.232686	2.33769	CALD1//CASP2//CCKBR//SIGLEC6//DSC3//EDA//FOLH1//GABRB2//GCNT2//MEP1A//SLC4A3//SLC7A2//SLC18A1//SLC18A3//SLC22A1//SLC23A2//RAPGEF3//VSIG2//DGAT2//ALOX5//ABI1//CYP1B1//CYP2D6//CYP4A11//DIO1//ACSL4//UGT2B10//B4GALNT2
	GO:0043202	lysosomal lumen	3	26	238	16875	8.18116	0.00566811	0.263095	2.24656	FASLG//CD1E//NEU1
	GO:0031224	intrinsic to membrane	95	5423	238	16875	1.24208	0.00653999	0.280213	2.18442	SCN3B//BNIP1//CACNA1C//CALCR//CDH16//DIO1//DSC3//EDA//ACSL4//GCNT2//GPR26//KCNQ2//OR2C1//PTGER3//SLC8A3//SLC18A1//TSHR//UGT2B10//MALL//FZD5//AOC3//CACNA1G//SYNGR3//NRXN2//SLC23A2//GPR64//POMT1//P2RX2//OR2T1//ZDHHC8//ANO7//GPR126//TRPV4//CDH23//GALNT12//GDPD5//SLCO5A1//NETO1//SLC35G5//DGAT2//ADTRP//MFSD2A//KCNG4//PGAP3//SLC26A7//BTBD11//OR4D2//B4GALNT2//OR14C36//TMEM125//MUC15//ATP6V0E2//FITM1//IL…
	GO:0005952	cAMP-dependent protein kinase complex	2	10	238	16875	14.1807	0.00827289	0.315367	2.08234	AKAP4//RAPGEF3
	GO:0005775	vacuolar lumen	3	30	238	16875	7.09034	0.00849284	0.315367	2.07095	FASLG//CD1E//NEU1
	GO:0044463	cell projection part	15	559	238	16875	1.90259	0.0132085	0.390185	1.87915	CDH23//CACNA1C//CALD1//MIB1//NETO1//APBB2//ABI1//TRPV4//GDPD5//APC2//PDE9A//ARHGEF4//SLC8A3//SLC18A3//DIXDC1
	GO:0016323	basolateral plasma membrane	9	267	238	16875	2.39	0.0137321	0.390185	1.86226	LIMA1//BSPRY//TRPV4//DIXDC1//CLDN4//SLC23A2//SLC22A1//SLC7A8//SLC26A7
	GO:0012505	endomembrane system	34	1635	238	16875	1.47444	0.0138386	0.390185	1.85891	CD1E//GCNT2//MALL//FZD5//APC2//GALNT12//PGAP3//B4GALNT2//ALOX5//BNIP1//BNIP2//PTGER3//ATP1B4//CYP1B1//CYP2D6//CYP4A11//DIO1//EDA//ACSL4//UGT2B10//POMT1//DGAT2//MFSD2A//FITM1//SHISA2//SLC18A3//MCFD2//SLC18A1//ZDHHC8//RECQL5//MIB1//RAPGEF3//GDPD5//PARD3B
	GO:0060198	clathrin sculpted vesicle	2	13	238	16875	10.9082	0.0139463	0.390185	1.85554	SLC18A3//SLC18A1
	GO:0045111	intermediate filament cytoskeleton	8	223	238	16875	2.54362	0.0140102	0.390185	1.85355	MICAL1//KRTAP6-3//KRTAP20-2//KRTAP4-1//KRTAP10-2//KRTAP10-5//KRTAP5-2//TACC1
	GO:0016021	integral to membrane	91	5308	238	16875	1.21556	0.0149894	0.397577	1.82421	SCN3B//FASLG//CALCR//CCKBR//CD1E//SIGLEC6//CLDN4//CX3CR1//GPR183//EDA//FOLH1//GABRB2//MEP1A//PHEX//PPYR1//PTGER3//SLC4A3//SLC7A2//SLC18A3//SLC22A1//TSHR//TNFRSF10C//SYNGR3//SLC23A2//GPR64//SLC7A8//ATP1B4//VSIG2//C8G//CACNA1C//CACNA1G//KCNQ2//KCNG4//B4GALNT2//BNIP1//DGAT2//FITM1//IL28RA//ANO7//CDH16//DIO1//DSC3//ACSL4//GCNT2//GPR26//OR2C1//SLC8A3//SLC18A1//UGT2B10//MALL//FZD5//AOC3//NRXN2//POMT1//…
	GO:0005882	intermediate filament	7	187	238	16875	2.65414	0.0169948	0.430277	1.76968	KRTAP4-1//KRTAP10-2//KRTAP10-5//KRTAP5-2//MICAL1//KRTAP6-3//KRTAP20-2
	GO:0043005	neuron projection	14	537	238	16875	1.8485	0.0204431	0.495078	1.68945	CACNA1C//CALD1//MIB1//NETO1//SLC18A3//ALOX5//TP63//APBB2//ABI1//TRPV4//GDPD5//SLC8A3//DIXDC1//CX3CR1
	GO:0048471	perinuclear region of cytoplasm	12	437	238	16875	1.947	0.0215828	0.498526	1.66589	FASLG//BNIP2//CX3CR1//PDE9A//PHEX//ATXN2//AKAP4//APC2//BSPRY//GDPD5//DGAT2//TSTD1
	GO:0044430	cytoskeletal part	26	1219	238	16875	1.51229	0.0228036	0.498526	1.642	RASSF1//MICAL1//KRTAP6-3//KRTAP20-2//LIMA1//PPP1R42//DYNC1I2//SMAD7//MIB1//CEP120//TACC1//HEPACAM2//SLC8A3//EML2//TRIM55//APC2//TRPV4//CALD1//CDH23//CACNA1C//NETO1//KRTAP4-1//KRTAP10-2//KRTAP10-5//KRTAP5-2//IGF2BP2
	GO:0030426	growth cone	4	78	238	16875	3.63607	0.0244369	0.498526	1.61195	APBB2//ABI1//TRPV4//GDPD5
	GO:0070161	anchoring junction	7	202	238	16875	2.45705	0.0247081	0.498526	1.60716	TRPV4//SMAD7//LIMA1//BSPRY//DIXDC1//DSC3//PPL
	GO:0030427	site of polarized growth	4	79	238	16875	3.59004	0.0254644	0.498526	1.59407	APBB2//ABI1//TRPV4//GDPD5
	GO:0005856	cytoskeleton	34	1714	238	16875	1.40648	0.0259556	0.498526	1.58577	RASSF1//SPRR2F//MICAL1//KRTAP6-3//KRTAP20-2//LIMA1//PPP1R42//DYNC1I2//SMAD7//MIB1//CEP120//TACC1//HEPACAM2//SLC8A3//EML2//TRIM55//APC2//TRPV4//CALD1//CDH23//CACNA1C//NETO1//ABL2//IGF2BP2//KRTAP4-1//KRTAP10-2//KRTAP10-5//KRTAP5-2//EDA//PPL//AKAP4//ABI1//TNIK//MYLIP
	GO:0031256	leading edge membrane	4	81	238	16875	3.5014	0.0275966	0.512376	1.55914	APC2//PDE9A//ARHGEF4//TRPV4
	GO:0030054	cell junction	16	678	238	16875	1.67324	0.0311427	0.551595	1.50664	DSC3//TRPV4//SMAD7//CLDN4//PARD3B//LIMA1//BSPRY//DIXDC1//PPL//GABRB2//NEU1//SYNGR3//ABI1//RIMS1//ANO7//NETO1
	GO:0032587	ruffle membrane	3	49	238	16875	4.34102	0.0317263	0.551595	1.49858	PDE9A//ARHGEF4//TRPV4
	GO:0034702	ion channel complex	7	216	238	16875	2.29779	0.0338152	0.551595	1.47089	SCN3B//CACNA1C//CACNA1G//KCNQ2//KCNG4//GABRB2//ANO7
	GO:0031227	intrinsic to endoplasmic reticulum membrane	4	87	238	16875	3.25992	0.0346169	0.551595	1.46071	BNIP1//DGAT2//FITM1//PGAP3
	GO:0030057	desmosome	2	22	238	16875	6.44576	0.0380184	0.551595	1.42001	DSC3//PPL
	GO:0005792	microsome	8	270	238	16875	2.10084	0.0380679	0.551595	1.41944	CYP1B1//CYP2D6//CYP4A11//DIO1//ACSL4//UGT2B10//DGAT2//B4GALNT2
	GO:0044446	intracellular organelle part	97	5923	238	16875	1.16117	0.039141	0.551595	1.40737	HDAC9//GTF3C2//CD1E//GCNT2//MALL//FZD5//APC2//GALNT12//PGAP3//B4GALNT2//TP63//KLF4//ATP1B4//HIST1H2BB//SMC4//RASSF1//MICAL1//KRTAP6-3//KRTAP20-2//LIMA1//EED//PPP1R42//ACSL4//PEX6//ALOX5//BNIP1//BNIP2//PTGER3//CDC25C//MAPK14//IRF3//TFDP2//RECQL5//NCOR2//YAP1//FOXE1//SMAD7//TBX5//FOXN1//FOXK1//HELT//DACH1//GLI3//ARID5A//C19ORF33//ABTB1//PGAM5//MTX3//FPGS//UQCRC1//ALDH7A1//ACSM2A//NEU1//SDF2L1//CYP1…
	GO:0044422	organelle part	98	6001	238	16875	1.1579	0.0406977	0.551595	1.39043	HDAC9//GTF3C2//CD1E//GCNT2//MALL//FZD5//APC2//GALNT12//PGAP3//B4GALNT2//TP63//KLF4//ATP1B4//HIST1H2BB//SMC4//RASSF1//MICAL1//KRTAP6-3//KRTAP20-2//LIMA1//EED//PPP1R42//ACSL4//PEX6//ALOX5//BNIP1//BNIP2//PTGER3//CDC25C//MAPK14//IRF3//TFDP2//RECQL5//NCOR2//YAP1//FOXE1//SMAD7//TBX5//FOXN1//FOXK1//HELT//DACH1//GLI3//ARID5A//C19ORF33//ABTB1//PGAM5//MTX3//FPGS//UQCRC1//ALDH7A1//ACSM2A//NEU1//SDF2L1//CYP1…
	GO:0005891	voltage-gated calcium channel complex	2	23	238	16875	6.16551	0.0412599	0.551595	1.38447	CACNA1C//CACNA1G
	GO:0042598	vesicular fraction	8	275	238	16875	2.06264	0.0416633	0.551595	1.38025	CYP1B1//CYP2D6//CYP4A11//DIO1//ACSL4//UGT2B10//DGAT2//B4GALNT2
	GO:0043197	dendritic spine	5	135	238	16875	2.62605	0.0425151	0.551595	1.37146	CACNA1C//CALD1//MIB1//NETO1//SLC8A3
	GO:0044309	neuron spine	5	135	238	16875	2.62605	0.0425151	0.551595	1.37146	CACNA1C//CALD1//MIB1//NETO1//SLC8A3
	GO:0045095	keratin filament	4	93	238	16875	3.04961	0.0425827	0.551595	1.37077	KRTAP4-1//KRTAP10-2//KRTAP10-5//KRTAP5-2
	GO:0031252	cell leading edge	7	231	238	16875	2.14859	0.0457982	0.558712	1.33915	APBB2//ABI1//TRPV4//APC2//PDE9A//ARHGEF4//BSPRY
MF	GO:0022891	substrate-specific transmembrane transporter activity	23	846	208	15325	2.00306	0.00117608	0.681707	2.92956	SLC7A2//P2RX2//GABRB2//CACNA1G//ANO7//CACNA1C//KCNQ2//SCN3B//KCNG4//SLC26A7//AOC3//TRPV4//SLC18A3//SLC22A1//SLC7A8//ATP1B4//SLC8A3//SLC4A3//UQCRC1//SLC18A1//SLC23A2//ADAMTS8//ATP6V0E2
	GO:0015075	ion transmembrane transporter activity	20	728	208	15325	2.02412	0.00218594	0.681707	2.66036	P2RX2//GABRB2//CACNA1G//ANO7//CACNA1C//KCNQ2//SCN3B//KCNG4//SLC26A7//AOC3//TRPV4//ATP1B4//SLC8A3//SLC4A3//UQCRC1//SLC22A1//SLC23A2//ADAMTS8//ATP6V0E2//SLC7A8
	GO:0008237	metallopeptidase activity	8	180	208	15325	3.27457	0.00321427	0.681707	2.49292	CPZ//CPO//MEP1A//PHEX//UQCRC1//ADAMTS8//ADAMTSL4//FOLH1
	GO:0022892	substrate-specific transporter activity	24	986	208	15325	1.79338	0.00392948	0.681707	2.40566	SLC7A2//P2RX2//GABRB2//CACNA1G//ANO7//CACNA1C//KCNQ2//SCN3B//KCNG4//SLC26A7//AOC3//TRPV4//SLC18A3//SLC22A1//SLC7A8//ATP1B4//SLC8A3//SLC4A3//UQCRC1//SLC18A1//SLC23A2//CALCR//ADAMTS8//ATP6V0E2
	GO:0022857	transmembrane transporter activity	23	936	208	15325	1.81046	0.00422922	0.681707	2.37374	SLC7A2//P2RX2//GABRB2//CACNA1G//ANO7//CACNA1C//KCNQ2//SCN3B//KCNG4//SLC26A7//AOC3//TRPV4//SLC18A3//SLC22A1//SLC7A8//ATP1B4//SLC8A3//SLC4A3//UQCRC1//SLC18A1//SLC23A2//ADAMTS8//ATP6V0E2
	GO:0005275	amine transmembrane transporter activity	5	79	208	15325	4.66316	0.00438867	0.681707	2.35767	SLC7A2//SLC18A3//SLC22A1//SLC7A8//SLC18A1
	GO:0022804	active transmembrane transporter activity	11	341	208	15325	2.37671	0.00699001	0.93067	2.15552	SLC7A2//SLC18A3//SLC22A1//SLC7A8//ATP1B4//SLC8A3//SLC4A3//SLC18A1//SLC23A2//SLC26A7//ATP6V0E2
	GO:0008324	cation transmembrane transporter activity	15	557	208	15325	1.98414	0.00912118	1	2.03995	P2RX2//CACNA1C//CACNA1G//SCN3B//KCNQ2//KCNG4//AOC3//TRPV4//ATP1B4//SLC8A3//UQCRC1//SLC22A1//SLC23A2//ATP6V0E2//SLC7A8
	GO:0005215	transporter activity	26	1200	208	15325	1.59635	0.0118879	1	1.9249	SLC7A2//P2RX2//GABRB2//CACNA1G//ANO7//CACNA1C//KCNQ2//SCN3B//KCNG4//SLC26A7//AOC3//TRPV4//SLC18A3//SLC22A1//SLC7A8//ATP1B4//SLC8A3//SLC4A3//UQCRC1//SLC18A1//SLC23A2//CALCR//ADAMTS8//ATP6V0E2//C8G//SLCO5A1
	GO:0003785	actin monomer binding	2	13	208	15325	11.3351	0.0129593	1	1.88742	ABL2//LIMA1
	GO:0015101	organic cation transmembrane transporter activity	2	13	208	15325	11.3351	0.0129593	1	1.88742	SLC22A1//SLC7A8
	GO:0004930	G-protein coupled receptor activity	20	859	208	15325	1.71543	0.0130779	1	1.88346	PPYR1//CALCR//CX3CR1//CCKBR//PTGER3//TSHR//GPR183//GPR26//OR2C1//FZD5//GPR64//OR2T1//GPR126//OR4D2//OR14C36//OR6Q1//OR4D11//OR13H1//OR5AU1//OR2A7
	GO:0004222	metalloendopeptidase activity	5	105	208	15325	3.50847	0.0141944	1	1.84788	MEP1A//PHEX//UQCRC1//ADAMTS8//ADAMTSL4
	GO:0070011	peptidase activity, acting on L-amino acid peptides	14	553	208	15325	1.86526	0.0188575	1	1.72452	CASP2//KLK3//PLAT//KLK8//NAPSA//PHEX//FOLH1//CPZ//CPO//MEP1A//UQCRC1//ADAMTS8//ADAMTSL4//ENDOU
	GO:0003690	double-stranded DNA binding	6	155	208	15325	2.85205	0.0191847	1	1.71705	FOXE1//SP3//FOXN1//TP63//KLF4//FOXK1
	GO:0004180	carboxypeptidase activity	3	43	208	15325	5.14032	0.0204245	1	1.68985	CPZ//CPO//FOLH1
	GO:0005216	ion channel activity	11	406	208	15325	1.9962	0.0230026	1	1.63822	P2RX2//GABRB2//CACNA1C//KCNQ2//CACNA1G//SCN3B//KCNG4//ANO7//SLC26A7//AOC3//TRPV4
	GO:0008233	peptidase activity	14	572	208	15325	1.8033	0.0243513	1	1.61348	CASP2//KLK3//PLAT//KLK8//NAPSA//PHEX//FOLH1//CPZ//CPO//MEP1A//UQCRC1//ADAMTS8//ADAMTSL4//ENDOU
	GO:0015300	solute:solute antiporter activity	3	47	208	15325	4.70284	0.0258035	1	1.58832	SLC8A3//SLC4A3//SLC26A7
	GO:0022838	substrate-specific channel activity	11	415	208	15325	1.95291	0.0264634	1	1.57735	P2RX2//GABRB2//CACNA1G//ANO7//CACNA1C//KCNQ2//SCN3B//KCNG4//SLC26A7//AOC3//TRPV4
	GO:0004888	transmembrane signaling receptor activity	25	1231	208	15325	1.4963	0.0276727	1	1.55795	PPYR1//P2RX2//GABRB2//IL28RA//FZD5//CCKBR//CX3CR1//GPR183//GPR26//OR2C1//PTGER3//GPR64//OR2T1//GPR126//OR4D2//OR14C36//OR6Q1//OR4D11//OR13H1//OR5AU1//OR2A7//CALCR//TSHR//CLDN4//TNFRSF10C
	GO:0000981	sequence-specific DNA binding RNA polymerase II transcription factor activity	7	216	208	15325	2.38771	0.0282009	1	1.54974	KLF4//DACH1//SP3//FOXE1//FOXN1//FOXK1//PTGER3
	GO:0015301	anion:anion antiporter activity	2	20	208	15325	7.36779	0.0296683	1	1.52771	SLC4A3//SLC26A7
	GO:0016878	acid-thiol ligase activity	2	20	208	15325	7.36779	0.0296683	1	1.52771	ACSL4//ACSM2A
	GO:0004175	endopeptidase activity	10	376	208	15325	1.95952	0.0328333	1	1.48369	CASP2//KLK3//PLAT//KLK8//NAPSA//MEP1A//PHEX//UQCRC1//ADAMTS8//ADAMTSL4
	GO:0015267	channel activity	11	433	208	15325	1.87172	0.0344925	1	1.46228	P2RX2//GABRB2//CACNA1G//ANO7//CACNA1C//KCNQ2//SCN3B//KCNG4//SLC26A7//AOC3//TRPV4
	GO:0022803	passive transmembrane transporter activity	11	433	208	15325	1.87172	0.0344925	1	1.46228	P2RX2//GABRB2//CACNA1G//ANO7//CACNA1C//KCNQ2//SCN3B//KCNG4//SLC26A7//AOC3//TRPV4
	GO:0004497	monooxygenase activity	4	94	208	15325	3.13523	0.0390756	1	1.40809	CYP4A11//CYP1B1//CYP2D6//MICAL1
	GO:0008013	beta-catenin binding	3	56	208	15325	3.94703	0.0404014	1	1.3936	GLI3//SMAD7//APC2
	GO:0005164	tumor necrosis factor receptor binding	2	24	208	15325	6.13982	0.0416051	1	1.38085	FASLG//EDA
	GO:0005326	neurotransmitter transporter activity	2	24	208	15325	6.13982	0.0416051	1	1.38085	SLC18A3//SLC22A1
	GO:0070330	aromatase activity	2	24	208	15325	6.13982	0.0416051	1	1.38085	CYP1B1//CYP2D6
	GO:0005261	cation channel activity	8	289	208	15325	2.03953	0.0438559	1	1.35797	P2RX2//CACNA1C//CACNA1G//SCN3B//KCNQ2//KCNG4//TRPV4//AOC3
	GO:0042826	histone deacetylase binding	3	58	208	15325	3.81093	0.044106	1	1.3555	GLI3//NCOR2//HDAC9
	GO:0005515	protein binding	104	6731	208	15325	1.13839	0.0441783	1	1.35479	KLF4//APBB2//C8G//ADAMTSL4//TP63//AGR2//CALD1//TRPV4//DIXDC1//PPP1R42//ABL2//LIMA1//FASLG//EDA//FCN1//ARTN//NRXN2//AKAP4//HDAC9//NCOR2//IL32//DOK4//ADAMTS8//CACNA1C//SLC8A3//CAMK1D//SMAD7//COL5A3//GLI3//APC2//PEX6//ATXN2//CEP120//ENDOU//ABI1//MYLIP//FOXE1//TBX5//TFDP2//FOXN1//FOXK1//SH3RF2//CLDN4//IRF3//EED//RASSF1//P2RX2//RTKN//MICAL1//CASP2//SLC18A1//RIMS1//FZD5//CDC25C//CCNI2//TACC1//ARHGEF4//…
	GO:0004181	metallocarboxypeptidase activity	2	25	208	15325	5.89423	0.0448275	1	1.34846	CPZ//CPO
	GO:0008301	DNA binding, bending	3	59	208	15325	3.74633	0.0460197	1	1.33706	FOXE1//FOXN1//FOXK1
	GO:0008238	exopeptidase activity	4	100	208	15325	2.94712	0.0472453	1	1.32564	PHEX//FOLH1//CPZ//CPO
	GO:0001078	RNA polymerase II core promoter proximal region sequence-specific DNA binding transcription factor activity involved in negative regulation of transcription	2	26	208	15325	5.66753	0.0481389	1	1.3175	DACH1//SP3
	GO:0015297	antiporter activity	3	61	208	15325	3.6235	0.0499684	1	1.3013	SLC8A3//SLC4A3//SLC26A7

## Sheet: PY
Table S3-2 Signaling enrichment results of Up-regulated mRNA enrichment analysis in Disease group before treatment/healthy control group
PathwayID	Definition	Fisher-Pvalue	SelectionCounts	SelectionSize	Count	Size	FDR	Enrichment_Score	Genes
hsa04726	Serotonergic synapse - Homo sapiens (human)	0.00444301	6	92	114	6756	0.950516	2.35232	ALOX5//CACNA1C//CYP2D6//GABRB2//RAPGEF3//SLC18A1
hsa04974	Protein digestion and absorption - Homo sapiens (human)	0.00676524	5	92	88	6756	0.950516	2.16972	ATP1B4//COL5A3//MEP1A//SLC7A8//SLC8A3
hsa04721	Synaptic vesicle cycle - Homo sapiens (human)	0.0104037	4	92	63	6756	0.974479	1.98281	ATP6V0E2//RIMS1//SLC18A1//SLC18A3
hsa00071	Fatty acid degradation - Homo sapiens (human)	0.0216455	3	92	44	6756	1	1.66463	ACSL4//ALDH7A1//CYP4A11
hsa04020	Calcium signaling pathway - Homo sapiens (human)	0.0364144	6	92	181	6756	1	1.43873	CACNA1C//CACNA1G//CCKBR//P2RX2//PTGER3//SLC8A3
hsa05217	Basal cell carcinoma - Homo sapiens (human)	0.0385537	3	92	55	6756	1	1.41393	APC2//FZD5//GLI3
