# Supplementary material for: Exploring the Regulation of Jiangtang Tiaozhi Formula on the Biological Network of Obese T2DM Complicated With Dyslipidemia Based on Clinical Transcriptomics
Source: Front Endocrinol (Lausanne). 2022 Jul 25;13:817147. doi: 10.3389/fendo.2022.817147 (PMC9357946; doi:10.3389/fendo.2022.817147)
Supplement: Supplementary file 5 [file Table_4.xlsx]

## Sheet: Sheet1
Table S4-1 GO enrichment results of down-regulated mRNA enrichment analysis in Disease group before treatment/healthy control group
Category	GOID	Term	Count	FoldEnrichment	Pvalue	FDR	Enrichment.Score	GENES
BP	GO:0044237	cellular metabolic process	836	1.2456	2.62188e-24	1.11744e-20	23.5814	APTX//KPNA2//RB1CC1//CDK1//NASP//ORC4//PCNA//PRIM1//RAD17//RBBP7//RRM2//SSBP1//SSRP1//TYMS//NAE1//RECQL4//DNAJC2//NOL8//CCNA2//CCNH//CDKN2D//CDKN3//CKS1B//MNAT1//DIRAS3//CCNB2//CDC37//CDO1//APIP//ADI1//ENOPH1//PAPSS1//MTHFD1//CRY1//ATN1//ENO1//FOXO3//FOSB//GPS2//HSBP1//NFIL3//NFX1//PSMD10//PEX2//SMARCA2//SMARCA4//SP100//STAT1//TAF7//PIAS1//URI1//SAP30//MBD2//MTA2//NCOR2//FST//STRAP//KDM1A//NIPBL/…
	GO:0009987	cellular process	1120	1.08773	4.81259e-17	1.02556e-13	16.3176	SLC25A4//LONP1//EBNA1BP2//BOP1//AATF//GNL2//APTX//KPNA2//PRC1//RAB6A//RB1CC1//RBM22//CDK1//NASP//ORC4//PCNA//PRIM1//RAD17//RBBP7//RRM2//SSBP1//SSRP1//TYMS//NAE1//RECQL4//DNAJC2//NOL8//NSL1//SPC25//CENPH//SGOL2//SKA2//PELO//MAD2L1//ZW10//BUB3//SON//CCNG2//CDKN2A//ERCC3//PSMA1//PSMB2//PSMB5//PSMC1//PSMC2//PSMD1//PSMD4//PSMD10//PSMD12//UBA52//CCNB2//PSME3//PSMD14//UBE2C//ANAPC5//ANAPC7//CCNA2//CCNH/…
	GO:0008152	metabolic process	874	1.17191	3.50374e-16	4.97764e-13	15.4555	APTX//KPNA2//RB1CC1//CDK1//NASP//ORC4//PCNA//PRIM1//RAD17//RBBP7//RRM2//SSBP1//SSRP1//TYMS//NAE1//RECQL4//DNAJC2//NOL8//CCNA2//CCNH//CDKN2D//CDKN3//CKS1B//MNAT1//DIRAS3//CCNB2//CDC37//CDO1//APIP//ADI1//ENOPH1//PAPSS1//MTHFD1//CRY1//ATN1//ENO1//FOXO3//FOSB//GPS2//HSBP1//NFIL3//NFX1//PSMD10//PEX2//SMARCA2//SMARCA4//SP100//STAT1//TAF7//PIAS1//URI1//SAP30//MBD2//MTA2//NCOR2//FST//STRAP//KDM1A//NIPBL/…
	GO:0044238	primary metabolic process	813	1.18889	1.31202e-15	1.39796e-12	14.8821	APTX//KPNA2//CDK1//NASP//ORC4//PCNA//PRIM1//RAD17//RBBP7//RRM2//SSBP1//SSRP1//TYMS//NAE1//RECQL4//DNAJC2//NOL8//CCNA2//CCNH//CDKN2D//CDKN3//CKS1B//MNAT1//DIRAS3//CCNB2//CDC37//CDO1//APIP//ADI1//ENOPH1//MTHFD1//CRY1//ATN1//ENO1//FOXO3//FOSB//GPS2//HSBP1//NFIL3//NFX1//PSMD10//PEX2//SMARCA2//SMARCA4//SP100//STAT1//TAF7//PIAS1//URI1//SAP30//MBD2//MTA2//NCOR2//FST//STRAP//KDM1A//NIPBL//RBM15//HIST2H3D…
	GO:0044260	cellular macromolecule metabolic process	638	1.25266	4.58307e-15	3.90661e-12	14.3388	APTX//KPNA2//CDK1//NASP//ORC4//PCNA//PRIM1//RAD17//RBBP7//RRM2//SSBP1//SSRP1//TYMS//NAE1//RECQL4//DNAJC2//NOL8//CCNA2//CCNH//CDKN2D//CDKN3//CKS1B//MNAT1//DIRAS3//CCNB2//CDC37//CRY1//ATN1//ENO1//FOXO3//FOSB//GPS2//HSBP1//NFIL3//NFX1//PSMD10//PEX2//SMARCA2//SMARCA4//SP100//STAT1//TAF7//PIAS1//URI1//SAP30//MBD2//MTA2//NCOR2//FST//STRAP//KDM1A//NIPBL//RBM15//HIST2H3D//GSPT1//PPP2CA//RPL6//RPL18A//UBA…
	GO:0008380	RNA splicing	67	2.57761	3.28749e-13	2.33521e-10	12.4831	SMN2//SNRPE//TXNL4A//DDX23//TRA2B//MPHOSPH10//SMNDC1//SLU7//LSM1//HNRNPA1//HNRNPM//SFPQ//RBMX//CLNS1A//SNRPB//PRMT5//NCBP2//SF3A1//SRSF1//PSIP1//FUS//GTF2F2//HNRNPA2B1//HNRNPD//HNRNPH2//HNRNPH3//HNRNPK//HNRNPU//PLRG1//POLR2C//SRSF3//U2AF1//AQR//EIF4A3//DDX39A//HNRNPR//CWC27//PPIH//SYNCRIP//PAPOLA//SF3B2//DNAJC8//SKIV2L2//LSM3//DDX41//CWC15//LSM7//PPIL3//RBM22//LSM2//HNRNPA3//C22ORF28//SON//NONO//…
	GO:0000375	RNA splicing, via transesterification reactions	51	2.99969	5.60127e-13	3.41037e-10	12.2517	SMN2//SNRPE//TXNL4A//DDX23//HNRNPA1//HNRNPM//SFPQ//SLU7//TRA2B//RBMX//CLNS1A//SNRPB//PRMT5//NCBP2//SF3A1//SRSF1//PSIP1//FUS//GTF2F2//HNRNPA2B1//HNRNPD//HNRNPH2//HNRNPH3//HNRNPK//HNRNPU//PLRG1//POLR2C//SRSF3//U2AF1//AQR//EIF4A3//DDX39A//HNRNPR//CWC27//PPIH//SYNCRIP//PAPOLA//SF3B2//DNAJC8//SKIV2L2//LSM3//DDX41//CWC15//LSM7//PPIL3//RBM22//LSM2//HNRNPA3//MPHOSPH10//SMNDC1//LSM1
	GO:0006396	RNA processing	104	1.98184	6.52707e-12	3.4773e-09	11.1853	SMN2//SNRPE//TXNL4A//EIF4A2//CNOT2//CNOT3//EIF4A3//DDX23//TRA2B//MPHOSPH10//SMNDC1//SLU7//LSM1//HNRNPA1//HNRNPM//SFPQ//RBMX//CLNS1A//SNRPB//PRMT5//NCBP2//SF3A1//SRSF1//PSIP1//FUS//GTF2F2//HNRNPA2B1//HNRNPD//HNRNPH2//HNRNPH3//HNRNPK//HNRNPU//PLRG1//POLR2C//SRSF3//U2AF1//AQR//DDX39A//HNRNPR//CWC27//PPIH//SYNCRIP//PAPOLA//SF3B2//DNAJC8//SKIV2L2//LSM3//DDX41//CWC15//LSM7//PPIL3//RBM22//LSM2//HNRNPA3/…
	GO:0000377	RNA splicing, via transesterification reactions with bulged adenosine as nucleophile	48	2.89277	1.10345e-11	4.70289e-09	10.9572	SMN2//SNRPE//TXNL4A//DDX23//HNRNPA1//HNRNPM//SFPQ//SLU7//TRA2B//RBMX//CLNS1A//SNRPB//PRMT5//NCBP2//SF3A1//SRSF1//PSIP1//FUS//GTF2F2//HNRNPA2B1//HNRNPD//HNRNPH2//HNRNPH3//HNRNPK//HNRNPU//PLRG1//POLR2C//SRSF3//U2AF1//AQR//EIF4A3//DDX39A//HNRNPR//CWC27//PPIH//SYNCRIP//PAPOLA//SF3B2//DNAJC8//SKIV2L2//LSM3//DDX41//CWC15//LSM7//PPIL3//RBM22//LSM2//HNRNPA3
	GO:0000398	nuclear mRNA splicing, via spliceosome	48	2.89277	1.10345e-11	4.70289e-09	10.9572	SMN2//SNRPE//TXNL4A//DDX23//HNRNPA1//HNRNPM//SFPQ//SLU7//TRA2B//RBMX//CLNS1A//SNRPB//PRMT5//NCBP2//SF3A1//SRSF1//PSIP1//RBM22//FUS//GTF2F2//HNRNPA2B1//HNRNPD//HNRNPH2//HNRNPH3//HNRNPK//HNRNPU//PLRG1//POLR2C//SRSF3//U2AF1//AQR//EIF4A3//DDX39A//HNRNPR//CWC27//PPIH//SYNCRIP//PAPOLA//SF3B2//DNAJC8//SKIV2L2//LSM3//DDX41//CWC15//LSM7//PPIL3//LSM2//HNRNPA3
	GO:0044267	cellular protein metabolic process	336	1.38219	1.22791e-11	4.75758e-09	10.9108	CCNA2//CCNH//CDKN2D//CDKN3//CKS1B//MNAT1//DIRAS3//CCNB2//CDC37//BRAF//CDK1//HRAS//MAP3K1//MAP3K7//LPAR1//FGF10//PRKAA1//MAP2K3//SHC1//SOD1//PRDX2//UBA52//CXCR4//MADD//TAB2//GPS2//PPP2CA//BLMH//CDKN2A//PSMA1//PSMB2//PSMB5//PSMC1//PSMC2//PSMD1//PSMD4//PSMD10//PSMD12//UBE2A//UBE2B//UBE2D3//UBE2V2//NPEPPS//PSME3//PSMD14//FBXO22//RNF20//MARCH8//ISG15//SIAH1//OS9//RCHY1//HERC4//RNF11//FKBP1B//PPIH//FKB…
	GO:0032446	protein modification by small protein conjugation	76	2.19808	3.75534e-11	1.32205e-08	10.4254	BLMH//CDKN2A//MAP3K1//PSMA1//PSMB2//PSMB5//PSMC1//PSMC2//PSMD1//PSMD4//PSMD10//PSMD12//UBA52//UBE2A//UBE2B//UBE2D3//UBE2V2//NPEPPS//PSME3//PSMD14//FBXO22//RNF20//MARCH8//SIAH1//OS9//RCHY1//HERC4//RNF11//ARRB1//UBE2K//UBE2D2//UBE2H//RNF14//PJA2//TNK2//MARCH6//UBE2C//RNF139//DCAF13//FBXO9//FBXO3//CRBN//ANAPC5//CAND1//BIRC7//RNF182//TSG101//UBE2R2//PAF1//SUMO3//SUMO1//PIAS2//UBA2//NAE1//RNF7//UBE2F/…
	GO:0000278	mitotic cell cycle	113	1.86313	4.23086e-11	1.32205e-08	10.3736	PRC1//MAD2L1//ZW10//BUB3//RAD17//CCNH//CDKN2A//CDKN2D//CKS1B//E2F5//MNAT1//UBA52//CDK1//CDKN3//EIF4EBP1//GSPT1//ORC4//PCNA//PPP6C//PRIM1//PSMA1//PSMB2//PSMB5//PSMC1//PSMC2//PSMD1//PSMD4//PSMD10//PSMD12//RRM2//TYMS//PSME3//PSMD14//PLK2//KPNA2//DNAJC2//CCNA2//DCTN1//ENSA//HSP90AA1//PRKAR2B//TUBA4A//TUBA1A//SSNA1//DYNLL1//CCNB2//CCP110//CKAP5//ACTR1A//TUBB4A//TUBB4B//DCTN2//KHDRBS1//FGFR1OP//MAPRE1/…
	GO:0022402	cell cycle process	141	1.725	4.34273e-11	1.32205e-08	10.3622	PRC1//MAD2L1//ZW10//BUB3//KPNA2//SON//CCNG2//CDK1//CDKN2A//ERCC3//ORC4//PSMA1//PSMB2//PSMB5//PSMC1//PSMC2//PSMD1//PSMD4//PSMD10//PSMD12//RAD17//UBA52//CCNB2//PSME3//PSMD14//UBE2C//ANAPC5//ANAPC7//CCNH//CDKN2D//CKS1B//E2F5//MNAT1//CDKN3//EIF4EBP1//GSPT1//PCNA//PPP6C//PRIM1//RRM2//TYMS//PLK2//DNAJC2//CCNA2//DCTN1//ENSA//HSP90AA1//PRKAR2B//TUBA4A//TUBA1A//SSNA1//DYNLL1//CCP110//CKAP5//ACTR1A//TUBB4A…
	GO:0070647	protein modification by small protein conjugation or removal	83	2.08506	7.50082e-11	2.13123e-08	10.1249	BLMH//CDKN2A//MAP3K1//PSMA1//PSMB2//PSMB5//PSMC1//PSMC2//PSMD1//PSMD4//PSMD10//PSMD12//UBA52//UBE2A//UBE2B//UBE2D3//UBE2V2//NPEPPS//PSME3//PSMD14//FBXO22//RNF20//MARCH8//SIAH1//OS9//RCHY1//HERC4//RNF11//ARRB1//UBE2K//UBE2D2//UBE2H//RNF14//PJA2//TNK2//MARCH6//UBE2C//RNF139//DCAF13//FBXO9//FBXO3//CRBN//ANAPC5//CAND1//BIRC7//RNF182//TSG101//UBE2R2//COPS3//COPS8//COPS6//PAF1//ENY2//USP1//USP33//UCHL5…
	GO:0006457	protein folding	48	2.74408	8.03457e-11	2.14021e-08	10.095	FKBP1B//HSP90AA1//HSPD1//TBCA//DNAJC2//CCT6A//TBCB//TCP1//CCT3//TUBA4A//TUBB2A//VBP1//TUBA1A//SEP15//TUBB3//TUBB4A//TUBB4B//CCT7//CCT4//CCT5//TOR1A//HSPA5//DNAJC7//PTGES3//CRYAB//PDIA3//HSPA8//HSPA9//HSP90AB1//DNAJB9//PPID//TTC1//URI1//DNAJB6//PPIF//TRAP1//CWC27//PPIH//CLPX//DNAJC8//DNAJC9//FKBP8//DNAJB11//PPIL3//DNAJA4//PPIL4//DNAJC19//DNAJC21
	GO:0022403	cell cycle phase	120	1.80133	9.26218e-11	2.2051e-08	10.0333	PRC1//MAD2L1//ZW10//BUB3//KPNA2//RAD17//CCNH//CDKN2A//CDKN2D//CKS1B//E2F5//MNAT1//UBA52//CDK1//CDKN3//EIF4EBP1//GSPT1//ORC4//PCNA//PPP6C//PRIM1//PSMA1//PSMB2//PSMB5//PSMC1//PSMC2//PSMD1//PSMD4//PSMD10//PSMD12//RRM2//TYMS//PSME3//PSMD14//PLK2//DNAJC2//CCNA2//DCTN1//ENSA//HSP90AA1//PRKAR2B//TUBA4A//TUBA1A//SSNA1//DYNLL1//CCNB2//CCP110//CKAP5//ACTR1A//TUBB4A//TUBB4B//DCTN2//KHDRBS1//FGFR1OP//MAPRE1/…
	GO:0043170	macromolecule metabolic process	668	1.18939	9.31296e-11	2.2051e-08	10.0309	APTX//KPNA2//CDK1//NASP//ORC4//PCNA//PRIM1//RAD17//RBBP7//RRM2//SSBP1//SSRP1//TYMS//NAE1//RECQL4//DNAJC2//NOL8//CCNA2//CCNH//CDKN2D//CDKN3//CKS1B//MNAT1//DIRAS3//CCNB2//CDC37//CRY1//ATN1//ENO1//FOXO3//FOSB//GPS2//HSBP1//NFIL3//NFX1//PSMD10//PEX2//SMARCA2//SMARCA4//SP100//STAT1//TAF7//PIAS1//URI1//SAP30//MBD2//MTA2//NCOR2//FST//STRAP//KDM1A//NIPBL//RBM15//HIST2H3D//GSPT1//PPP2CA//RPL6//RPL18A//UBA…
	GO:0006397	mRNA processing	71	2.22152	1.02711e-10	2.30398e-08	9.98838	SMN2//SNRPE//TXNL4A//EIF4A2//CNOT2//CNOT3//EIF4A3//DDX23//HNRNPA1//HNRNPM//SFPQ//SLU7//TRA2B//RBMX//CLNS1A//SNRPB//PRMT5//NCBP2//SF3A1//SRSF1//PSIP1//FUS//GTF2F2//HNRNPA2B1//HNRNPD//HNRNPH2//HNRNPH3//HNRNPK//HNRNPU//PLRG1//POLR2C//SRSF3//U2AF1//AQR//DDX39A//HNRNPR//CWC27//PPIH//SYNCRIP//PAPOLA//SF3B2//DNAJC8//SKIV2L2//LSM3//DDX41//CWC15//LSM7//PPIL3//RBM22//LSM2//HNRNPA3//CCNH//ERCC3//MNAT1//GRSF…
	GO:0016071	mRNA metabolic process	97	1.94223	1.11121e-10	2.36799e-08	9.9542	GSPT1//PPP2CA//RPL6//RPL18A//UBA52//EIF4A3//NCBP2//SMG8//PNRC2//UPF3A//WIBG//SMN2//SNRPE//TXNL4A//EIF4A2//CNOT2//CNOT3//LSM5//LSM4//LSM1//LSM3//LSM2//DDX23//HNRNPA1//HNRNPM//SFPQ//SLU7//TRA2B//RBMX//CLNS1A//SNRPB//PRMT5//SF3A1//SRSF1//PSIP1//FUS//GTF2F2//HNRNPA2B1//HNRNPD//HNRNPH2//HNRNPH3//HNRNPK//HNRNPU//PLRG1//POLR2C//SRSF3//U2AF1//AQR//DDX39A//HNRNPR//CWC27//PPIH//SYNCRIP//PAPOLA//SF3B2//DNAJ…
	GO:0044248	cellular catabolic process	201	1.52641	1.88765e-10	3.83102e-08	9.72408	RB1CC1//CDO1//GSPT1//PPP2CA//RPL6//RPL18A//UBA52//EIF4A3//NCBP2//SMG8//PNRC2//UPF3A//WIBG//ISG15//MAP3K1//SIAH1//OS9//RCHY1//HERC4//RNF11//EIF4A2//CNOT2//CNOT3//LSM5//LSM4//LSM1//LSM3//LSM2//CCNH//ERCC3//MNAT1//UBE2V2//CS//DLD//IDH2//IDH3A//MDH1//MDH2//PDHB//PRKAG2//ARF4//RHOA//EIF5//GNAI1//GNAI3//GNB1//NUDT1//RAB1A//RAB2A//RAB4A//RAB6A//RAC1//RALB//RAN//RAP1B//SRP54//RAB7A//DIRAS3//RAB28//RAB9A/…
	GO:0009056	catabolic process	227	1.46938	3.66135e-10	7.09304e-08	9.43636	RB1CC1//CDO1//GSPT1//PPP2CA//RPL6//RPL18A//UBA52//EIF4A3//NCBP2//SMG8//PNRC2//UPF3A//WIBG//ISG15//MAP3K1//SIAH1//OS9//RCHY1//HERC4//RNF11//EIF4A2//CNOT2//CNOT3//LSM5//LSM4//LSM1//LSM3//LSM2//CCNH//ERCC3//MNAT1//UBE2V2//GYG1//PGM1//PHKB//PYGL//GNPDA1//ALDOA//BPGM//ENO1//ENO2//GAPDH//GPI//LDHA//LDHB//PDHB//PGK1//TPI1//GAPDHS//PGAM4//RPE//CS//DLD//IDH2//IDH3A//MDH1//MDH2//PRKAG2//ARF4//RHOA//EIF5//G…
	GO:0034641	cellular nitrogen compound metabolic process	540	1.22772	3.86e-10	7.15276e-08	9.41341	APTX//KPNA2//CDK1//NASP//ORC4//PCNA//PRIM1//RAD17//RBBP7//RRM2//SSBP1//SSRP1//TYMS//NAE1//RECQL4//DNAJC2//NOL8//CDO1//APIP//ADI1//ENOPH1//MTHFD1//CRY1//ATN1//ENO1//FOXO3//FOSB//GPS2//HSBP1//NFIL3//NFX1//PSMD10//PEX2//SMARCA2//SMARCA4//SP100//STAT1//TAF7//PIAS1//URI1//SAP30//MBD2//MTA2//NCOR2//FST//STRAP//KDM1A//NIPBL//RBM15//HIST2H3D//GSPT1//PPP2CA//RPL6//RPL18A//UBA52//EIF4A3//NCBP2//SMG8//PNRC2…
	GO:0034622	cellular macromolecular complex assembly	81	2.02649	5.30295e-10	9.41716e-08	9.27548	SMN2//SNRPE//TXNL4A//DDX23//CLNS1A//SNRPB//PRMT5//NCBP2//SF3A1//SLU7//SRSF1//PSIP1//RALB//DNM1L//HIST1H1D//HIST1H2AD//H2AFZ//HMGB2//NPM1//RBBP7//HIST1H2AK//HIST1H3F//H2AFY//RSF1//MIS18A//CENPH//MLF1IP//HIST1H2AH//NAP1L5//HIST2H3D//GSN//TWF1//TMSB4Y//TMSB15A//HSPA4//HSP90AA1//HSPD1//SRP54//TBCA//TCP1//EID2//COX11//SCO1//AIF1//RAC1//PPM1A//UBE2C//UBE2S//SYNJ1//ARPC1A//ACTR3B//ARPC5L//MAP3K1//ACTR3/…
	GO:0007049	cell cycle	170	1.56846	8.11961e-10	1.38423e-07	9.09046	PRC1//MAD2L1//ZW10//BUB3//KPNA2//SON//CCNG2//CDK1//CDKN2A//ERCC3//ORC4//PSMA1//PSMB2//PSMB5//PSMC1//PSMC2//PSMD1//PSMD4//PSMD10//PSMD12//RAD17//UBA52//CCNB2//PSME3//PSMD14//UBE2C//ANAPC5//ANAPC7//CCNA2//CCNH//CDKN2D//CDKN3//CKS1B//MNAT1//DIRAS3//CDC37//E2F5//EIF4EBP1//GSPT1//PCNA//PPP6C//PRIM1//RRM2//TYMS//PLK2//DNAJC2//DCTN1//ENSA//HSP90AA1//PRKAR2B//TUBA4A//TUBA1A//SSNA1//DYNLL1//CCP110//CKAP5/…
	GO:0006458	'de novo' protein folding	20	4.79766	1.00787e-09	1.65213e-07	8.9966	DNAJC2//CCT6A//TBCB//TBCA//TCP1//CCT3//TUBA4A//TUBB2A//VBP1//TUBA1A//SEP15//TUBB3//TUBB4A//TUBB4B//CCT7//CCT4//CCT5//TOR1A//FKBP1B//HSPD1
	GO:0071841	cellular component organization or biogenesis at cellular level	334	1.33491	1.10861e-09	1.74997e-07	8.95522	SLC25A4//LONP1//EBNA1BP2//BOP1//AATF//GNL2//PRC1//RB1CC1//PELO//MAD2L1//ZW10//BUB3//SON//ANAPC5//SKA2//CDK1//MAPT//MARK1//MAP7//CCDC88A//PPP1CC//SMC3//CKAP5//MAPRE1//AHCTF1//NSL1//NUP107//SPC25//CENPH//MLF1IP//B9D2//SGOL2//APITD1//SMN2//SNRPE//TXNL4A//DDX23//CLNS1A//SNRPB//PRMT5//NCBP2//SF3A1//SLU7//SRSF1//PSIP1//MPHOSPH6//SKIV2L2//WDR12//PCNA//PRIM1//PARP1//DKC1//PRKDC//PTGES3//TINF2//MAP2//PSRC…
	GO:0006807	nitrogen compound metabolic process	543	1.21047	3.73283e-09	5.6819e-07	8.42796	APTX//KPNA2//CDK1//NASP//ORC4//PCNA//PRIM1//RAD17//RBBP7//RRM2//SSBP1//SSRP1//TYMS//NAE1//RECQL4//DNAJC2//NOL8//CDO1//APIP//ADI1//ENOPH1//MTHFD1//CRY1//ATN1//ENO1//FOXO3//FOSB//GPS2//HSBP1//NFIL3//NFX1//PSMD10//PEX2//SMARCA2//SMARCA4//SP100//STAT1//TAF7//PIAS1//URI1//SAP30//MBD2//MTA2//NCOR2//FST//STRAP//KDM1A//NIPBL//RBM15//HIST2H3D//GSPT1//PPP2CA//RPL6//RPL18A//UBA52//EIF4A3//NCBP2//SMG8//PNRC2…
	GO:0006139	nucleobase-containing compound metabolic process	498	1.22586	5.22909e-09	7.47625e-07	8.28157	APTX//KPNA2//CDK1//NASP//ORC4//PCNA//PRIM1//RAD17//RBBP7//RRM2//SSBP1//SSRP1//TYMS//NAE1//RECQL4//DNAJC2//NOL8//CRY1//ATN1//ENO1//FOXO3//FOSB//GPS2//HSBP1//NFIL3//NFX1//PSMD10//PEX2//SMARCA2//SMARCA4//SP100//STAT1//TAF7//PIAS1//URI1//SAP30//MBD2//MTA2//NCOR2//FST//STRAP//KDM1A//NIPBL//RBM15//HIST2H3D//GSPT1//PPP2CA//RPL6//RPL18A//UBA52//EIF4A3//NCBP2//SMG8//PNRC2//UPF3A//WIBG//SMN2//SNRPE//TXNL4A…
	GO:0006996	organelle organization	223	1.43287	5.26249e-09	7.47625e-07	8.27881	SLC25A4//LONP1//PRC1//RB1CC1//PELO//MAD2L1//ZW10//BUB3//SON//ANAPC5//SKA2//CDK1//MAPT//MARK1//MAP7//CCDC88A//PPP1CC//SMC3//CKAP5//MAPRE1//AHCTF1//NSL1//NUP107//SPC25//CENPH//MLF1IP//B9D2//SGOL2//APITD1//PCNA//PRIM1//PARP1//DKC1//PRKDC//PTGES3//TINF2//MAP2//PSRC1//TLK2//BCL2L1//CCK//IFI6//SOD2//MTA2//HIST1H1D//HIST1H2AD//H2AFZ//HMGB2//NPM1//RBBP7//HIST1H2AK//HIST1H3F//H2AFY//RSF1//MIS18A//HIST1H2A…
	GO:0034621	cellular macromolecular complex subunit organization	94	1.79687	1.30464e-08	1.79367e-06	7.88451	SMN2//SNRPE//TXNL4A//DDX23//CLNS1A//SNRPB//PRMT5//NCBP2//SF3A1//SLU7//SRSF1//PSIP1//RALB//DNM1L//HIST1H1D//HIST1H2AD//H2AFZ//HMGB2//NPM1//RBBP7//HIST1H2AK//HIST1H3F//H2AFY//RSF1//MIS18A//CENPH//MLF1IP//HIST1H2AH//NAP1L5//HIST2H3D//NASP//GSN//TWF1//TMSB4Y//TMSB15A//SYNJ1//SMARCA4//SMARCD1//RPL6//RPL18A//UBA52//HRSP12//HSPA4//HSP90AA1//HSPD1//SRP54//STMN1//TBCA//TCP1//MAP2//MAPT//STMN2//EID2//PFN2/…
	GO:0016567	protein ubiquitination	66	2.02876	2.10143e-08	2.79884e-06	7.67748	BLMH//CDKN2A//MAP3K1//PSMA1//PSMB2//PSMB5//PSMC1//PSMC2//PSMD1//PSMD4//PSMD10//PSMD12//UBA52//UBE2A//UBE2B//UBE2D3//UBE2V2//NPEPPS//PSME3//PSMD14//FBXO22//RNF20//MARCH8//SIAH1//OS9//RCHY1//HERC4//RNF11//TSG101//UBE2R2//PAF1//RNF139//UBQLN1//ARRB1//CDK5//HSPA5//TBC1D7//NDFIP1//STRA13//APITD1//RNF8//UBE2S//MAD2L1//BUB3//UBE2C//ANAPC5//ANAPC7//CDK1//TRIM13//UBE2E2//UBE2K//UBE2D2//UBE2H//MARCH6//ANAP…
	GO:0071840	cellular component organization or biogenesis	399	1.25711	2.99689e-08	3.87053e-06	7.52333	SLC25A4//LONP1//EBNA1BP2//BOP1//AATF//GNL2//PRC1//RB1CC1//PELO//MAD2L1//ZW10//BUB3//SON//ANAPC5//SKA2//CDK1//MAPT//MARK1//MAP7//CCDC88A//PPP1CC//SMC3//CKAP5//MAPRE1//AHCTF1//NSL1//NUP107//SPC25//CENPH//MLF1IP//B9D2//SGOL2//APITD1//SMN2//SNRPE//TXNL4A//DDX23//CLNS1A//SNRPB//PRMT5//NCBP2//SF3A1//SLU7//SRSF1//PSIP1//MPHOSPH6//SKIV2L2//WDR12//PCNA//PRIM1//PARP1//DKC1//PRKDC//PTGES3//TINF2//RHOA//PTPR…
	GO:0071842	cellular component organization at cellular level	317	1.30887	3.13756e-08	3.93302e-06	7.50341	SLC25A4//LONP1//PRC1//RB1CC1//PELO//MAD2L1//ZW10//BUB3//SON//ANAPC5//SKA2//CDK1//MAPT//MARK1//MAP7//CCDC88A//PPP1CC//SMC3//CKAP5//MAPRE1//AHCTF1//NSL1//NUP107//SPC25//CENPH//MLF1IP//B9D2//SGOL2//APITD1//SMN2//SNRPE//TXNL4A//DDX23//CLNS1A//SNRPB//PRMT5//NCBP2//SF3A1//SLU7//SRSF1//PSIP1//PCNA//PRIM1//PARP1//DKC1//PRKDC//PTGES3//TINF2//MAP2//PSRC1//TLK2//BCL2L1//CCK//IFI6//SOD2//RALB//DNM1L//MTA2//H…
	GO:0044265	cellular macromolecule catabolic process	94	1.74772	5.12655e-08	6.12682e-06	7.29017	GSPT1//PPP2CA//RPL6//RPL18A//UBA52//EIF4A3//NCBP2//SMG8//PNRC2//UPF3A//WIBG//ISG15//MAP3K1//SIAH1//OS9//RCHY1//HERC4//RNF11//EIF4A2//CNOT2//CNOT3//LSM5//LSM4//LSM1//LSM3//LSM2//CCNH//ERCC3//MNAT1//UBE2V2//MBD4//BNIP3//CDKN2A//DFFA//HMGB2//SOD1//AIFM1//CYCS//BIRC7//HNRNPD//OAS2//PABPC4//HSPA5//PSMA1//PSMB2//PSMB5//LONP1//CLPX//UBE2K//PSMC2//SIAH2//UBE2A//UBE2B//UBE2D2//UBE2D3//UBE2H//USP1//USP14//…
	GO:0051084	'de novo' posttranslational protein folding	17	4.52127	5.17516e-08	6.12682e-06	7.28608	TOR1A//CCT6A//TBCB//TBCA//TCP1//CCT3//TUBA4A//TUBB2A//VBP1//TUBA1A//SEP15//TUBB3//TUBB4A//TUBB4B//CCT7//CCT4//CCT5
	GO:0010467	gene expression	415	1.23802	8.9466e-08	1.03055e-05	7.04834	CDK1//PCNA//RRM2//TYMS//CRY1//ATN1//ENO1//FOXO3//FOSB//GPS2//HSBP1//NFIL3//NFX1//PSMD10//PEX2//RBBP7//SMARCA2//SMARCA4//SP100//STAT1//TAF7//PIAS1//URI1//SAP30//MBD2//MTA2//NCOR2//FST//STRAP//KDM1A//NIPBL//RBM15//HIST2H3D//SMN2//SNRPE//TXNL4A//EIF4A2//CNOT2//CNOT3//EIF4A3//DDX23//TRA2B//MPHOSPH10//SMNDC1//SLU7//LSM1//HNRNPA1//HNRNPM//SFPQ//RBMX//CLNS1A//SNRPB//PRMT5//NCBP2//SF3A1//SRSF1//PSIP1//FU…
	GO:0043623	cellular protein complex assembly	49	2.19585	1.21286e-07	1.36032e-05	6.91619	RALB//DNM1L//GSN//TWF1//TMSB4Y//TMSB15A//HSPA4//HSP90AA1//HSPD1//SRP54//TBCA//TCP1//EID2//COX11//SCO1//AIF1//RAC1//PPM1A//UBE2C//UBE2S//SYNJ1//ARPC1A//ACTR3B//ARPC5L//MAP3K1//ACTR3//MAPT//SNCA//STMN2//MAPRE1//PSRC1//TMEM70//TMED2//PSMG1//SCIN//AP2S1//PICALM//TUBA4A//TUBB2A//TUBA1A//TUBB3//TUBB4A//TUBB4B//MSTO1//AHCTF1//CAPZA2//EPB49//PSMD10//MBD2
	GO:0000209	protein polyubiquitination	34	2.63264	1.33434e-07	1.4582e-05	6.87473	UBE2S//CDKN2A//UBE2B//UBE2E2//UBE2K//UBE2A//UBE2D2//UBE2D3//UBE2H//MARCH6//UBE2C//UBE2R2//ANAPC13//ANAPC5//ANAPC7//BLMH//MAP3K1//PSMA1//PSMB2//PSMB5//PSMC1//PSMC2//PSMD1//PSMD4//PSMD10//PSMD12//UBA52//UBE2V2//NPEPPS//PSME3//PSMD14//FBXO22//RNF20//MARCH8
	GO:0019538	protein metabolic process	365	1.25645	1.84322e-07	1.96395e-05	6.73442	CCNA2//CCNH//CDKN2D//CDKN3//CKS1B//MNAT1//DIRAS3//CCNB2//CDC37//BRAF//CDK1//HRAS//MAP3K1//MAP3K7//LPAR1//FGF10//PRKAA1//MAP2K3//SHC1//SOD1//PRDX2//UBA52//CXCR4//MADD//TAB2//GPS2//PPP2CA//BLMH//CDKN2A//PSMA1//PSMB2//PSMB5//PSMC1//PSMC2//PSMD1//PSMD4//PSMD10//PSMD12//UBE2A//UBE2B//UBE2D3//UBE2V2//NPEPPS//PSME3//PSMD14//FBXO22//RNF20//MARCH8//ISG15//SIAH1//OS9//RCHY1//HERC4//RNF11//FKBP1B//PPIH//FKB…
	GO:0051325	interphase	63	1.93169	2.74429e-07	2.85272e-05	6.56157	RAD17//CCNH//CDKN2A//CDKN2D//CKS1B//E2F5//MNAT1//UBA52//CDK1//CDKN3//EIF4EBP1//GSPT1//ORC4//PCNA//PPP6C//PRIM1//PSMA1//PSMB2//PSMB5//PSMC1//PSMC2//PSMD1//PSMD4//PSMD10//PSMD12//RRM2//TYMS//PSME3//PSMD14//PLK2//KPNA2//DNAJC2//CCNA2//DCTN1//ENSA//HSP90AA1//PRKAR2B//TUBA4A//TUBA1A//SSNA1//DYNLL1//CCNB2//CCP110//CKAP5//ACTR1A//TUBB4A//TUBB4B//DCTN2//KHDRBS1//FGFR1OP//MAPRE1//ANAPC5//GMNN//FHL1//HRAS/…
	GO:0051329	interphase of mitotic cell cycle	62	1.93992	2.93047e-07	2.97373e-05	6.53306	RAD17//CCNH//CDKN2A//CDKN2D//CKS1B//E2F5//MNAT1//UBA52//CDK1//CDKN3//EIF4EBP1//GSPT1//ORC4//PCNA//PPP6C//PRIM1//PSMA1//PSMB2//PSMB5//PSMC1//PSMC2//PSMD1//PSMD4//PSMD10//PSMD12//RRM2//TYMS//PSME3//PSMD14//PLK2//KPNA2//DNAJC2//CCNA2//DCTN1//ENSA//HSP90AA1//PRKAR2B//TUBA4A//TUBA1A//SSNA1//DYNLL1//CCNB2//CCP110//CKAP5//ACTR1A//TUBB4A//TUBB4B//DCTN2//KHDRBS1//FGFR1OP//MAPRE1//ANAPC5//GMNN//FHL1//HRAS/…
	GO:0016043	cellular component organization	382	1.23897	3.89431e-07	3.8599e-05	6.40957	SLC25A4//LONP1//PRC1//RB1CC1//PELO//MAD2L1//ZW10//BUB3//SON//ANAPC5//SKA2//CDK1//MAPT//MARK1//MAP7//CCDC88A//PPP1CC//SMC3//CKAP5//MAPRE1//AHCTF1//NSL1//NUP107//SPC25//CENPH//MLF1IP//B9D2//SGOL2//APITD1//SMN2//SNRPE//TXNL4A//DDX23//CLNS1A//SNRPB//PRMT5//NCBP2//SF3A1//SLU7//SRSF1//PSIP1//PCNA//PRIM1//PARP1//DKC1//PRKDC//PTGES3//TINF2//RHOA//PTPRO//CAP1//PDPN//IGFBP2//HTRA1//STK11//TSG101//URI1//SOC…
	GO:0010498	proteasomal protein catabolic process	40	2.29747	5.18461e-07	5.022e-05	6.28528	UBE2C//C2ORF40//USP14//PSME3//PSMD14//UCHL5//HSPA5//DNAJB9//TRIM13//OS9//ERLEC1//JKAMP//CDK1//MAD2L1//PSMA1//PSMB2//PSMB5//PSMC1//PSMC2//PSMD1//PSMD4//PSMD10//PSMD12//UBA52//BUB3//UBE2S//ANAPC5//ANAPC7//UBQLN4//HSP90AB1//TAF9//SUMO1//RCHY1//FBXO22//ARRB1//PPP2CB//SIAH1//UBE2B//UBE2D3//CRBN
	GO:0065003	macromolecular complex assembly	112	1.58223	5.44964e-07	5.16142e-05	6.26363	SMN2//SNRPE//TXNL4A//DDX23//CLNS1A//SNRPB//PRMT5//NCBP2//SF3A1//SLU7//SRSF1//PSIP1//RALB//DNM1L//HIST1H1D//HIST1H2AD//H2AFZ//HMGB2//NPM1//RBBP7//HIST1H2AK//HIST1H3F//H2AFY//RSF1//MIS18A//CENPH//MLF1IP//HIST1H2AH//NAP1L5//HIST2H3D//GSN//TWF1//TMSB4Y//TMSB15A//CAPZA2//CDK1//EPRS//MAX//MNAT1//PML//PICALM//ZW10//PPIH//SSBP3//GMNN//HSPA4//HSP90AA1//HSPD1//SRP54//TBCA//TCP1//EID2//COX11//SCO1//AIF1//RA…
	GO:0006595	polyamine metabolic process	10	6.43896	5.97447e-07	5.53548e-05	6.2237	OAZ1//ODC1//AZIN1//AMD1//SMS//SRM//OAZ2//APIP//ADI1//ENOPH1
	GO:0009150	purine ribonucleotide metabolic process	76	1.76096	7.54388e-07	6.84085e-05	6.12241	ADSS//ADSSL1//ATP5A1//IMPDH1//NME1//NME4//NME7//ARF4//RHOA//EIF5//GNAI1//GNAI3//GNB1//GSPT1//NUDT1//RAB1A//RAB2A//RAB4A//RAB6A//RAC1//RALB//RAN//RAP1B//SRP54//RAB7A//DIRAS3//RAB28//RAB9A//GNB5//RAB31//RABL2A//RAB18//NKIRAS1//GNL2//ATL1//AMPD3//PAICS//ACTC1//ERCC3//HSPA5//HSP90AA1//HSPD1//PMS1//PSMC1//PSMC2//ATP6V0D1//ATP5J2//CLPX//RALBP1//OLA1//ALDOA//ATP2A2//ATP2B1//ATP2C1//PRKAG2//ATIC//TMED2//…
	GO:0009259	ribonucleotide metabolic process	77	1.75097	7.99379e-07	7.09782e-05	6.09725	ADSS//ADSSL1//ATP5A1//IMPDH1//NME1//NME4//NME7//ARF4//RHOA//EIF5//GNAI1//GNAI3//GNB1//GSPT1//NUDT1//RAB1A//RAB2A//RAB4A//RAB6A//RAC1//RALB//RAN//RAP1B//SRP54//RAB7A//DIRAS3//RAB28//RAB9A//GNB5//RAB31//RABL2A//RAB18//NKIRAS1//GNL2//ATL1//AMPD3//PAICS//ACTC1//ERCC3//HSPA5//HSP90AA1//HSPD1//PMS1//PSMC1//PSMC2//ATP6V0D1//ATP5J2//CLPX//RALBP1//OLA1//CMPK1//ALDOA//ATP2A2//ATP2B1//ATP2C1//PRKAG2//ATIC//…
	GO:0051129	negative regulation of cellular component organization	48	2.07503	9.15733e-07	7.96501e-05	6.03823	STAT1//GSN//TWF1//TMSB4Y//TMSB15A//MAP2//MAPT//STMN2//MAD2L1//BUB3//UBE2C//ANAPC5//ANAPC7//BNIP3//PPP2CA//NPM1//LPAR1//GFAP//PTPRO//ITM2C//PPM1A//RTN4//SNCA//MAPRE1//EIF4EBP1//LMO4//TINF2//PML//MAP3K1//CRBN//UBE2B//TAF7//SBDS//APOC2//RAC1//PICALM//SPP1//RYK//RHOA//RUFY3//ARAP1//CAPZA2//EPB49//SCIN//NGEF//BCL2L1//PSMD10//DYNC1LI1
	GO:0043933	macromolecular complex subunit organization	127	1.5114	1.11218e-06	9.48018e-05	5.95383	SMN2//SNRPE//TXNL4A//DDX23//CLNS1A//SNRPB//PRMT5//NCBP2//SF3A1//SLU7//SRSF1//PSIP1//RALB//DNM1L//HIST1H1D//HIST1H2AD//H2AFZ//HMGB2//NPM1//RBBP7//HIST1H2AK//HIST1H3F//H2AFY//RSF1//MIS18A//CENPH//MLF1IP//HIST1H2AH//NAP1L5//HIST2H3D//NASP//GSN//TWF1//TMSB4Y//TMSB15A//SYNJ1//SMARCA4//SMARCD1//RPL6//RPL18A//UBA52//HRSP12//CAPZA2//CDK1//EPRS//MAX//MNAT1//PML//PICALM//ZW10//PPIH//SSBP3//GMNN//HSPA4//HSP…
	GO:0031396	regulation of protein ubiquitination	32	2.47778	1.28736e-06	0.000107583	5.8903	ARRB1//CDK5//HSPA5//PSMD10//RCHY1//TBC1D7//NDFIP1//STRA13//APITD1//MAD2L1//PSMA1//PSMB2//PSMB5//PSMC1//PSMC2//PSMD1//PSMD4//PSMD12//UBA52//BUB3//PSME3//PSMD14//UBE2C//ANAPC5//ANAPC7//CDK1//CDKN2A//UBE2S//PML//FBXO22//RNF139//UBQLN1
	GO:0043161	proteasomal ubiquitin-dependent protein catabolic process	38	2.25676	1.5671e-06	0.000128442	5.8049	UBE2C//C2ORF40//HSPA5//DNAJB9//TRIM13//OS9//ERLEC1//JKAMP//CDK1//MAD2L1//PSMA1//PSMB2//PSMB5//PSMC1//PSMC2//PSMD1//PSMD4//PSMD10//PSMD12//UBA52//BUB3//PSME3//PSMD14//UBE2S//ANAPC5//ANAPC7//UBQLN4//HSP90AB1//TAF9//SUMO1//RCHY1//FBXO22//ARRB1//PPP2CB//SIAH1//UBE2B//UBE2D3//CRBN
	GO:0007005	mitochondrion organization	35	2.33984	1.69895e-06	0.000136621	5.76982	SLC25A4//LONP1//BCL2L1//CCK//IFI6//SOD2//MRPL12//MTX1//YWHAZ//TOMM70A//MTX2//TOMM34//TIMM9//DNAJC19//TOMM5//SNCA//CHCHD3//PLD6//CDKN2A//MAP3K1//PPIF//BNIP3//GOLPH3//TMEM70//LETM1//DNM1L//TIMM22//HSPA4//HSP90AA1//MSTO1//SSBP1//MLLT11//PSMD10//PRDX3//PARK7
	GO:0051258	protein polymerization	29	2.55242	2.13708e-06	0.000168671	5.67018	DNM1L//GSN//TWF1//TMSB4Y//TMSB15A//AIF1//RAC1//UBE2C//UBE2S//ARPC1A//ACTR3B//ARPC5L//MAP3K1//ACTR3//MAPT//SNCA//STMN2//MAPRE1//PSRC1//SCIN//CAPZA2//EPB49//TUBA4A//TUBB2A//TUBA1A//TUBB3//TUBB4A//TUBB4B//MSTO1
	GO:0019941	modification-dependent protein catabolic process	57	1.8847	2.25383e-06	0.000174651	5.64708	MAP3K1//SIAH1//OS9//RCHY1//HERC4//RNF11//UBE2K//PSMA1//PSMC2//SIAH2//UBE2A//UBE2B//UBE2D2//UBE2D3//UBE2H//USP1//USP14//PSMD14//UBE2C//USP33//FBXO22//UCHL5//ANAPC5//RNF20//USP38//UBE2NL//C2ORF40//HSPA5//DNAJB9//TRIM13//ERLEC1//JKAMP//CDK1//MAD2L1//PSMB2//PSMB5//PSMC1//PSMD1//PSMD4//PSMD10//PSMD12//UBA52//BUB3//PSME3//UBE2S//ANAPC7//UBQLN4//HSP90AB1//TAF9//SUMO1//ARRB1//PPP2CB//CRBN//TSG101//LONP1/…
	GO:0009057	macromolecule catabolic process	102	1.57163	2.44536e-06	0.000186109	5.61166	GSPT1//PPP2CA//RPL6//RPL18A//UBA52//EIF4A3//NCBP2//SMG8//PNRC2//UPF3A//WIBG//ISG15//MAP3K1//SIAH1//OS9//RCHY1//HERC4//RNF11//EIF4A2//CNOT2//CNOT3//LSM5//LSM4//LSM1//LSM3//LSM2//CCNH//ERCC3//MNAT1//UBE2V2//GYG1//PGM1//PHKB//PYGL//MBD4//BNIP3//CDKN2A//DFFA//HMGB2//SOD1//AIFM1//CYCS//BIRC7//HNRNPD//OAS2//PABPC4//HSPA5//PSMA1//PSMB2//PSMB5//LONP1//CLPX//UBE2K//PSMC2//SIAH2//UBE2A//UBE2B//UBE2D2//UBE2…
	GO:0033554	cellular response to stress	130	1.47946	2.56219e-06	0.00019158	5.59139	APTX//RB1CC1//RAD17//ERCC3//CCNH//MNAT1//RAD51AP1//MORF4L1//ZSWIM7//UBE2V2//CDKN2D//ACTL6A//PARP1//CDK1//CRY1//NUDT1//NONO//NPM1//PCNA//POLR2C//PRKDC//RAD51C//SFPQ//SSRP1//TCEA1//TYMS//UBA52//UBE2A//UBE2B//UBE2D3//SUMO1//USP1//MBD4//SMC3//RECQL4//MORF4L2//UCHL5//STRA13//APITD1//HMGB2//SLC30A9//PMS1//SOD1//RNF8//TDP2//APBB1//FOXO3//STK11//TAF9//ASH2L//TLK2//NIPBL//AATF//MCTS1//PML//PSMA1//PSMB2//P…
	GO:0043632	modification-dependent macromolecule catabolic process	57	1.86954	2.91542e-06	0.000214233	5.5353	ISG15//MAP3K1//SIAH1//OS9//RCHY1//HERC4//RNF11//UBE2K//PSMA1//PSMC2//SIAH2//UBE2A//UBE2B//UBE2D2//UBE2D3//UBE2H//USP1//USP14//PSMD14//UBE2C//USP33//FBXO22//UCHL5//ANAPC5//RNF20//USP38//UBE2NL//C2ORF40//HSPA5//DNAJB9//TRIM13//ERLEC1//JKAMP//CDK1//MAD2L1//PSMB2//PSMB5//PSMC1//PSMD1//PSMD4//PSMD10//PSMD12//UBA52//BUB3//PSME3//UBE2S//ANAPC7//UBQLN4//HSP90AB1//TAF9//SUMO1//ARRB1//PPP2CB//CRBN//TSG101/…
	GO:0051603	proteolysis involved in cellular protein catabolic process	58	1.84305	3.774e-06	0.000272623	5.4232	ISG15//MAP3K1//SIAH1//OS9//RCHY1//HERC4//RNF11//UBE2K//PSMA1//PSMC2//SIAH2//UBE2A//UBE2B//UBE2D2//UBE2D3//UBE2H//USP1//USP14//PSMD14//UBE2C//USP33//FBXO22//UCHL5//ANAPC5//RNF20//USP38//UBE2NL//LONP1//C2ORF40//PSME3//HSPA5//DNAJB9//TRIM13//ERLEC1//JKAMP//CDK1//MAD2L1//PSMB2//PSMB5//PSMC1//PSMD1//PSMD4//PSMD10//PSMD12//UBA52//BUB3//UBE2S//ANAPC7//UBQLN4//HSP90AB1//TAF9//SUMO1//ARRB1//PPP2CB//CRBN//…
	GO:0044257	cellular protein catabolic process	59	1.82736	4.10325e-06	0.000291468	5.38687	ISG15//MAP3K1//SIAH1//OS9//RCHY1//HERC4//RNF11//HSPA5//PSMA1//PSMB2//PSMB5//LONP1//CLPX//UBE2K//PSMC2//SIAH2//UBE2A//UBE2B//UBE2D2//UBE2D3//UBE2H//USP1//USP14//PSMD14//UBE2C//USP33//FBXO22//UCHL5//ANAPC5//RNF20//USP38//UBE2NL//RAB7A//C2ORF40//PSME3//DNAJB9//TRIM13//ERLEC1//JKAMP//CDK1//MAD2L1//PSMC1//PSMD1//PSMD4//PSMD10//PSMD12//UBA52//BUB3//UBE2S//ANAPC7//UBQLN4//HSP90AB1//TAF9//SUMO1//ARRB1//P…
	GO:0046907	intracellular transport	125	1.47327	5.00917e-06	0.000349985	5.30023	RAB6A//RBM22//MXI1//PDIA3//ING1//IPO13//HNRNPA1//RAN//GLE1//AGFG1//SRSF1//SRSF3//U2AF1//DDX39A//DDX19B//NCBP2//NUP107//THOC7//XPOT//LTBP2//PML//YWHAQ//CDC37//NUP54//KPNA2//NOP58//HSPA9//PRKCI//SDCBP//SRP14//SRP19//SEC62//RPL6//RPL18A//RPN2//SRP9//SRP54//UBA52//SPCS2//SEC61G//MTX1//YWHAZ//TOMM70A//MTX2//TOMM34//TIMM9//DNAJC19//TOMM5//HSP90AA1//PRKAG2//CDK5//CHML//AP2M1//AP2S1//AP3S1//CLTB//NPM1//P…
	GO:0006511	ubiquitin-dependent protein catabolic process	55	1.85364	5.63055e-06	0.000387055	5.24945	MAP3K1//SIAH1//OS9//RCHY1//HERC4//RNF11//UBE2C//C2ORF40//HSPA5//DNAJB9//TRIM13//ERLEC1//JKAMP//CDK1//MAD2L1//PSMA1//PSMB2//PSMB5//PSMC1//PSMC2//PSMD1//PSMD4//PSMD10//PSMD12//UBA52//BUB3//PSME3//PSMD14//UBE2S//ANAPC5//ANAPC7//UBQLN4//HSP90AB1//TAF9//SUMO1//FBXO22//ARRB1//PPP2CB//UBE2B//UBE2D3//CRBN//TSG101//PML//UBE2K//SIAH2//UBE2A//UBE2D2//UBE2H//USP1//USP14//USP33//UCHL5//RNF20//USP38//UBE2NL
	GO:0090304	nucleic acid metabolic process	408	1.19328	8.22874e-06	0.000556681	5.08467	APTX//KPNA2//CDK1//NASP//ORC4//PCNA//PRIM1//RAD17//RBBP7//RRM2//SSBP1//SSRP1//TYMS//NAE1//RECQL4//DNAJC2//NOL8//CRY1//ATN1//ENO1//FOXO3//FOSB//GPS2//HSBP1//NFIL3//NFX1//PSMD10//PEX2//SMARCA2//SMARCA4//SP100//STAT1//TAF7//PIAS1//URI1//SAP30//MBD2//MTA2//NCOR2//FST//STRAP//KDM1A//NIPBL//RBM15//HIST2H3D//GSPT1//PPP2CA//RPL6//RPL18A//UBA52//EIF4A3//NCBP2//SMG8//PNRC2//UPF3A//WIBG//SMN2//SNRPE//TXNL4A…
	GO:0007093	mitotic cell cycle checkpoint	28	2.42945	8.64311e-06	0.000570322	5.06333	PML//PSMA1//PSMB2//PSMB5//PSMC1//PSMC2//PSMD1//PSMD4//PSMD10//PSMD12//UBA52//PSME3//PSMD14//MAD2L1//BUB3//UBE2C//ANAPC5//ANAPC7//CCNA2//CDK1//HRAS//NAE1//CSNK2A2//BCL2L1//DYNC1LI1//RAD17//ZW10//PLK2
	GO:0031397	negative regulation of protein ubiquitination	21	2.85461	8.69801e-06	0.000570322	5.06058	MAD2L1//PSMA1//PSMB2//PSMB5//PSMC1//PSMC2//PSMD1//PSMD4//PSMD10//PSMD12//UBA52//BUB3//PSME3//PSMD14//UBE2C//ANAPC5//ANAPC7//CDKN2A//PML//ARRB1//CDK5
	GO:0006412	translation	65	1.72497	9.5273e-06	0.000615233	5.02103	TRNAU1AP//EIF2B1//EIF4A2//EIF4EBP1//EIF4G2//EIF5//RPL6//RPL18A//UBA52//EIF3I//EIF1//TUFM//TSFM//FOXO3//RBM3//RGS2//PUM1//NGDN//LSM14A//PAIP2//PPP1R15B//CARS//EPRS//GARS//KARS//MARS//NARS//RARS//EEF1E1//PPA2//NCBP2//TRMT6//HRSP12//EIF4A3//UPF3A//WIBG//CAPRIN1//RNF139//EIF2AK1//PML//SRP9//SRP14//GSPT1//MRPL12//RPN2//SRP19//SRP54//PABPC4//SPCS2//MRPL3//SEC61G//RSL1D1//MRPL15//MRPL22//MRPS18C//MRPL2/…
	GO:0010639	negative regulation of organelle organization	29	2.36524	1.03603e-05	0.000659038	4.98463	GSN//TWF1//TMSB4Y//TMSB15A//MAP2//MAPT//STMN2//MAD2L1//BUB3//UBE2C//ANAPC5//ANAPC7//BNIP3//NPM1//SNCA//MAPRE1//TINF2//PML//MAP3K1//UBE2B//TAF7//SBDS//ARAP1//CAPZA2//EPB49//SCIN//BCL2L1//PSMD10//DYNC1LI1
	GO:0051352	negative regulation of ligase activity	18	3.01661	1.68341e-05	0.000999109	4.77381	MAD2L1//PSMA1//PSMB2//PSMB5//PSMC1//PSMC2//PSMD1//PSMD4//PSMD10//PSMD12//UBA52//BUB3//PSME3//PSMD14//UBE2C//ANAPC5//ANAPC7//CDKN2A
	GO:0051444	negative regulation of ubiquitin-protein ligase activity	18	3.01661	1.68341e-05	0.000999109	4.77381	MAD2L1//PSMA1//PSMB2//PSMB5//PSMC1//PSMC2//PSMD1//PSMD4//PSMD10//PSMD12//UBA52//BUB3//PSME3//PSMD14//UBE2C//ANAPC5//ANAPC7//CDKN2A
	GO:0006753	nucleoside phosphate metabolic process	103	1.50012	1.68519e-05	0.000999109	4.77335	RPE//TPI1//GUK1//ADSS//ATIC//HPRT1//IMPDH1//MTHFD1//OAS2//PAICS//ADSSL1//NME1//NME4//ATP5A1//NME7//ARF4//RHOA//EIF5//GNAI1//GNAI3//GNB1//GSPT1//NUDT1//RAB1A//RAB2A//RAB4A//RAB6A//RAC1//RALB//RAN//RAP1B//SRP54//RAB7A//DIRAS3//RAB28//RAB9A//GNB5//RAB31//RABL2A//RAB18//NKIRAS1//GNL2//ATL1//AMPD3//ACTC1//ERCC3//HSPA5//HSP90AA1//HSPD1//PMS1//PSMC1//PSMC2//ATP6V0D1//ATP5J2//CLPX//RALBP1//OLA1//DCK//DCT…
	GO:0009117	nucleotide metabolic process	103	1.50012	1.68519e-05	0.000999109	4.77335	RPE//TPI1//GUK1//ADSS//ATIC//HPRT1//IMPDH1//MTHFD1//OAS2//PAICS//ADSSL1//NME1//NME4//ATP5A1//NME7//ARF4//RHOA//EIF5//GNAI1//GNAI3//GNB1//GSPT1//NUDT1//RAB1A//RAB2A//RAB4A//RAB6A//RAC1//RALB//RAN//RAP1B//SRP54//RAB7A//DIRAS3//RAB28//RAB9A//GNB5//RAB31//RABL2A//RAB18//NKIRAS1//GNL2//ATL1//AMPD3//ACTC1//ERCC3//HSPA5//HSP90AA1//HSPD1//PMS1//PSMC1//PSMC2//ATP6V0D1//ATP5J2//CLPX//RALBP1//OLA1//DCK//DCT…
	GO:0006974	response to DNA damage stimulus	76	1.61984	1.70736e-05	0.000999109	4.76768	APTX//RAD17//ERCC3//CCNH//MNAT1//RAD51AP1//MORF4L1//ZSWIM7//UBE2V2//CDKN2D//ACTL6A//PARP1//CDK1//CRY1//NUDT1//NONO//NPM1//PCNA//POLR2C//PRKDC//RAD51C//SFPQ//SSRP1//TCEA1//TYMS//UBA52//UBE2A//UBE2B//UBE2D3//SUMO1//USP1//MBD4//SMC3//RECQL4//MORF4L2//UCHL5//STRA13//APITD1//HMGB2//SLC30A9//PMS1//SOD1//RNF8//TDP2//PML//PSMA1//PSMB2//PSMB5//PSMC1//PSMC2//PSMD1//PSMD4//PSMD10//PSMD12//PSME3//PSMD14//SP1…
	GO:0000086	G2/M transition of mitotic cell cycle	28	2.34625	1.71128e-05	0.000999109	4.76668	RAD17//CCNA2//CDK1//CDKN2A//CCNB2//FHL1//NAE1//BCL2L1//CCNH//DCTN1//ENSA//HSP90AA1//MNAT1//PRKAR2B//TUBA4A//TUBA1A//SSNA1//DYNLL1//CCP110//CKAP5//ACTR1A//TUBB4A//TUBB4B//DCTN2//KHDRBS1//FGFR1OP//MAPRE1//ANAPC5
	GO:0051436	negative regulation of ubiquitin-protein ligase activity involved in mitotic cell cycle	17	3.10416	1.91824e-05	0.00109988	4.7171	MAD2L1//PSMA1//PSMB2//PSMB5//PSMC1//PSMC2//PSMD1//PSMD4//PSMD10//PSMD12//UBA52//BUB3//PSME3//PSMD14//UBE2C//ANAPC5//ANAPC7
	GO:0044085	cellular component biogenesis	164	1.35842	1.9355e-05	0.00109988	4.71321	EBNA1BP2//BOP1//AATF//GNL2//RB1CC1//SMN2//SNRPE//TXNL4A//DDX23//CLNS1A//SNRPB//PRMT5//NCBP2//SF3A1//SLU7//SRSF1//PSIP1//MPHOSPH6//SKIV2L2//WDR12//RALB//DNM1L//HIST1H1D//HIST1H2AD//H2AFZ//HMGB2//NPM1//RBBP7//HIST1H2AK//HIST1H3F//H2AFY//RSF1//MIS18A//CENPH//MLF1IP//HIST1H2AH//NAP1L5//HIST2H3D//ACTN1//AIF1//EPB49//GSN//TWF1//TMSB4Y//TMSB15A//CDKN2A//DKC1//EIF4A3//MPHOSPH10//NOP56//KRR1//DCAF13//SBDS…
	GO:0070979	protein K11-linked ubiquitination	10	4.70539	2.01822e-05	0.00113179	4.69503	UBE2A//UBE2B//UBE2D3//UBE2E2//UBE2H//UBE2C//ANAPC13//UBE2S//ANAPC5//ANAPC7
	GO:0000087	M phase of mitotic cell cycle	52	1.80218	2.23151e-05	0.00123516	4.6514	MAD2L1//ZW10//BUB3//ANAPC5//SKA2//PPP1CC//SMC3//CKAP5//MAPRE1//AHCTF1//NSL1//NUP107//SPC25//CENPH//MLF1IP//B9D2//SGOL2//APITD1//NIPBL//CCNA2//CCNG2//CDK1//SEPT7//CSNK1A1//DCTN1//ENSA//PPP1R12A//RAN//TUBB2A//VRK1//YEATS4//RNF8//CCNB2//NCAPD2//DCTN2//TXNL4A//MAPRE2//UBE2C//ANAPC13//DYNC1LI1//ANAPC7//MIS18A//PBK//PSRC1//BOD1//ZNF830//CENPV//PRMT5//UBE2S//CHAMP1//RHOA//MPHOSPH6
	GO:0000279	M phase	68	1.6539	2.42552e-05	0.00132533	4.6152	PRC1//MAD2L1//ZW10//BUB3//KPNA2//PPP1CC//SMC3//CKAP5//MPHOSPH6//MAPRE1//AHCTF1//NSL1//NUP107//SPC25//CENPH//MLF1IP//B9D2//SGOL2//SKA2//APITD1//ANAPC5//STRA13//CHD3//UBE2C//PLK1S1//STMN1//RAN//DCTN2//PLK2//NIPBL//CCNA2//CCNG2//CDK1//SEPT7//CSNK1A1//DCTN1//ENSA//PPP1R12A//TUBB2A//VRK1//YEATS4//RNF8//CCNB2//NCAPD2//TXNL4A//MAPRE2//ANAPC13//DYNC1LI1//ANAPC7//MIS18A//PBK//PSRC1//BOD1//ZNF830//CENPV//P…
	GO:0031398	positive regulation of protein ubiquitination	24	2.48828	2.46224e-05	0.00132836	4.60867	CDK1//PSMA1//PSMB2//PSMB5//PSMC1//PSMC2//PSMD1//PSMD4//PSMD10//PSMD12//UBA52//PSME3//PSMD14//UBE2C//ANAPC5//ANAPC7//UBE2S//FBXO22//HSPA5//RCHY1//TBC1D7//NDFIP1//STRA13//APITD1
	GO:0006096	glycolysis	16	3.15717	2.66961e-05	0.00142223	4.57355	PRKAG2//HIF1A//PRKAA1//GAPDHS//ALDOA//BPGM//ENO1//ENO2//GAPDH//GPI//LDHA//LDHB//PDHB//PGK1//TPI1//PGAM4
	GO:0044281	small molecule metabolic process	260	1.25279	2.75912e-05	0.00145177	4.55923	CDO1//APIP//ADI1//ENOPH1//MTHFD1//PTGES3//ALDOA//ENO1//ENO2//GAPDH//GOT2//GPI//GYG1//MDH1//MDH2//PDK3//PGK1//PGM1//PHKB//PYGL//TPI1//UGP2//IRS2//NISCH//GAPDHS//GNPDA1//GK//GDE1//HIF1A//LDHB//DLD//LDHA//PDHB//PDHX//BPGM//PGAM4//IDH2//RPE//CS//IDH3A//ME2//PRKAG2//ACN9//SOD1//SOD2//ADSS//AMPD3//ATIC//DCK//HPRT1//IMPDH1//PAICS//ADSSL1//GUK1//C6ORF130//OAS2//NME1//NME4//PRTFDC1//ATP5A1//NME7//ARF4//RH…
	GO:0048285	organelle fission	52	1.78699	2.81952e-05	0.00146546	4.54983	MAD2L1//ZW10//BUB3//ANAPC5//SKA2//PPP1CC//SMC3//CKAP5//MAPRE1//AHCTF1//NSL1//NUP107//SPC25//CENPH//MLF1IP//B9D2//SGOL2//APITD1//NIPBL//CCNA2//CCNG2//CDK1//SEPT7//CSNK1A1//DCTN1//ENSA//PPP1R12A//RAN//TUBB2A//VRK1//YEATS4//RNF8//CCNB2//NCAPD2//DCTN2//TXNL4A//MAPRE2//UBE2C//ANAPC13//DYNC1LI1//ANAPC7//MIS18A//PBK//PSRC1//BOD1//ZNF830//CENPV//PRMT5//DNM1L//CHAMP1//BNIP3//RHOA
	GO:0031145	anaphase-promoting complex-dependent proteasomal ubiquitin-dependent protein catabolic process	19	2.80056	3.07003e-05	0.00157644	4.51286	MAD2L1//CDK1//PSMA1//PSMB2//PSMB5//PSMC1//PSMC2//PSMD1//PSMD4//PSMD10//PSMD12//UBA52//BUB3//PSME3//PSMD14//UBE2C//UBE2S//ANAPC5//ANAPC7
	GO:0006195	purine nucleotide catabolic process	67	1.64594	3.24258e-05	0.00164522	4.48911	ARF4//RHOA//EIF5//GNAI1//GNAI3//GNB1//GSPT1//NUDT1//RAB1A//RAB2A//RAB4A//RAB6A//RAC1//RALB//RAN//RAP1B//SRP54//RAB7A//DIRAS3//RAB28//RAB9A//GNB5//RAB31//RABL2A//RAB18//NKIRAS1//GNL2//ATL1//AMPD3//ACTC1//ATP5A1//ERCC3//HSPA5//HSP90AA1//HSPD1//PMS1//PSMC1//PSMC2//ATP6V0D1//ATP5J2//CLPX//RALBP1//OLA1//TMED2//AGFG1//ASAP3//ARAP1//CHN1//ARHGAP8//CNN3//FGF10//DNAJB6//GABARAPL2//ARHGAP27//PDE6D//SPRY2//…
	GO:0072521	purine-containing compound metabolic process	94	1.50721	3.31479e-05	0.00166208	4.47954	ADSS//AMPD3//ATIC//DCK//HPRT1//IMPDH1//PAICS//ADSSL1//GUK1//C6ORF130//MTHFD1//OAS2//PRTFDC1//ATP5A1//NME1//NME4//NME7//ARF4//RHOA//EIF5//GNAI1//GNAI3//GNB1//GSPT1//NUDT1//RAB1A//RAB2A//RAB4A//RAB6A//RAC1//RALB//RAN//RAP1B//SRP54//RAB7A//DIRAS3//RAB28//RAB9A//GNB5//RAB31//RABL2A//RAB18//NKIRAS1//GNL2//ATL1//ACTC1//ERCC3//HSPA5//HSP90AA1//HSPD1//PMS1//PSMC1//PSMC2//ATP6V0D1//ATP5J2//CLPX//RALBP1//O…
	GO:0050657	nucleic acid transport	25	2.38946	3.45778e-05	0.00167467	4.4612	HNRNPA1//RAN//GLE1//AGFG1//SRSF1//SRSF3//U2AF1//DDX39A//DDX19B//NCBP2//NUP107//THOC7//XPOT//KHDRBS1//HNRNPA2B1//CKAP5//EIF4A3//LRPPRC//NUP50//AHCTF1//NUP54//ENY2//UPF3A//NUP35//HNRNPA3
	GO:0050658	RNA transport	25	2.38946	3.45778e-05	0.00167467	4.4612	HNRNPA1//RAN//GLE1//AGFG1//SRSF1//SRSF3//U2AF1//DDX39A//DDX19B//NCBP2//NUP107//THOC7//XPOT//KHDRBS1//EIF4A3//LRPPRC//NUP50//AHCTF1//NUP54//ENY2//UPF3A//NUP35//HNRNPA3//HNRNPA2B1//CKAP5
	GO:0051236	establishment of RNA localization	25	2.38946	3.45778e-05	0.00167467	4.4612	HNRNPA1//RAN//GLE1//AGFG1//SRSF1//SRSF3//U2AF1//DDX39A//DDX19B//NCBP2//NUP107//THOC7//XPOT//KHDRBS1//HNRNPA2B1//CKAP5//EIF4A3//LRPPRC//NUP50//AHCTF1//NUP54//ENY2//UPF3A//NUP35//HNRNPA3
	GO:0006521	regulation of cellular amino acid metabolic process	15	3.21948	3.6932e-05	0.00176852	4.4326	OAZ1//OAZ2//ODC1//PSMA1//PSMB2//PSMB5//PSMC1//PSMC2//PSMD1//PSMD4//PSMD10//PSMD12//PSME3//PSMD14//AZIN1
	GO:0055086	nucleobase-containing small molecule metabolic process	106	1.46201	3.7654e-05	0.00176852	4.42419	RPE//TPI1//ADSS//AMPD3//ATIC//DCK//HPRT1//IMPDH1//PAICS//ADSSL1//GUK1//C6ORF130//MTHFD1//OAS2//NME1//NME4//PRTFDC1//ATP5A1//NME7//ARF4//RHOA//EIF5//GNAI1//GNAI3//GNB1//GSPT1//NUDT1//RAB1A//RAB2A//RAB4A//RAB6A//RAC1//RALB//RAN//RAP1B//SRP54//RAB7A//DIRAS3//RAB28//RAB9A//GNB5//RAB31//RABL2A//RAB18//NKIRAS1//GNL2//ATL1//ACTC1//ERCC3//HSPA5//HSP90AA1//HSPD1//PMS1//PSMC1//PSMC2//ATP6V0D1//ATP5J2//CLPX…
	GO:0007017	microtubule-based process	53	1.75719	3.77604e-05	0.00176852	4.42296	PRC1//KPNA2//SON//ZW10//CDK1//MAPT//MARK1//MAP7//CCDC88A//MAP2//PSRC1//KLC1//TUBA4A//TUBB2A//TUBA1A//TUBB3//TUBB4A//TUBB4B//ACTR10//DYNLRB1//STMN1//BLOC1S2//STMN2//CHD3//CKAP5//UBE2C//PLK1S1//RAN//SMC3//DCTN2//PLK2//SPC25//NPM1//CCP110//BBS2//UBE2B//SOD1//BUB3//SKA2//SNCA//MAPRE1//CRIPT//CHAMP1//MEMO1//FGFR1OP//SBDS//DYNC1LI1//LRPPRC//RHOT1//PPP1R12A//RAB6A//RHOA//DYNLL1
	GO:0000280	nuclear division	50	1.7886	3.90191e-05	0.00178816	4.40872	MAD2L1//ZW10//BUB3//ANAPC5//SKA2//PPP1CC//SMC3//CKAP5//MAPRE1//AHCTF1//NSL1//NUP107//SPC25//CENPH//MLF1IP//B9D2//SGOL2//APITD1//NIPBL//CCNA2//CCNG2//CDK1//SEPT7//CSNK1A1//DCTN1//ENSA//PPP1R12A//RAN//TUBB2A//VRK1//YEATS4//RNF8//CCNB2//NCAPD2//DCTN2//TXNL4A//MAPRE2//UBE2C//ANAPC13//DYNC1LI1//ANAPC7//MIS18A//PBK//PSRC1//BOD1//ZNF830//CENPV//PRMT5//CHAMP1//RHOA
	GO:0007067	mitosis	50	1.7886	3.90191e-05	0.00178816	4.40872	MAD2L1//ZW10//BUB3//ANAPC5//SKA2//PPP1CC//SMC3//CKAP5//MAPRE1//AHCTF1//NSL1//NUP107//SPC25//CENPH//MLF1IP//B9D2//SGOL2//APITD1//NIPBL//NCAPD2//PSRC1//PRMT5//UBE2C//ANAPC7//CHAMP1//RHOA//CCNA2//CCNG2//CDK1//SEPT7//CSNK1A1//DCTN1//ENSA//PPP1R12A//RAN//TUBB2A//VRK1//YEATS4//RNF8//CCNB2//DCTN2//TXNL4A//MAPRE2//ANAPC13//DYNC1LI1//MIS18A//PBK//BOD1//ZNF830//CENPV
	GO:0009154	purine ribonucleotide catabolic process	62	1.67073	4.06581e-05	0.00184346	4.39085	ARF4//RHOA//EIF5//GNAI1//GNAI3//GNB1//GSPT1//NUDT1//RAB1A//RAB2A//RAB4A//RAB6A//RAC1//RALB//RAN//RAP1B//SRP54//RAB7A//DIRAS3//RAB28//RAB9A//GNB5//RAB31//RABL2A//RAB18//NKIRAS1//GNL2//ATL1//AMPD3//ACTC1//ATP5A1//ERCC3//HSPA5//HSP90AA1//HSPD1//PMS1//PSMC1//PSMC2//ATP6V0D1//ATP5J2//CLPX//RALBP1//OLA1//TMED2//AGFG1//ASAP3//ARAP1//CHN1//ARHGAP8//ARHGAP27//PDE6D//SPRY2//RAB3GAP2//NGEF//BIN1//ARRB1//RAP…
	GO:0051128	regulation of cellular component organization	124	1.41118	4.20021e-05	0.00188435	4.37673	IGFBP2//HTRA1//STK11//TSG101//URI1//SOCS2//MORF4L2//TLK2//RALB//MAGI2//AHI1//STAT1//GSN//TWF1//TMSB4Y//TMSB15A//HRSP12//MAP2//MAPT//STMN2//PRMT5//MAD2L1//BUB3//UBE2C//ANAPC5//ANAPC7//PFN2//ALDOA//CFDP1//PDPN//FERMT2//BAMBI//CDC42SE1//ARAP1//RAC1//ACTR3//BNIP3//PPP2CA//GOLPH3//NPM1//APOC2//CCDC88A//PRKCI//FEZ1//NPTN//LPAR1//GFAP//PTPRO//ITM2C//PPM1A//SEPT7//ZMYM6//FITM2//AP2S1//RAB4A//PICALM//PSMD…
	GO:0010608	posttranscriptional regulation of gene expression	47	1.81962	4.27625e-05	0.00189848	4.36894	TRNAU1AP//FOXO3//RBM3//RGS2//PUM1//NGDN//LSM14A//PAIP2//PPP1R15B//EIF2B1//EIF4A2//EIF4G2//EIF5//EIF1//NCBP2//TRMT6//HRSP12//EIF2AK1//EIF4A3//UPF3A//WIBG//CDKN2A//CREBL2//GAPDH//HSPD1//PML//UBE2B//PARK7//STX12//ZSWIM7//CAPRIN1//RNF139//PRKRA//APTX//PRKDC//PEX2//SIAH1//SNCA//SERBP1//SRP9//SRP14//EIF4EBP1//HNRNPD//HNRNPU//SYNCRIP//MYD88//TARDBP
	GO:0051439	regulation of ubiquitin-protein ligase activity involved in mitotic cell cycle	18	2.82324	4.39727e-05	0.00191291	4.35682	MAD2L1//PSMA1//PSMB2//PSMB5//PSMC1//PSMC2//PSMD1//PSMD4//PSMD10//PSMD12//UBA52//BUB3//PSME3//PSMD14//UBE2C//ANAPC5//ANAPC7//CDK1
	GO:0009205	purine ribonucleoside triphosphate metabolic process	67	1.62958	4.44342e-05	0.00191291	4.35228	NME1//NME4//NME7//ARF4//RHOA//EIF5//GNAI1//GNAI3//GNB1//GSPT1//NUDT1//RAB1A//RAB2A//RAB4A//RAB6A//RAC1//RALB//RAN//RAP1B//SRP54//RAB7A//DIRAS3//RAB28//RAB9A//GNB5//RAB31//RABL2A//RAB18//NKIRAS1//GNL2//ATL1//ACTC1//ATP5A1//ERCC3//HSPA5//HSP90AA1//HSPD1//PMS1//PSMC1//PSMC2//ATP6V0D1//ATP5J2//CLPX//RALBP1//OLA1//ALDOA//ATP2A2//ATP2B1//ATP2C1//PRKAG2//TMED2//AGFG1//ASAP3//ARAP1//CHN1//ARHGAP8//ARHGAP…
	GO:0072523	purine-containing compound catabolic process	67	1.62958	4.44342e-05	0.00191291	4.35228	ARF4//RHOA//EIF5//GNAI1//GNAI3//GNB1//GSPT1//NUDT1//RAB1A//RAB2A//RAB4A//RAB6A//RAC1//RALB//RAN//RAP1B//SRP54//RAB7A//DIRAS3//RAB28//RAB9A//GNB5//RAB31//RABL2A//RAB18//NKIRAS1//GNL2//ATL1//AMPD3//ACTC1//ATP5A1//ERCC3//HSPA5//HSP90AA1//HSPD1//PMS1//PSMC1//PSMC2//ATP6V0D1//ATP5J2//CLPX//RALBP1//OLA1//TMED2//AGFG1//ASAP3//ARAP1//CHN1//ARHGAP8//CNN3//FGF10//DNAJB6//GABARAPL2//ARHGAP27//PDE6D//SPRY2//…
	GO:0051301	cell division	60	1.67973	4.60813e-05	0.001957	4.33648	BCL2L1//SEPT7//RALA//RALB//SON//PRC1//DSTN//AHCTF1//POU3F2//CCP110//CENPV//AATF//CDKN2A//FZD7//PPBP//PTN//RHOA//CCNA2//CCNG2//CDK1//CDK5//CKS1B//CSNK1A1//ENSA//GNAI1//GNAI3//MAD2L1//PPP1CC//RAN//TSG101//VRK1//TUBA1A//RNF8//SMC3//CCNB2//ZW10//BUB3//CKAP5//NCAPD2//TXNL4A//MAPRE2//UBE2C//MAPRE1//ANAPC13//NSL1//UBE2S//DYNC1LI1//ANAPC5//ANAPC7//CHMP3//PELO//MIS18A//CHMP1B//SPC25//CENPH//PSRC1//BOD1//Z…
	GO:0009261	ribonucleotide catabolic process	62	1.6634	4.63766e-05	0.001957	4.3337	ARF4//RHOA//EIF5//GNAI1//GNAI3//GNB1//GSPT1//NUDT1//RAB1A//RAB2A//RAB4A//RAB6A//RAC1//RALB//RAN//RAP1B//SRP54//RAB7A//DIRAS3//RAB28//RAB9A//GNB5//RAB31//RABL2A//RAB18//NKIRAS1//GNL2//ATL1//AMPD3//ACTC1//ATP5A1//ERCC3//HSPA5//HSP90AA1//HSPD1//PMS1//PSMC1//PSMC2//ATP6V0D1//ATP5J2//CLPX//RALBP1//OLA1//TMED2//AGFG1//ASAP3//ARAP1//CHN1//ARHGAP8//ARHGAP27//PDE6D//SPRY2//RAB3GAP2//NGEF//BIN1//ARRB1//RAP…
	GO:0009199	ribonucleoside triphosphate metabolic process	67	1.62635	4.72807e-05	0.00197559	4.32532	NME1//NME4//NME7//ARF4//RHOA//EIF5//GNAI1//GNAI3//GNB1//GSPT1//NUDT1//RAB1A//RAB2A//RAB4A//RAB6A//RAC1//RALB//RAN//RAP1B//SRP54//RAB7A//DIRAS3//RAB28//RAB9A//GNB5//RAB31//RABL2A//RAB18//NKIRAS1//GNL2//ATL1//ACTC1//ATP5A1//ERCC3//HSPA5//HSP90AA1//HSPD1//PMS1//PSMC1//PSMC2//ATP6V0D1//ATP5J2//CLPX//RALBP1//OLA1//ALDOA//ATP2A2//ATP2B1//ATP2C1//PRKAG2//TMED2//AGFG1//ASAP3//ARAP1//CHN1//ARHGAP8//ARHGAP…
	GO:0033238	regulation of cellular amine metabolic process	17	2.88859	5.21928e-05	0.00215801	4.28239	OAZ1//OAZ2//ODC1//PSMA1//PSMB2//PSMB5//PSMC1//PSMC2//PSMD1//PSMD4//PSMD10//PSMD12//PSME3//PSMD14//AZIN1//HPRT1//PRTFDC1
	GO:0009152	purine ribonucleotide biosynthetic process	18	2.7875	5.2659e-05	0.00215801	4.27853	ADSS//ADSSL1//ATP5A1//IMPDH1//NME1//NME4//NME7//AMPD3//PAICS//ALDOA//ATP2A2//ATP2B1//ATP5J2//ATP2C1//PRKAG2//ATIC//HPRT1//PRTFDC1
	GO:0006091	generation of precursor metabolites and energy	58	1.68545	5.57538e-05	0.00226307	4.25373	PHKB//PPP1CC//PYGL//PRKAG2//GYG1//PGM1//UGP2//PTGES3//ALDOA//BPGM//ENO1//ENO2//GAPDH//GPI//LDHA//LDHB//PDHB//PGK1//TPI1//GAPDHS//PGAM4//CS//DLD//IDH2//IDH3A//MDH1//MDH2//SLC25A4//GNB1//PRKAR2B//RAP1B//SLC2A1//STK11//SPCS2//ATP5A1//COX6A1//ETFA//NDUFA9//NDUFB3//NDUFB6//NDUFB9//NDUFS2//NDUFV1//NDUFS6//NDUFV2//SOD2//ATP5J2//CYCS//STEAP1//SNCA//SLC1A3//FASTKD3//IRS2//HIF1A//PRKAA1//GK//SCO1//GNPDA1
	GO:0009144	purine nucleoside triphosphate metabolic process	67	1.61673	5.68589e-05	0.00228616	4.2452	NME1//NME4//NME7//ARF4//RHOA//EIF5//GNAI1//GNAI3//GNB1//GSPT1//NUDT1//RAB1A//RAB2A//RAB4A//RAB6A//RAC1//RALB//RAN//RAP1B//SRP54//RAB7A//DIRAS3//RAB28//RAB9A//GNB5//RAB31//RABL2A//RAB18//NKIRAS1//GNL2//ATL1//ACTC1//ATP5A1//ERCC3//HSPA5//HSP90AA1//HSPD1//PMS1//PSMC1//PSMC2//ATP6V0D1//ATP5J2//CLPX//RALBP1//OLA1//ALDOA//ATP2A2//ATP2B1//ATP2C1//PRKAG2//TMED2//AGFG1//ASAP3//ARAP1//CHN1//ARHGAP8//ARHGAP…
	GO:0009166	nucleotide catabolic process	68	1.60912	5.81068e-05	0.00229576	4.23577	ARF4//RHOA//EIF5//GNAI1//GNAI3//GNB1//GSPT1//NUDT1//RAB1A//RAB2A//RAB4A//RAB6A//RAC1//RALB//RAN//RAP1B//SRP54//RAB7A//DIRAS3//RAB28//RAB9A//GNB5//RAB31//RABL2A//RAB18//NKIRAS1//GNL2//ATL1//AMPD3//ACTC1//ATP5A1//ERCC3//HSPA5//HSP90AA1//HSPD1//PMS1//PSMC1//PSMC2//ATP6V0D1//ATP5J2//CLPX//RALBP1//OLA1//TMED2//AGFG1//ASAP3//ARAP1//CHN1//ARHGAP8//CNN3//FGF10//DNAJB6//GABARAPL2//ARHGAP27//PDE6D//SPRY2//…
	GO:0046365	monosaccharide catabolic process	20	2.60298	5.87136e-05	0.00229576	4.23126	GNPDA1//ALDOA//BPGM//ENO1//ENO2//GAPDH//GPI//LDHA//LDHB//PDHB//PGK1//TPI1//GAPDHS//PGAM4//RPE//PRKAG2//PGM1//FUT8//HIF1A//PRKAA1
	GO:0051438	regulation of ubiquitin-protein ligase activity	20	2.60298	5.87136e-05	0.00229576	4.23126	MAD2L1//PSMA1//PSMB2//PSMB5//PSMC1//PSMC2//PSMD1//PSMD4//PSMD10//PSMD12//UBA52//BUB3//PSME3//PSMD14//UBE2C//ANAPC5//ANAPC7//CDK1//CDKN2A//UBE2S
	GO:0015931	nucleobase-containing compound transport	27	2.23188	6.00318e-05	0.00232596	4.22162	HNRNPA1//RAN//GLE1//AGFG1//SRSF1//SRSF3//U2AF1//DDX39A//DDX19B//NCBP2//NUP107//THOC7//XPOT//SLC25A4//VDAC3//KHDRBS1//HNRNPA2B1//CKAP5//EIF4A3//LRPPRC//NUP50//AHCTF1//NUP54//ENY2//UPF3A//NUP35//HNRNPA3
	GO:0009260	ribonucleotide biosynthetic process	19	2.6718	6.1299e-05	0.00235366	4.21255	ADSS//ADSSL1//ATP5A1//IMPDH1//NME1//NME4//NME7//AMPD3//PAICS//CMPK1//ALDOA//ATP2A2//ATP2B1//ATP5J2//ATP2C1//PRKAG2//ATIC//HPRT1//PRTFDC1
	GO:0033036	macromolecule localization	180	1.30845	6.34419e-05	0.00241419	4.19762	RAB6A//RBM22//SLC27A1//MXI1//TWF1//TMSB4Y//TMSB15A//PDIA3//ING1//IPO13//BBS2//ERCC3//NPM1//SGOL2//HNRNPA1//RAN//GLE1//AGFG1//SRSF1//SRSF3//U2AF1//DDX39A//DDX19B//NCBP2//NUP107//THOC7//XPOT//LTBP2//PML//YWHAQ//CDC37//NUP54//KPNA2//NOP58//HSPA9//PRKCI//SDCBP//SRP14//SRP19//SEC62//RPL6//RPL18A//RPN2//SRP9//SRP54//UBA52//SPCS2//SEC61G//OS9//MTX1//YWHAZ//TOMM70A//MTX2//TOMM34//TIMM9//DNAJC19//TOMM5//P…
	GO:0022613	ribonucleoprotein complex biogenesis	35	1.98237	7.04808e-05	0.00265831	4.15193	EBNA1BP2//BOP1//AATF//GNL2//SMN2//SNRPE//TXNL4A//DDX23//CLNS1A//SNRPB//PRMT5//NCBP2//SF3A1//SLU7//SRSF1//PSIP1//MPHOSPH6//SKIV2L2//WDR12//CDKN2A//DKC1//EIF4A3//MPHOSPH10//NOP56//KRR1//DCAF13//SBDS//DDX47//NOP58//WDR55//NOL8//RRP36//LSM14A//NPM1//TSR1
	GO:0046782	regulation of viral transcription	16	2.92156	7.43499e-05	0.00277964	4.12872	SP100//TARDBP//SMARCA4//TAF11//CCNH//ERCC3//GTF2F2//MAP3K1//MNAT1//POLR2C//SSRP1//TCEA1//TCEB3//RDBP//NCBP2//RSF1
	GO:0006403	RNA localization	25	2.28247	7.61876e-05	0.00281549	4.11812	HNRNPA1//RAN//GLE1//AGFG1//SRSF1//SRSF3//U2AF1//DDX39A//DDX19B//NCBP2//NUP107//THOC7//XPOT//KHDRBS1//HNRNPA2B1//CKAP5//EIF4A3//LRPPRC//NUP50//AHCTF1//NUP54//ENY2//UPF3A//NUP35//HNRNPA3
	GO:0008219	cell death	178	1.30633	7.66301e-05	0.00281549	4.1156	BCL2L1//CCK//IFI6//SOD2//IRS2//ACTC1//BNIP3//CASP1//CDK1//CSNK2A2//DFFA//ECE1//FOXO3//FNTA//GSN//HMGB2//HRAS//MAPT//PAK1//PPP2R2B//PPP3CC//PSMA1//PSMB2//PSMB5//PSMC1//PSMC2//PSMD1//PSMD4//PSMD10//PSMD12//RAC1//RALB//SIAH1//TIAL1//UBA52//UBE2D3//VDAC1//CXCR4//DYNLL1//RABEP1//PNMA1//DNM1L//PSME3//PSMD14//SMNDC1//RTN3//NCKAP1//NISCH//PHLDA3//FKBP8//NGEF//TCTN3//AATF//NGFRAP1//MAGEH1//UBQLN1//APIP//S…
	GO:0034660	ncRNA metabolic process	43	1.82661	8.15783e-05	0.00295469	4.08843	MPHOSPH6//SKIV2L2//BOP1//WDR12//CDKN2A//DKC1//EIF4A3//MPHOSPH10//NOP56//KRR1//DCAF13//SBDS//DDX47//NOP58//WDR55//NOL8//RRP36//C22ORF28//SSB//CARS//EPRS//GARS//KARS//MARS//NARS//RARS//EEF1E1//PPA2//RPP40//MTO1//TRMT6//TRMT61B//OSGEP//TRUB1//DIS3L//INTS10//PLD6//CLNS1A//SMN2//SNRPB//SNRPE//PRMT5//NCBP2
	GO:0016265	death	178	1.30477	8.18051e-05	0.00295469	4.08722	BCL2L1//CCK//IFI6//SOD2//IRS2//ACTC1//BNIP3//CASP1//CDK1//CSNK2A2//DFFA//ECE1//FOXO3//FNTA//GSN//HMGB2//HRAS//MAPT//PAK1//PPP2R2B//PPP3CC//PSMA1//PSMB2//PSMB5//PSMC1//PSMC2//PSMD1//PSMD4//PSMD10//PSMD12//RAC1//RALB//SIAH1//TIAL1//UBA52//UBE2D3//VDAC1//CXCR4//DYNLL1//RABEP1//PNMA1//DNM1L//PSME3//PSMD14//SMNDC1//RTN3//NCKAP1//NISCH//PHLDA3//FKBP8//NGEF//TCTN3//AATF//NGFRAP1//MAGEH1//UBQLN1//APIP//S…
	GO:0006461	protein complex assembly	81	1.52221	8.32987e-05	0.00298335	4.07936	RALB//DNM1L//GSN//TWF1//TMSB4Y//TMSB15A//HSPA4//HSP90AA1//HSPD1//SRP54//TBCA//TCP1//EID2//COX11//SCO1//AIF1//RAC1//PPM1A//UBE2C//UBE2S//SYNJ1//ARPC1A//ACTR3B//ARPC5L//MAP3K1//ACTR3//MAPT//SNCA//STMN2//MAPRE1//PSRC1//EIF4EBP1//LMO4//SUMO1//CCK//SH3GLB1//CRBN//TMEM70//TMED2//ACAT1//CRYAB//STOM//LONP1//RBMX//ATL1//PSMG1//MBD2//SCIN//AP2S1//PICALM//TUBA4A//TUBB2A//TUBA1A//TUBB3//TUBB4A//TUBB4B//MSTO1…
	GO:0071844	cellular component assembly at cellular level	115	1.40973	8.44076e-05	0.00299788	4.07362	RB1CC1//SMN2//SNRPE//TXNL4A//DDX23//CLNS1A//SNRPB//PRMT5//NCBP2//SF3A1//SLU7//SRSF1//PSIP1//RALB//DNM1L//HIST1H1D//HIST1H2AD//H2AFZ//HMGB2//NPM1//RBBP7//HIST1H2AK//HIST1H3F//H2AFY//RSF1//MIS18A//CENPH//MLF1IP//HIST1H2AH//NAP1L5//HIST2H3D//ACTN1//AIF1//EPB49//GSN//TWF1//TMSB4Y//TMSB15A//HSPA4//HSP90AA1//HSPD1//SRP54//SDCBP//TBCA//TCP1//EID2//BBS2//UBE2B//CDK5//GNPAT//PCDHB10//COX11//SCO1//RAC1//AC…
	GO:0006007	glucose catabolic process	17	2.77305	9.03736e-05	0.00315715	4.04396	ALDOA//BPGM//ENO1//ENO2//GAPDH//GPI//LDHA//LDHB//PDHB//PGK1//TPI1//GAPDHS//PGAM4//RPE//PRKAG2//HIF1A//PRKAA1
	GO:0048524	positive regulation of viral reproduction	17	2.77305	9.03736e-05	0.00315715	4.04396	SP100//TARDBP//SMARCA4//TAF11//IFIT1//CCNH//ERCC3//GTF2F2//MAP3K1//MNAT1//POLR2C//SSRP1//TCEA1//TCEB3//RDBP//NCBP2//RSF1
	GO:0006626	protein targeting to mitochondrion	11	3.73817	9.21959e-05	0.00317657	4.03529	TIMM9//TIMM22//HSPA4//HSP90AA1//MTX1//YWHAZ//TOMM70A//MTX2//TOMM34//DNAJC19//TOMM5
	GO:0070271	protein complex biogenesis	81	1.51754	9.242e-05	0.00317657	4.03423	RALB//DNM1L//GSN//TWF1//TMSB4Y//TMSB15A//CAPZA2//CDK1//EPRS//MAX//MNAT1//PML//PICALM//ZW10//PPIH//SSBP3//GMNN//HSPA4//HSP90AA1//HSPD1//SRP54//TBCA//TCP1//EID2//COX11//SCO1//AIF1//RAC1//PPM1A//UBE2C//UBE2S//SYNJ1//ARPC1A//ACTR3B//ARPC5L//MAP3K1//ACTR3//MAPT//SNCA//STMN2//MAPRE1//PSRC1//EIF4EBP1//LMO4//SUMO1//CCK//SH3GLB1//CRBN//TMEM70//TMED2//ACAT1//CRYAB//STOM//LONP1//RBMX//ATL1//PSMG1//MBD2//SCI…
	GO:0046483	heterocycle metabolic process	116	1.40371	9.39854e-05	0.00320452	4.02694	MTHFD1//PYGL//RPE//TPI1//QDPR//ADSS//AMPD3//ATIC//DCK//HPRT1//IMPDH1//PAICS//ADSSL1//GUK1//C6ORF130//OAS2//PRTFDC1//ATP5A1//NME1//NME4//NME7//ARF4//RHOA//EIF5//GNAI1//GNAI3//GNB1//GSPT1//NUDT1//RAB1A//RAB2A//RAB4A//RAB6A//RAC1//RALB//RAN//RAP1B//SRP54//RAB7A//DIRAS3//RAB28//RAB9A//GNB5//RAB31//RABL2A//RAB18//NKIRAS1//GNL2//ATL1//ACTC1//ERCC3//HSPA5//HSP90AA1//HSPD1//PMS1//PSMC1//PSMC2//ATP6V0D1//…
	GO:0006596	polyamine biosynthetic process	6	6.6731	9.50096e-05	0.00321229	4.02223	AMD1//SMS//SRM//OAZ1//ODC1//AZIN1
	GO:0007050	cell cycle arrest	53	1.69739	9.57204e-05	0.00321229	4.019	CCNG2//CDK1//CDKN2A//ERCC3//MAD2L1//ORC4//PSMA1//PSMB2//PSMB5//PSMC1//PSMC2//PSMD1//PSMD4//PSMD10//PSMD12//RAD17//UBA52//CCNB2//BUB3//PSME3//PSMD14//UBE2C//ANAPC5//ANAPC7//PML//ZW10//PLK2//CCNA2//NEK11//HRAS//NAE1//C2ORF40//CDK5//FGF10//CSNK2A2//BCL2L1//MAGI2//APBB1//CDKN2D//CDKN3//EIF4G2//GAS1//IL8//MLF1//PPM1A//PPM1G//PRKAA1//SOX2//STK11//TSG101//KHDRBS1//PRKAG2
	GO:0071843	cellular component biogenesis at cellular level	36	1.93169	9.66151e-05	0.00321698	4.01495	EBNA1BP2//BOP1//AATF//GNL2//SMN2//SNRPE//TXNL4A//DDX23//CLNS1A//SNRPB//PRMT5//NCBP2//SF3A1//SLU7//SRSF1//PSIP1//MPHOSPH6//SKIV2L2//WDR12//CDKN2A//DKC1//EIF4A3//MPHOSPH10//NOP56//KRR1//DCAF13//SBDS//DDX47//NOP58//WDR55//NOL8//RRP36//TMEM70//LSM14A//NPM1//TSR1
	GO:0050434	positive regulation of viral transcription	14	3.11412	9.89618e-05	0.00323267	4.00453	SMARCA4//TAF11//CCNH//ERCC3//GTF2F2//MAP3K1//MNAT1//POLR2C//SSRP1//TCEA1//TCEB3//RDBP//NCBP2//RSF1
	GO:0019320	hexose catabolic process	19	2.58274	9.95862e-05	0.00323267	4.0018	ALDOA//BPGM//ENO1//ENO2//GAPDH//GPI//LDHA//LDHB//PDHB//PGK1//TPI1//GAPDHS//PGAM4//RPE//PRKAG2//PGM1//FUT8//HIF1A//PRKAA1
	GO:0009127	purine nucleoside monophosphate biosynthetic process	8	4.89361	0.000100445	0.00323267	3.99807	ADSS//ADSSL1//IMPDH1//AMPD3//PAICS//ATIC//HPRT1//PRTFDC1
	GO:0009168	purine ribonucleoside monophosphate biosynthetic process	8	4.89361	0.000100445	0.00323267	3.99807	ADSS//ADSSL1//IMPDH1//AMPD3//PAICS//HPRT1//PRTFDC1//ATIC
	GO:0006163	purine nucleotide metabolic process	88	1.48496	0.000100879	0.00323267	3.9962	ADSS//ATIC//HPRT1//IMPDH1//MTHFD1//OAS2//PAICS//ADSSL1//ATP5A1//NME1//NME4//NME7//ARF4//RHOA//EIF5//GNAI1//GNAI3//GNB1//GSPT1//NUDT1//RAB1A//RAB2A//RAB4A//RAB6A//RAC1//RALB//RAN//RAP1B//SRP54//RAB7A//DIRAS3//RAB28//RAB9A//GNB5//RAB31//RABL2A//RAB18//NKIRAS1//GNL2//ATL1//AMPD3//ACTC1//ERCC3//HSPA5//HSP90AA1//HSPD1//PMS1//PSMC1//PSMC2//ATP6V0D1//ATP5J2//CLPX//RALBP1//OLA1//ALDOA//ATP2A2//ATP2B1//AT…
	GO:0009141	nucleoside triphosphate metabolic process	67	1.58545	0.000103157	0.00328102	3.9865	NME1//NME4//NME7//ARF4//RHOA//EIF5//GNAI1//GNAI3//GNB1//GSPT1//NUDT1//RAB1A//RAB2A//RAB4A//RAB6A//RAC1//RALB//RAN//RAP1B//SRP54//RAB7A//DIRAS3//RAB28//RAB9A//GNB5//RAB31//RABL2A//RAB18//NKIRAS1//GNL2//ATL1//ACTC1//ATP5A1//ERCC3//HSPA5//HSP90AA1//HSPD1//PMS1//PSMC1//PSMC2//ATP6V0D1//ATP5J2//CLPX//RALBP1//OLA1//ALDOA//ATP2A2//ATP2B1//ATP2C1//PRKAG2//TMED2//AGFG1//ASAP3//ARAP1//CHN1//ARHGAP8//ARHGAP…
	GO:0030163	protein catabolic process	62	1.61729	0.000105565	0.00333274	3.97648	ISG15//MAP3K1//SIAH1//OS9//RCHY1//HERC4//RNF11//HSPA5//PSMA1//PSMB2//PSMB5//LONP1//CLPX//UBE2K//PSMC2//SIAH2//UBE2A//UBE2B//UBE2D2//UBE2D3//UBE2H//USP1//USP14//PSMD14//UBE2C//USP33//FBXO22//UCHL5//ANAPC5//RNF20//USP38//UBE2NL//RAB7A//C2ORF40//PSME3//DNAJB9//TRIM13//ERLEC1//JKAMP//CDK1//MAD2L1//PSMC1//PSMD1//PSMD4//PSMD10//PSMD12//UBA52//BUB3//UBE2S//ANAPC7//UBQLN4//HSP90AB1//TAF9//SUMO1//PPP2CA//…
	GO:0010565	regulation of cellular ketone metabolic process	27	2.15895	0.000108108	0.00337809	3.96614	ACN9//OAZ1//OAZ2//ODC1//PSMA1//PSMB2//PSMB5//PSMC1//PSMC2//PSMD1//PSMD4//PSMD10//PSMD12//PSME3//PSMD14//AZIN1//SNCA//DLD//PDHB//PDK3//PDHX//STK11//PRKAG2//IRS2//APOC2//PRKAA1//NCOR2
	GO:0051340	regulation of ligase activity	20	2.49674	0.000108587	0.00337809	3.96422	MAD2L1//PSMA1//PSMB2//PSMB5//PSMC1//PSMC2//PSMD1//PSMD4//PSMD10//PSMD12//UBA52//BUB3//PSME3//PSMD14//UBE2C//ANAPC5//ANAPC7//CDK1//CDKN2A//UBE2S
	GO:0007006	mitochondrial membrane organization	10	3.94646	0.000115449	0.00355488	3.93761	CHCHD3//LETM1//TIMM9//TIMM22//HSPA4//HSP90AA1//BCL2L1//BNIP3//PPIF//SNCA
	GO:0000082	G1/S transition of mitotic cell cycle	33	1.97903	0.000115938	0.00355488	3.93577	CDK1//PCNA//RRM2//TYMS//HRAS//FGF10//AIF1//FHL1//CCNH//CDKN2A//CDKN2D//CDKN3//CKS1B//EIF4EBP1//GSPT1//MNAT1//ORC4//PPP6C//PRIM1//PSMA1//PSMB2//PSMB5//PSMC1//PSMC2//PSMD1//PSMD4//PSMD10//PSMD12//UBA52//PSME3//PSMD14//PLK2
	GO:0016070	RNA metabolic process	354	1.18071	0.000118732	0.00361453	3.92543	CDK1//PCNA//RRM2//TYMS//CRY1//ATN1//ENO1//FOXO3//FOSB//GPS2//HSBP1//NFIL3//NFX1//PSMD10//PEX2//RBBP7//SMARCA2//SMARCA4//SP100//STAT1//TAF7//PIAS1//URI1//SAP30//MBD2//MTA2//NCOR2//FST//STRAP//KDM1A//NIPBL//RBM15//HIST2H3D//GSPT1//PPP2CA//RPL6//RPL18A//UBA52//EIF4A3//NCBP2//SMG8//PNRC2//UPF3A//WIBG//SMN2//SNRPE//TXNL4A//EIF4A2//CNOT2//CNOT3//LSM5//LSM4//LSM1//LSM3//LSM2//DDX23//TRA2B//MPHOSPH10//SM…
	GO:0034655	nucleobase-containing compound catabolic process	69	1.56324	0.000125694	0.00379933	3.90069	ARF4//RHOA//EIF5//GNAI1//GNAI3//GNB1//GSPT1//NUDT1//RAB1A//RAB2A//RAB4A//RAB6A//RAC1//RALB//RAN//RAP1B//SRP54//RAB7A//DIRAS3//RAB28//RAB9A//GNB5//RAB31//RABL2A//RAB18//NKIRAS1//GNL2//ATL1//AMPD3//ACTC1//ATP5A1//ERCC3//HSPA5//HSP90AA1//HSPD1//PMS1//PSMC1//PSMC2//ATP6V0D1//ATP5J2//CLPX//RALBP1//OLA1//TMED2//AGFG1//ASAP3//ARAP1//CHN1//ARHGAP8//CNN3//FGF10//DNAJB6//GABARAPL2//ARHGAP27//PDE6D//SPRY2//…
	GO:0044419	interspecies interaction between organisms	52	1.67855	0.000147752	0.00443463	3.83047	IFIT1//TYMS//CXCR4//MYD88//TARDBP//SMARCA4//TAF11//THOC7//RAN//BCL2L1//BIN1//SLC25A4//RHOA//ATP6V0C//BNIP3//EIF4A2//ERCC3//FCGR2B//FDPS//FYN//HNRNPA1//HNRNPK//HSPA8//HSPD1//KARS//KPNA2//NFX1//NPM1//PML//PSMB2//PSMB5//PSMC2//RALA//SP100//STAT1//TSPAN7//TSG101//VDAC1//ZYX//DYNLL1//ISG15//RTN3//SYNCRIP//COPS6//SF3B2//PSIP1//FKBP8//TBK1//DYNC1LI1//RBM15//PDCL3//MLF1IP
	GO:0031333	negative regulation of protein complex assembly	14	3.00485	0.000149889	0.00446732	3.82423	GSN//TWF1//TMSB4Y//TMSB15A//PPM1A//SNCA//STMN2//MAPRE1//CRBN//CAPZA2//EPB49//SCIN//EIF4EBP1//LMO4
	GO:0006259	DNA metabolic process	98	1.43413	0.000153258	0.00453602	3.81458	APTX//KPNA2//CDK1//NASP//ORC4//PCNA//PRIM1//RAD17//RBBP7//RRM2//SSBP1//SSRP1//TYMS//NAE1//RECQL4//DNAJC2//NOL8//STRA13//APITD1//ERCC3//CCNH//MNAT1//PARP1//DKC1//PRKDC//PTGES3//TINF2//RAD51AP1//MORF4L1//ZSWIM7//UBE2V2//CDKN2D//HIST1H1D//HIST1H2AD//H2AFZ//HMGB2//NPM1//HIST1H2AK//HIST1H3F//H2AFY//RSF1//MIS18A//CENPH//MLF1IP//HIST1H2AH//NAP1L5//HIST2H3D//PPP2CA//SMC3//CCDC88A//ESCO1//ACTL6A//CRY1//NU…
	GO:0032268	regulation of cellular protein metabolic process	128	1.3617	0.000155576	0.00454577	3.80806	CCNA2//CCNH//CDKN2D//CDKN3//CKS1B//MNAT1//DIRAS3//CCNB2//CDC37//BRAF//CDK1//HRAS//MAP3K1//MAP3K7//LPAR1//FGF10//PRKAA1//MAP2K3//SHC1//SOD1//PRDX2//UBA52//CXCR4//MADD//TAB2//GPS2//PPP2CA//TRNAU1AP//PML//CCDC88A//AIF1//STK11//RB1CC1//NPTN//AKTIP//SNX6//FOXO3//RBM3//RGS2//PUM1//NGDN//LSM14A//PAIP2//PPP1R15B//EIF2B1//EIF4A2//EIF4G2//EIF5//EIF1//NCBP2//TRMT6//HRSP12//CDKN2A//TAF7//FGFR1OP//PRKAG2//ASN…
	GO:0007052	mitotic spindle organization	10	3.82313	0.000155721	0.00454577	3.80765	PRC1//SBDS//PSRC1//RHOA//STMN1//RAN//SMC3//DCTN2//PLK2//SPC25
	GO:0044271	cellular nitrogen compound biosynthetic process	66	1.56786	0.000160911	0.00466533	3.79341	CDO1//MTHFD1//ADSS//ATIC//HPRT1//IMPDH1//OAS2//PAICS//ADSSL1//NME1//NME4//PRTFDC1//ATP5A1//NME7//AMPD3//CMPK2//CMPK1//TYMS//ASNS//GOT2//GLUD2//SLC1A3//OAZ1//ODC1//AZIN1//AMD1//SMS//ETNK1//SLC27A1//PTS//QDPR//HAGH//ALDOA//ATP2A2//ATP2B1//ATP5J2//ATP2C1//PRKAG2//MOCS2//ALAS2//SLC25A39//PTHLH//PTH1R//CAP1//GNAI1//GNAI3//SRM//MTRR//APIP//ADI1//ENOPH1//BCAT2//DCK//DCTD//UCK2//RRM2//MTHFS//GARS//SNCA//…
	GO:0046164	alcohol catabolic process	21	2.35701	0.000174504	0.00502524	3.75819	GNPDA1//ALDOA//BPGM//ENO1//ENO2//GAPDH//GPI//LDHA//LDHB//PDHB//PGK1//TPI1//GAPDHS//PGAM4//RPE//PRKAG2//SRD5A3//PGM1//FUT8//HIF1A//PRKAA1
	GO:0051443	positive regulation of ubiquitin-protein ligase activity	17	2.63264	0.000178208	0.00509747	3.74907	CDK1//PSMA1//PSMB2//PSMB5//PSMC1//PSMC2//PSMD1//PSMD4//PSMD10//PSMD12//UBA52//PSME3//PSMD14//UBE2C//ANAPC5//ANAPC7//UBE2S
	GO:0009203	ribonucleoside triphosphate catabolic process	59	1.60759	0.0001813	0.00511723	3.7416	ARF4//RHOA//EIF5//GNAI1//GNAI3//GNB1//GSPT1//NUDT1//RAB1A//RAB2A//RAB4A//RAB6A//RAC1//RALB//RAN//RAP1B//SRP54//RAB7A//DIRAS3//RAB28//RAB9A//GNB5//RAB31//RABL2A//RAB18//NKIRAS1//GNL2//ATL1//ACTC1//ATP5A1//ERCC3//HSPA5//HSP90AA1//HSPD1//PMS1//PSMC1//PSMC2//ATP6V0D1//ATP5J2//CLPX//RALBP1//OLA1//TMED2//AGFG1//ASAP3//ARAP1//CHN1//ARHGAP8//ARHGAP27//PDE6D//SPRY2//RAB3GAP2//NGEF//BIN1//ARRB1//RAP1GDS1//…
	GO:0009207	purine ribonucleoside triphosphate catabolic process	59	1.60759	0.0001813	0.00511723	3.7416	ARF4//RHOA//EIF5//GNAI1//GNAI3//GNB1//GSPT1//NUDT1//RAB1A//RAB2A//RAB4A//RAB6A//RAC1//RALB//RAN//RAP1B//SRP54//RAB7A//DIRAS3//RAB28//RAB9A//GNB5//RAB31//RABL2A//RAB18//NKIRAS1//GNL2//ATL1//ACTC1//ATP5A1//ERCC3//HSPA5//HSP90AA1//HSPD1//PMS1//PSMC1//PSMC2//ATP6V0D1//ATP5J2//CLPX//RALBP1//OLA1//TMED2//AGFG1//ASAP3//ARAP1//CHN1//ARHGAP8//ARHGAP27//PDE6D//SPRY2//RAB3GAP2//NGEF//BIN1//ARRB1//RAP1GDS1//…
	GO:0051437	positive regulation of ubiquitin-protein ligase activity involved in mitotic cell cycle	16	2.71867	0.000184629	0.0051769	3.7337	CDK1//PSMA1//PSMB2//PSMB5//PSMC1//PSMC2//PSMD1//PSMD4//PSMD10//PSMD12//UBA52//PSME3//PSMD14//UBE2C//ANAPC5//ANAPC7
	GO:0009156	ribonucleoside monophosphate biosynthetic process	9	4.07801	0.000191364	0.00532836	3.71814	ADSS//ADSSL1//IMPDH1//AMPD3//PAICS//CMPK1//ATIC//HPRT1//PRTFDC1
	GO:0009146	purine nucleoside triphosphate catabolic process	59	1.60402	0.000192531	0.00532836	3.7155	ARF4//RHOA//EIF5//GNAI1//GNAI3//GNB1//GSPT1//NUDT1//RAB1A//RAB2A//RAB4A//RAB6A//RAC1//RALB//RAN//RAP1B//SRP54//RAB7A//DIRAS3//RAB28//RAB9A//GNB5//RAB31//RABL2A//RAB18//NKIRAS1//GNL2//ATL1//ACTC1//ATP5A1//ERCC3//HSPA5//HSP90AA1//HSPD1//PMS1//PSMC1//PSMC2//ATP6V0D1//ATP5J2//CLPX//RALBP1//OLA1//TMED2//AGFG1//ASAP3//ARAP1//CHN1//ARHGAP8//ARHGAP27//PDE6D//SPRY2//RAB3GAP2//NGEF//BIN1//ARRB1//RAP1GDS1//…
	GO:0006839	mitochondrial transport	18	2.53118	0.000196881	0.00541358	3.7058	MTX1//YWHAZ//TOMM70A//MTX2//TOMM34//TIMM9//DNAJC19//TOMM5//PRKAG2//ATP5A1//ATP5J2//SLC1A3//TIMM22//HSPA4//HSP90AA1//BCL2L1//BNIP3//PPIF
	GO:0072655	establishment of protein localization in mitochondrion	11	3.45062	0.000204767	0.00559435	3.68874	MTX1//YWHAZ//TOMM70A//MTX2//TOMM34//TIMM9//DNAJC19//TOMM5//TIMM22//HSPA4//HSP90AA1
	GO:0002474	antigen processing and presentation of peptide antigen via MHC class I	19	2.4468	0.000211128	0.00573138	3.67545	PDIA3//PSMA1//PSMB2//PSMB5//PSMC1//PSMC2//PSMD1//PSMD4//PSMD10//PSMD12//UBA52//PSME3//PSMD14//SEC61G//FCER1G//BLMH//UBE2A//NPEPPS//SEC31A
	GO:0006520	cellular amino acid metabolic process	56	1.61581	0.00022982	0.00619931	3.63861	CDO1//APIP//ADI1//ENOPH1//MTHFD1//SOD1//SOD2//CARS//EPRS//GARS//KARS//MARS//NARS//RARS//EEF1E1//PPA2//OAZ1//OAZ2//ODC1//PSMA1//PSMB2//PSMB5//PSMC1//PSMC2//PSMD1//PSMD4//PSMD10//PSMD12//PSME3//PSMD14//AZIN1//ASNS//GOT2//GLUD2//SLC1A3//GGH//FAM206A//BCAT2//IVD//DLD//MTRR//SMS//QDPR//CCBL2//CKB//SLC6A8//HAGH//BCKDK//ACAT1//PANK2//P4HA1//TASP1//ALDH9A1//PCMT1//MUT//PTS
	GO:0022607	cellular component assembly	145	1.32087	0.000231921	0.00621664	3.63466	RB1CC1//SMN2//SNRPE//TXNL4A//DDX23//CLNS1A//SNRPB//PRMT5//NCBP2//SF3A1//SLU7//SRSF1//PSIP1//RALB//DNM1L//HIST1H1D//HIST1H2AD//H2AFZ//HMGB2//NPM1//RBBP7//HIST1H2AK//HIST1H3F//H2AFY//RSF1//MIS18A//CENPH//MLF1IP//HIST1H2AH//NAP1L5//HIST2H3D//ACTN1//AIF1//EPB49//GSN//TWF1//TMSB4Y//TMSB15A//CAPZA2//CDK1//EPRS//MAX//MNAT1//PML//PICALM//ZW10//PPIH//SSBP3//GMNN//HSPA4//HSP90AA1//HSPD1//SRP54//SDCBP//TBCA…
	GO:0009143	nucleoside triphosphate catabolic process	59	1.58988	0.00024405	0.00650089	3.61252	ARF4//RHOA//EIF5//GNAI1//GNAI3//GNB1//GSPT1//NUDT1//RAB1A//RAB2A//RAB4A//RAB6A//RAC1//RALB//RAN//RAP1B//SRP54//RAB7A//DIRAS3//RAB28//RAB9A//GNB5//RAB31//RABL2A//RAB18//NKIRAS1//GNL2//ATL1//ACTC1//ATP5A1//ERCC3//HSPA5//HSP90AA1//HSPD1//PMS1//PSMC1//PSMC2//ATP6V0D1//ATP5J2//CLPX//RALBP1//OLA1//TMED2//AGFG1//ASAP3//ARAP1//CHN1//ARHGAP8//ARHGAP27//PDE6D//SPRY2//RAB3GAP2//NGEF//BIN1//ARRB1//RAP1GDS1//…
	GO:0051276	chromosome organization	81	1.47245	0.00024932	0.00660001	3.60324	MAD2L1//ZW10//BUB3//PCNA//PRIM1//PARP1//DKC1//PRKDC//PTGES3//TINF2//TLK2//MTA2//HIST1H1D//HIST1H2AD//H2AFZ//HMGB2//NPM1//RBBP7//HIST1H2AK//HIST1H3F//H2AFY//RSF1//MIS18A//CENPH//MLF1IP//HIST1H2AH//NAP1L5//HIST2H3D//NASP//SOX2//ACTL6B//SMARCA4//SMARCD1//ACTL6A//BNIP3//SMARCA1//SMARCA2//UBE2B//RAD51C//SMC3//NIPBL//NCAPD2//PSRC1//PAF1//RNF20//APBB1//CHD3//PRKAA1//UBE2A//DEK//YEATS4//HAT1//RNF8//ASH2L…
	GO:0070585	protein localization in mitochondrion	11	3.36436	0.0002618	0.00688759	3.58203	MTX1//YWHAZ//TOMM70A//MTX2//TOMM34//TIMM9//DNAJC19//TOMM5//TIMM22//HSPA4//HSP90AA1
	GO:0070936	protein K48-linked ubiquitination	10	3.59824	0.000272231	0.00711809	3.56506	UBE2K//UBE2A//UBE2B//UBE2D2//UBE2D3//UBE2E2//UBE2H//MARCH6//UBE2C//UBE2R2
	GO:0007346	regulation of mitotic cell cycle	43	1.73047	0.000277897	0.00722193	3.55612	RAD17//PML//PSMA1//PSMB2//PSMB5//PSMC1//PSMC2//PSMD1//PSMD4//PSMD10//PSMD12//UBA52//PSME3//PSMD14//PRMT5//MAD2L1//ZW10//PLK2//BUB3//UBE2C//ANAPC5//ANAPC7//CCNA2//CDK1//CDKN2A//CCNB2//FHL1//HRAS//NAE1//SBDS//APBB1//SMARCA4//GAS1//BTG3//ASNS//EIF4EBP1//FGF10//PSRC1//CSNK2A2//BCL2L1//DYNC1LI1//AIF1//AATF
	GO:0046700	heterocycle catabolic process	70	1.51572	0.000283368	0.00731947	3.54765	ARF4//RHOA//EIF5//GNAI1//GNAI3//GNB1//GSPT1//NUDT1//RAB1A//RAB2A//RAB4A//RAB6A//RAC1//RALB//RAN//RAP1B//SRP54//RAB7A//DIRAS3//RAB28//RAB9A//GNB5//RAB31//RABL2A//RAB18//NKIRAS1//GNL2//ATL1//AMPD3//ACTC1//ATP5A1//ERCC3//HSPA5//HSP90AA1//HSPD1//PMS1//PSMC1//PSMC2//ATP6V0D1//ATP5J2//CLPX//RALBP1//OLA1//CCBL2//TMED2//AGFG1//ASAP3//ARAP1//CHN1//ARHGAP8//CNN3//FGF10//DNAJB6//GABARAPL2//ARHGAP27//PDE6D//…
	GO:0048002	antigen processing and presentation of peptide antigen	20	2.33029	0.000289154	0.00742395	3.53887	BLMH//PDIA3//PSMA1//PSMB2//PSMB5//PSMC1//PSMC2//PSMD1//PSMD4//PSMD10//PSMD12//UBA52//UBE2A//NPEPPS//PSME3//PSMD14//SEC31A//SEC61G//MARCH8//FCER1G
	GO:0044275	cellular carbohydrate catabolic process	23	2.18126	0.000291408	0.00743701	3.5355	GYG1//PGM1//PHKB//PYGL//GNPDA1//ALDOA//BPGM//ENO1//ENO2//GAPDH//GPI//LDHA//LDHB//PDHB//PGK1//TPI1//GAPDHS//PGAM4//RPE//PRKAG2//FUT8//HIF1A//PRKAA1
	GO:0044270	cellular nitrogen compound catabolic process	70	1.51037	0.000314027	0.00796655	3.50303	ARF4//RHOA//EIF5//GNAI1//GNAI3//GNB1//GSPT1//NUDT1//RAB1A//RAB2A//RAB4A//RAB6A//RAC1//RALB//RAN//RAP1B//SRP54//RAB7A//DIRAS3//RAB28//RAB9A//GNB5//RAB31//RABL2A//RAB18//NKIRAS1//GNL2//ATL1//AMPD3//ACTC1//ATP5A1//ERCC3//HSPA5//HSP90AA1//HSPD1//PMS1//PSMC1//PSMC2//ATP6V0D1//ATP5J2//CLPX//RALBP1//OLA1//CCBL2//TMED2//AGFG1//ASAP3//ARAP1//CHN1//ARHGAP8//CNN3//FGF10//DNAJB6//GABARAPL2//ARHGAP27//PDE6D//…
	GO:0045333	cellular respiration	24	2.12766	0.000319801	0.00806505	3.49512	CS//DLD//IDH2//IDH3A//MDH1//MDH2//PDHB//ATP5A1//COX6A1//ETFA//NDUFA9//NDUFB3//NDUFB6//NDUFB9//NDUFS2//NDUFV1//NDUFS6//NDUFV2//SOD2//ATP5J2//CYCS//SNCA//SLC1A3//FASTKD3
	GO:0071822	protein complex subunit organization	90	1.4281	0.000327637	0.00821405	3.48461	RALB//DNM1L//GSN//TWF1//TMSB4Y//TMSB15A//SYNJ1//RPL6//RPL18A//UBA52//HRSP12//CAPZA2//CDK1//EPRS//MAX//MNAT1//PML//PICALM//ZW10//PPIH//SSBP3//GMNN//HSPA4//HSP90AA1//HSPD1//SRP54//STMN1//TBCA//TCP1//MAP2//MAPT//STMN2//EID2//COX11//SCO1//AIF1//RAC1//PPM1A//UBE2C//UBE2S//ARPC1A//ACTR3B//ARPC5L//DSTN//MAP3K1//ACTR3//SNCA//MAPRE1//PSRC1//EIF4EBP1//LMO4//SUMO1//CCK//SH3GLB1//CRBN//TMEM70//TMED2//ACAT1//…
	GO:0051351	positive regulation of ligase activity	17	2.50576	0.000332822	0.00829524	3.47779	CDK1//PSMA1//PSMB2//PSMB5//PSMC1//PSMC2//PSMD1//PSMD4//PSMD10//PSMD12//UBA52//PSME3//PSMD14//UBE2C//ANAPC5//ANAPC7//UBE2S
	GO:0009067	aspartate family amino acid biosynthetic process	7	4.75768	0.000340771	0.008444	3.46754	ASNS//GOT2//MTHFD1//MTRR//APIP//ADI1//ENOPH1
	GO:0009066	aspartate family amino acid metabolic process	10	3.49544	0.000353488	0.00866714	3.45162	ASNS//GOT2//DLD//MTRR//SMS//MTHFD1//APIP//ADI1//ENOPH1//TASP1
	GO:0050792	regulation of viral reproduction	18	2.41992	0.000353844	0.00866714	3.45119	SP100//TARDBP//SMARCA4//TAF11//IFIT1//IL8//CCNH//ERCC3//GTF2F2//MAP3K1//MNAT1//POLR2C//SSRP1//TCEA1//TCEB3//RDBP//NCBP2//RSF1
	GO:0015031	protein transport	127	1.33596	0.000366413	0.00892373	3.43603	RAB6A//RBM22//MXI1//PDIA3//ING1//IPO13//LTBP2//PML//YWHAQ//CDC37//NUP54//KPNA2//NOP58//HSPA9//RAN//PRKCI//SDCBP//SRP14//SRP19//SEC62//RPL6//RPL18A//RPN2//SRP9//SRP54//UBA52//SPCS2//SEC61G//MTX1//YWHAZ//TOMM70A//MTX2//TOMM34//TIMM9//DNAJC19//TOMM5//CDK5//CHML//AP2M1//AP2S1//AP3S1//CLTB//NPM1//PCNA//PDCD6//STAM2//VTI1B//SLU7//TMED2//XPOT//SNX13//STX12//RAB3GAP2//SYTL2//SNX6//PSMD10//IFIT1//CDK1//AT…
	GO:0008104	protein localization	152	1.29677	0.000380566	0.00921575	3.41957	RAB6A//RBM22//MXI1//TWF1//TMSB4Y//TMSB15A//PDIA3//ING1//IPO13//LTBP2//PML//YWHAQ//CDC37//NUP54//KPNA2//NOP58//HSPA9//RAN//PRKCI//SDCBP//SRP14//SRP19//SEC62//RPL6//RPL18A//RPN2//SRP9//SRP54//UBA52//SPCS2//SEC61G//OS9//MTX1//YWHAZ//TOMM70A//MTX2//TOMM34//TIMM9//DNAJC19//TOMM5//CDK5//CHML//AP2M1//AP2S1//AP3S1//CLTB//NPM1//PCNA//PDCD6//STAM2//VTI1B//SLU7//TMED2//XPOT//SNX13//STX12//RAB3GAP2//SYTL2//S…
	GO:2000602	regulation of interphase of mitotic cell cycle	25	2.06656	0.000383958	0.00924537	3.41572	RAD17//PML//PSMA1//PSMB2//PSMB5//PSMC1//PSMC2//PSMD1//PSMD4//PSMD10//PSMD12//UBA52//PSME3//PSMD14//CCNA2//CDK1//CDKN2A//CCNB2//FHL1//HRAS//NAE1//APBB1//SMARCA4//BCL2L1//AIF1
	GO:0045786	negative regulation of cell cycle	57	1.57413	0.000398489	0.00954134	3.39958	CCNG2//CDK1//CDKN2A//ERCC3//MAD2L1//ORC4//PSMA1//PSMB2//PSMB5//PSMC1//PSMC2//PSMD1//PSMD4//PSMD10//PSMD12//RAD17//UBA52//CCNB2//BUB3//PSME3//PSMD14//UBE2C//ANAPC5//ANAPC7//PML//APBB1//CDKN2D//CDKN3//EIF4G2//GAS1//HRAS//IL8//MLF1//PPM1A//PPM1G//PRKAA1//SOX2//STK11//TSG101//KHDRBS1//PRKAG2//ZW10//PLK2//CCNA2//FHL1//NEK11//NAE1//SMARCA4//BTG3//C2ORF40//CDK5//FGF10//CSNK2A2//BCL2L1//MAGI2//DYNC1LI1//…
	GO:0044249	cellular biosynthetic process	441	1.13679	0.000401396	0.00955727	3.39643	CDK1//NASP//ORC4//PCNA//PRIM1//RAD17//RBBP7//RRM2//SSBP1//SSRP1//TYMS//NAE1//RECQL4//DNAJC2//NOL8//CDO1//MTHFD1//CRY1//ATN1//ENO1//FOXO3//FOSB//GPS2//HSBP1//NFIL3//NFX1//PSMD10//PEX2//SMARCA2//SMARCA4//SP100//STAT1//TAF7//PIAS1//URI1//SAP30//MBD2//MTA2//NCOR2//FST//STRAP//KDM1A//NIPBL//RBM15//HIST2H3D//CDKN2D//ALDH9A1//TRNAU1AP//PTGES3//ST3GAL5//CCNH//ERCC3//MNAT1//POLR1D//PARP1//ARRB1//GTF2F2//M…
	GO:0000226	microtubule cytoskeleton organization	37	1.78212	0.000407159	0.00958736	3.39024	PRC1//SON//ZW10//MAP2//PSRC1//STMN1//BLOC1S2//MAPT//STMN2//CHD3//CKAP5//UBE2C//PLK1S1//RAN//SMC3//DCTN2//PLK2//SPC25//CDK1//NPM1//CCP110//BBS2//UBE2B//BUB3//SKA2//SNCA//MAPRE1//CRIPT//CHAMP1//FGFR1OP//SBDS//DYNC1LI1//PPP1R12A//RHOA//MARK1//MAP7//CCDC88A
	GO:0032269	negative regulation of cellular protein metabolic process	37	1.78212	0.000407159	0.00958736	3.39024	TINF2//CAPRIN1//EIF4A3//RNF139//EIF2AK1//ARRB1//CDK5//HSP90AB1//TAF9//PML//UBE2B//SNCA//TAF7//PPP2CA//SERPINE2//SRP9//SRP14//EIF4EBP1//PAIP2//MAD2L1//PSMA1//PSMB2//PSMB5//PSMC1//PSMC2//PSMD1//PSMD4//PSMD10//PSMD12//UBA52//BUB3//PSME3//PSMD14//UBE2C//ANAPC5//ANAPC7//CDKN2A
	GO:0009309	amine biosynthetic process	23	2.13169	0.000410638	0.00961615	3.38654	CDO1//MTHFD1//ASNS//GOT2//GLUD2//SLC1A3//OAZ1//ODC1//AZIN1//AMD1//SMS//ETNK1//SLC27A1//HAGH//SRM//MTRR//APIP//ADI1//ENOPH1//BCAT2//SNCA//PNMT//ALDH9A1
	GO:0006354	transcription elongation, DNA-dependent	19	2.32446	0.000419653	0.00977355	3.37711	TCEA1//TSFM//HTATSF1//CCNH//ERCC3//MNAT1//POLR1D//GTF2F2//POLR2C//SSRP1//TAF9//TAF11//TAF13//TCEB3//RDBP//NCBP2//ELL2//POLR3F//POLR3E
	GO:0044106	cellular amine metabolic process	64	1.52627	0.000423001	0.00979799	3.37366	CDO1//APIP//ADI1//ENOPH1//MTHFD1//SOD1//SOD2//CARS//EPRS//GARS//KARS//MARS//NARS//RARS//EEF1E1//PPA2//GLUD2//PTS//QDPR//CCBL2//OAZ1//OAZ2//ODC1//PSMA1//PSMB2//PSMB5//PSMC1//PSMC2//PSMD1//PSMD4//PSMD10//PSMD12//PSME3//PSMD14//AZIN1//ASNS//GOT2//SLC1A3//GGH//FAM206A//BCAT2//IVD//DLD//MTRR//SMS//AMD1//SRM//CKB//SLC6A8//ETNK1//SLC27A1//HAGH//BCKDK//ACAT1//PANK2//P4HA1//TASP1//SNCA//PNMT//ALDH9A1//HPR…
	GO:0006006	glucose metabolic process	31	1.88684	0.000435777	0.00989205	3.36074	UGP2//ALDOA//ENO1//ENO2//GAPDH//GOT2//GPI//MDH1//MDH2//PGK1//TPI1//GAPDHS//BPGM//LDHA//LDHB//PDHB//PGAM4//RPE//PRKAG2//ACN9//IRS2//STK11//PGM1//DUSP12//HIF1A//PRKAA1//GYG1//PDK3//PHKB//PYGL//NISCH
	GO:0006309	DNA fragmentation involved in apoptotic nuclear change	8	4.07801	0.000436346	0.00989205	3.36017	BNIP3//CDKN2A//DFFA//HMGB2//SOD1//AIFM1//CYCS//BIRC7
	GO:0009126	purine nucleoside monophosphate metabolic process	8	4.07801	0.000436346	0.00989205	3.36017	ADSS//ADSSL1//IMPDH1//AMPD3//PAICS//ATIC//HPRT1//PRTFDC1
	GO:0009167	purine ribonucleoside monophosphate metabolic process	8	4.07801	0.000436346	0.00989205	3.36017	ADSS//ADSSL1//IMPDH1//AMPD3//PAICS//ATIC//HPRT1//PRTFDC1
	GO:0000236	mitotic prometaphase	17	2.4468	0.000446483	0.0100683	3.35019	MAD2L1//PPP1CC//SMC3//ZW10//BUB3//CKAP5//MAPRE1//AHCTF1//NSL1//NUP107//SPC25//CENPH//MLF1IP//B9D2//SGOL2//SKA2//APITD1
	GO:0019222	regulation of metabolic process	438	1.136	0.000454952	0.0102053	3.34203	KPNA2//CCNA2//CCNH//CDKN2D//CDKN3//CKS1B//MNAT1//DIRAS3//CCNB2//CDC37//CDK1//PCNA//RRM2//TYMS//CRY1//ATN1//ENO1//FOXO3//FOSB//GPS2//HSBP1//NFIL3//NFX1//PSMD10//PEX2//RBBP7//SMARCA2//SMARCA4//SP100//STAT1//TAF7//PIAS1//URI1//SAP30//MBD2//MTA2//NCOR2//FST//STRAP//KDM1A//NIPBL//RBM15//HIST2H3D//BRAF//HRAS//MAP3K1//MAP3K7//LPAR1//FGF10//PRKAA1//MAP2K3//SHC1//SOD1//PRDX2//UBA52//CXCR4//MADD//TAB2//PPP…
	GO:0009058	biosynthetic process	448	1.13264	0.000485833	0.0108409	3.31351	CDK1//NASP//ORC4//PCNA//PRIM1//RAD17//RBBP7//RRM2//SSBP1//SSRP1//TYMS//NAE1//RECQL4//DNAJC2//NOL8//CDO1//MTHFD1//CRY1//ATN1//ENO1//FOXO3//FOSB//GPS2//HSBP1//NFIL3//NFX1//PSMD10//PEX2//SMARCA2//SMARCA4//SP100//STAT1//TAF7//PIAS1//URI1//SAP30//MBD2//MTA2//NCOR2//FST//STRAP//KDM1A//NIPBL//RBM15//HIST2H3D//CDKN2D//ALDH9A1//TRNAU1AP//PTGES3//ST3GAL5//CCNH//ERCC3//MNAT1//POLR1D//PARP1//ARRB1//GTF2F2//M…
	GO:0006915	apoptotic process	158	1.28096	0.000509801	0.0113165	3.2926	BCL2L1//CCK//IFI6//SOD2//IRS2//BNIP3//CDKN2A//DFFA//HMGB2//SOD1//AIFM1//CYCS//BIRC7//BRAF//CDK1//CDKN2D//CRYAB//HSPA5//HSPA9//MYD88//NPM1//PRKCI//SNCA//SON//PRDX2//UBA52//YWHAZ//SOCS2//RNF7//CFDP1//AATF//SH3GLB1//BFAR//CIAPIN1//ERCC3//FOXO3//PML//PPP2CA//STAT1//TIAL1//PRKRA//STK17A//SMNDC1//PHLDA3//SHISA5//CASP1//HSPD1//PDCD6//FNTA//GSN//MAPT//DNM1L//TUBB4B//RAC1//NGEF//NGFRAP1//HRAS//PPP3CC//DYN…
	GO:0012501	programmed cell death	159	1.2789	0.00052599	0.0116154	3.27902	BCL2L1//CCK//IFI6//SOD2//IRS2//ACTC1//BNIP3//CASP1//CDK1//CSNK2A2//DFFA//ECE1//FOXO3//FNTA//GSN//HMGB2//HRAS//MAPT//PAK1//PPP2R2B//PPP3CC//PSMA1//PSMB2//PSMB5//PSMC1//PSMC2//PSMD1//PSMD4//PSMD10//PSMD12//RAC1//RALB//SIAH1//TIAL1//UBA52//UBE2D3//VDAC1//CXCR4//DYNLL1//RABEP1//PNMA1//DNM1L//PSME3//PSMD14//SMNDC1//RTN3//NCKAP1//NISCH//PHLDA3//FKBP8//NGEF//TCTN3//AATF//NGFRAP1//MAGEH1//UBQLN1//APIP//S…
	GO:0045184	establishment of protein localization	129	1.31956	0.000543978	0.0119507	3.26442	RAB6A//RBM22//MXI1//PDIA3//ING1//IPO13//LTBP2//PML//YWHAQ//CDC37//NUP54//KPNA2//NOP58//HSPA9//RAN//PRKCI//SDCBP//SRP14//SRP19//SEC62//RPL6//RPL18A//RPN2//SRP9//SRP54//UBA52//SPCS2//SEC61G//MTX1//YWHAZ//TOMM70A//MTX2//TOMM34//TIMM9//DNAJC19//TOMM5//CDK5//CHML//AP2M1//AP2S1//AP3S1//CLTB//NPM1//PCNA//PDCD6//STAM2//VTI1B//SLU7//TMED2//XPOT//SNX13//STX12//RAB3GAP2//SYTL2//SNX6//PSMD10//ARF4//ARRB1//GD…
	GO:0008637	apoptotic mitochondrial changes	12	2.93617	0.000550866	0.0120399	3.25895	BCL2L1//CCK//IFI6//SOD2//BNIP3//DNM1L//MLLT11//PSMD10//SLC25A4//CDKN2A//MAP3K1//PPIF
	GO:0042401	cellular biogenic amine biosynthetic process	10	3.30649	0.000577093	0.0125488	3.23875	OAZ1//ODC1//AZIN1//AMD1//SMS//ETNK1//SLC27A1//SRM//SNCA//PNMT
	GO:0000737	DNA catabolic process, endonucleolytic	8	3.91489	0.000596095	0.0128962	3.22468	BNIP3//CDKN2A//DFFA//HMGB2//SOD1//AIFM1//CYCS//BIRC7
	GO:0009161	ribonucleoside monophosphate metabolic process	9	3.55181	0.000610795	0.0131475	3.2141	ADSS//ADSSL1//IMPDH1//AMPD3//PAICS//CMPK1//ATIC//HPRT1//PRTFDC1
	GO:0055072	iron ion homeostasis	16	2.4468	0.000650356	0.0139287	3.18685	ALAS2//ATP6V0C//ATP6V1E1//ATP6V0B//ATP6V1G2//HIF1A//SOD1//ATP6V0D1//ATP6V1F//ATP6V1D//NDFIP1//SRI//SOD2//STEAP1//SLC25A37//SLC25A28
	GO:0051028	mRNA transport	20	2.18465	0.000691349	0.0147326	3.1603	GLE1//AGFG1//SRSF1//SRSF3//U2AF1//DDX39A//DDX19B//NCBP2//NUP107//THOC7//HNRNPA1//EIF4A3//LRPPRC//NUP50//AHCTF1//NUP54//ENY2//UPF3A//NUP35//HNRNPA3
	GO:0006464	protein modification process	225	1.21423	0.000697105	0.0147814	3.1567	CCNA2//CCNH//CDKN2D//CDKN3//CKS1B//MNAT1//DIRAS3//CCNB2//CDC37//BRAF//CDK1//HRAS//MAP3K1//MAP3K7//LPAR1//FGF10//PRKAA1//MAP2K3//SHC1//SOD1//PRDX2//UBA52//CXCR4//MADD//TAB2//GPS2//PPP2CA//BLMH//CDKN2A//PSMA1//PSMB2//PSMB5//PSMC1//PSMC2//PSMD1//PSMD4//PSMD10//PSMD12//UBE2A//UBE2B//UBE2D3//UBE2V2//NPEPPS//PSME3//PSMD14//FBXO22//RNF20//MARCH8//SIAH1//OS9//RCHY1//HERC4//RNF11//FKBP1B//PPIH//FKBP8//PML…
	GO:0046039	GTP metabolic process	49	1.59858	0.000703277	0.0148194	3.15287	NME1//NME4//NME7//ARF4//RHOA//EIF5//GNAI1//GNAI3//GNB1//GSPT1//NUDT1//RAB1A//RAB2A//RAB4A//RAB6A//RAC1//RALB//RAN//RAP1B//SRP54//RAB7A//DIRAS3//RAB28//RAB9A//GNB5//RAB31//RABL2A//RAB18//NKIRAS1//GNL2//ATL1//TMED2//AGFG1//ASAP3//ARAP1//CHN1//ARHGAP8//RALBP1//ARHGAP27//PDE6D//SPRY2//RAB3GAP2//NGEF//BIN1//ARRB1//RAP1GDS1//RGS2//RGS10//SNX13
	GO:0051494	negative regulation of cytoskeleton organization	15	2.51384	0.000705849	0.0148194	3.15129	GSN//TWF1//TMSB4Y//TMSB15A//MAP2//MAPT//STMN2//SNCA//MAPRE1//MAP3K1//SBDS//ARAP1//CAPZA2//EPB49//SCIN
	GO:0051881	regulation of mitochondrial membrane potential	7	4.28191	0.000717751	0.0149954	3.14403	CCK//MLLT11//IFI6//BCL2L1//SOD1//SOD2//PRDX3
	GO:0006555	methionine metabolic process	6	4.89361	0.00077316	0.0160742	3.11173	MTHFD1//MTRR//APIP//ADI1//ENOPH1//SMS
	GO:0051246	regulation of protein metabolic process	136	1.29683	0.000784565	0.0162321	3.10537	CCNA2//CCNH//CDKN2D//CDKN3//CKS1B//MNAT1//DIRAS3//CCNB2//CDC37//BRAF//CDK1//HRAS//MAP3K1//MAP3K7//LPAR1//FGF10//PRKAA1//MAP2K3//SHC1//SOD1//PRDX2//UBA52//CXCR4//MADD//TAB2//GPS2//PPP2CA//TRNAU1AP//PML//CCDC88A//AIF1//STK11//RB1CC1//NPTN//AKTIP//C3//ATP6AP2//SNX6//FOXO3//RBM3//RGS2//PUM1//NGDN//LSM14A//PAIP2//PPP1R15B//EIF2B1//EIF4A2//EIF4G2//EIF5//EIF1//NCBP2//TRMT6//HRSP12//CDKN2A//TAF7//FGFR1OP…
	GO:0006094	gluconeogenesis	13	2.69563	0.000789874	0.016263	3.10244	ACN9//STK11//ALDOA//ENO1//ENO2//GAPDH//GOT2//GPI//MDH1//MDH2//PGK1//TPI1//GAPDHS
	GO:0006325	chromatin organization	63	1.49369	0.000821844	0.0168399	3.08521	TLK2//MTA2//HIST1H1D//HIST1H2AD//H2AFZ//HMGB2//NPM1//RBBP7//HIST1H2AK//HIST1H3F//H2AFY//RSF1//MIS18A//CENPH//MLF1IP//HIST1H2AH//NAP1L5//HIST2H3D//NASP//SMARCA4//SMARCD1//ACTL6A//BNIP3//SMARCA1//SMARCA2//ACTL6B//PAF1//RNF20//APBB1//CHD3//PRKAA1//UBE2A//DEK//YEATS4//HAT1//RNF8//ASH2L//HMGN3//MORF4L2//SETDB1//PRMT5//MORF4L1//MSL3//KDM1A//DNAJC2//ING3//ENY2//UTP3//DOT1L//C17ORF49//UBE2B//PML//NIPBL//…
	GO:0032272	negative regulation of protein polymerization	10	3.13693	0.000906477	0.0184852	3.04264	GSN//TWF1//TMSB4Y//TMSB15A//SNCA//STMN2//MAPRE1//CAPZA2//EPB49//SCIN
	GO:0051641	cellular localization	183	1.23966	0.000911126	0.0184915	3.04042	RAB6A//RBM22//ZW10//RALB//SNCA//YWHAZ//ACTN1//ALDOA//HSPA5//PF4//PPBP//PSAP//SOD1//SPARC//TUBA4A//CAP1//HABP4//SCG3//MXI1//PDIA3//ING1//IPO13//HNRNPA1//RAN//GLE1//AGFG1//SRSF1//SRSF3//U2AF1//DDX39A//DDX19B//NCBP2//NUP107//THOC7//XPOT//LTBP2//PML//YWHAQ//CDC37//NUP54//KPNA2//NOP58//HSPA9//PRKCI//SDCBP//SRP14//SRP19//SEC62//RPL6//RPL18A//RPN2//SRP9//SRP54//UBA52//SPCS2//SEC61G//OS9//MTX1//TOMM70A//…
	GO:0042590	antigen processing and presentation of exogenous peptide antigen via MHC class I	15	2.4468	0.00094858	0.0191604	3.02293	PDIA3//PSMA1//PSMB2//PSMB5//PSMC1//PSMC2//PSMD1//PSMD4//PSMD10//PSMD12//UBA52//PSME3//PSMD14//SEC61G//FCER1G
	GO:0043412	macromolecule modification	232	1.20267	0.000966603	0.0194324	3.01475	CCNA2//CCNH//CDKN2D//CDKN3//CKS1B//MNAT1//DIRAS3//CCNB2//CDC37//BRAF//CDK1//HRAS//MAP3K1//MAP3K7//LPAR1//FGF10//PRKAA1//MAP2K3//SHC1//SOD1//PRDX2//UBA52//CXCR4//MADD//TAB2//GPS2//PPP2CA//BLMH//CDKN2A//PSMA1//PSMB2//PSMB5//PSMC1//PSMC2//PSMD1//PSMD4//PSMD10//PSMD12//UBE2A//UBE2B//UBE2D3//UBE2V2//NPEPPS//PSME3//PSMD14//FBXO22//RNF20//MARCH8//SIAH1//OS9//RCHY1//HERC4//RNF11//FKBP1B//PPIH//FKBP8//DKC…
	GO:0015980	energy derivation by oxidation of organic compounds	41	1.64998	0.0010035	0.0200279	2.99848	PHKB//PPP1CC//PYGL//PRKAG2//GYG1//PGM1//UGP2//PTGES3//CS//DLD//IDH2//IDH3A//MDH1//MDH2//PDHB//SLC25A4//GNB1//PRKAR2B//RAP1B//SLC2A1//STK11//SPCS2//ATP5A1//COX6A1//ETFA//NDUFA9//NDUFB3//NDUFB6//NDUFB9//NDUFS2//NDUFV1//NDUFS6//NDUFV2//SOD2//ATP5J2//CYCS//SNCA//SLC1A3//FASTKD3//IRS2//GK
	GO:0032271	regulation of protein polymerization	17	2.28548	0.00100848	0.0200279	2.99633	GSN//TWF1//TMSB4Y//TMSB15A//ARPC1A//ACTR3B//ARPC5L//MAP3K1//ACTR3//MAPT//SNCA//STMN2//MAPRE1//PSRC1//SCIN//CAPZA2//EPB49
	GO:0051649	establishment of localization in cell	166	1.25284	0.00101334	0.0200279	2.99425	RAB6A//RBM22//ZW10//RALB//SNCA//YWHAZ//ACTN1//ALDOA//HSPA5//PF4//PPBP//PSAP//SOD1//SPARC//TUBA4A//CAP1//HABP4//SCG3//MXI1//PDIA3//ING1//IPO13//HNRNPA1//RAN//GLE1//AGFG1//SRSF1//SRSF3//U2AF1//DDX39A//DDX19B//NCBP2//NUP107//THOC7//XPOT//LTBP2//PML//YWHAQ//CDC37//NUP54//KPNA2//NOP58//HSPA9//PRKCI//SDCBP//SRP14//SRP19//SEC62//RPL6//RPL18A//RPN2//SRP9//SRP54//UBA52//SPCS2//SEC61G//MTX1//TOMM70A//MTX2/…
	GO:0031323	regulation of cellular metabolic process	398	1.13579	0.00101502	0.0200279	2.99352	KPNA2//CCNA2//CCNH//CDKN2D//CDKN3//CKS1B//MNAT1//DIRAS3//CCNB2//CDC37//CDK1//PCNA//RRM2//TYMS//CRY1//ATN1//ENO1//FOXO3//FOSB//GPS2//HSBP1//NFIL3//NFX1//PSMD10//PEX2//RBBP7//SMARCA2//SMARCA4//SP100//STAT1//TAF7//PIAS1//URI1//SAP30//MBD2//MTA2//NCOR2//FST//STRAP//KDM1A//NIPBL//RBM15//HIST2H3D//BRAF//HRAS//MAP3K1//MAP3K7//LPAR1//FGF10//PRKAA1//MAP2K3//SHC1//SOD1//PRDX2//UBA52//CXCR4//MADD//TAB2//PPP…
	GO:0000097	sulfur amino acid biosynthetic process	6	4.58776	0.00115202	0.0226263	2.93854	MTHFD1//MTRR//APIP//ADI1//ENOPH1//CDO1
	GO:0006405	RNA export from nucleus	14	2.48227	0.00119683	0.0233568	2.92197	GLE1//AGFG1//SRSF1//SRSF3//U2AF1//DDX39A//DDX19B//NCBP2//NUP107//THOC7//XPOT//KHDRBS1//HNRNPA1//RAN
	GO:0042180	cellular ketone metabolic process	94	1.36094	0.00120018	0.0233568	2.92076	CDO1//APIP//ADI1//ENOPH1//MTHFD1//PTGES3//UGP2//HIF1A//LDHB//DLD//LDHA//PDHB//PDK3//PDHX//IDH2//CS//GOT2//IDH3A//MDH2//MDH1//ME2//ACN9//SOD1//SOD2//CARS//EPRS//GARS//KARS//MARS//NARS//RARS//EEF1E1//PPA2//GLUD2//PTS//QDPR//CCBL2//OAZ1//OAZ2//ODC1//PSMA1//PSMB2//PSMB5//PSMC1//PSMC2//PSMD1//PSMD4//PSMD10//PSMD12//PSME3//PSMD14//AZIN1//ASNS//SLC1A3//GGH//FAM206A//BCAT2//IVD//MTRR//SMS//CKB//SLC6A8//P…
	GO:0043254	regulation of protein complex assembly	25	1.89969	0.0013582	0.0262903	2.86704	RALB//GSN//TWF1//TMSB4Y//TMSB15A//PPM1A//ARPC1A//ACTR3B//ARPC5L//MAP3K1//ACTR3//MAPT//SNCA//STMN2//MAPRE1//PSRC1//EIF4EBP1//LMO4//SUMO1//CCK//SH3GLB1//CRBN//SCIN//CAPZA2//EPB49
	GO:0034637	cellular carbohydrate biosynthetic process	22	1.99369	0.00136325	0.0262903	2.86543	GYG1//PGM1//UGP2//PTGES3//PYGL//ALDOA//ENO1//ENO2//GAPDH//GOT2//GPI//MDH1//MDH2//PGK1//TPI1//GAPDHS//ACN9//NANS//CMAS//STK11//IRS2//GK
	GO:0019752	carboxylic acid metabolic process	91	1.36266	0.00137678	0.0263131	2.86114	CDO1//APIP//ADI1//ENOPH1//MTHFD1//PTGES3//UGP2//HIF1A//LDHB//DLD//LDHA//PDHB//PDK3//PDHX//IDH2//CS//GOT2//IDH3A//MDH2//MDH1//ME2//SOD1//SOD2//CARS//EPRS//GARS//KARS//MARS//NARS//RARS//EEF1E1//PPA2//GLUD2//PTS//QDPR//CCBL2//OAZ1//OAZ2//ODC1//PSMA1//PSMB2//PSMB5//PSMC1//PSMC2//PSMD1//PSMD4//PSMD10//PSMD12//PSME3//PSMD14//AZIN1//ASNS//SLC1A3//GGH//FAM206A//BCAT2//IVD//MTRR//SMS//CKB//SLC6A8//PRKAR2B…
	GO:0043436	oxoacid metabolic process	91	1.36266	0.00137678	0.0263131	2.86114	CDO1//APIP//ADI1//ENOPH1//MTHFD1//PTGES3//UGP2//HIF1A//LDHB//DLD//LDHA//PDHB//PDK3//PDHX//IDH2//CS//GOT2//IDH3A//MDH2//MDH1//ME2//SOD1//SOD2//CARS//EPRS//GARS//KARS//MARS//NARS//RARS//EEF1E1//PPA2//GLUD2//PTS//QDPR//CCBL2//OAZ1//OAZ2//ODC1//PSMA1//PSMB2//PSMB5//PSMC1//PSMC2//PSMD1//PSMD4//PSMD10//PSMD12//PSME3//PSMD14//AZIN1//ASNS//SLC1A3//GGH//FAM206A//BCAT2//IVD//MTRR//SMS//CKB//SLC6A8//PRKAR2B…
	GO:0006368	transcription elongation from RNA polymerase II promoter	14	2.4468	0.00138569	0.0263653	2.85833	CCNH//ERCC3//GTF2F2//MNAT1//POLR2C//SSRP1//TAF9//TAF11//TAF13//TCEA1//TCEB3//RDBP//NCBP2//ELL2
	GO:0006333	chromatin assembly or disassembly	22	1.97903	0.00150383	0.0284859	2.8228	TLK2//HIST1H1D//HIST1H2AD//H2AFZ//HMGB2//NPM1//RBBP7//HIST1H2AK//HIST1H3F//H2AFY//RSF1//MIS18A//CENPH//MLF1IP//HIST1H2AH//NAP1L5//HIST2H3D//SMARCA4//SMARCD1//CENPV//CDKN2A//MTA2
	GO:0002479	antigen processing and presentation of exogenous peptide antigen via MHC class I, TAP-dependent	14	2.41234	0.0015988	0.0301508	2.79621	PDIA3//PSMA1//PSMB2//PSMB5//PSMC1//PSMC2//PSMD1//PSMD4//PSMD10//PSMD12//UBA52//PSME3//PSMD14//SEC61G
	GO:0000075	cell cycle checkpoint	34	1.69778	0.00160746	0.0301806	2.79386	RAD17//PML//PSMA1//PSMB2//PSMB5//PSMC1//PSMC2//PSMD1//PSMD4//PSMD10//PSMD12//UBA52//PSME3//PSMD14//MAD2L1//ZW10//PLK2//BUB3//UBE2C//ANAPC5//ANAPC7//CCNA2//CDK1//NEK11//HRAS//NAE1//CSNK2A2//BCL2L1//DYNC1LI1//CCNG2//CDKN2A//ERCC3//ORC4//CCNB2
	GO:0000216	M/G1 transition of mitotic cell cycle	15	2.32292	0.00164898	0.0308243	2.78279	ORC4//PRIM1//PSMA1//PSMB2//PSMB5//PSMC1//PSMC2//PSMD1//PSMD4//PSMD10//PSMD12//UBA52//PSME3//PSMD14//GMNN
	GO:0072331	signal transduction by p53 class mediator	20	2.039	0.0016717	0.0311125	2.77684	PML//PSMA1//PSMB2//PSMB5//PSMC1//PSMC2//PSMD1//PSMD4//PSMD10//PSMD12//UBA52//PSME3//PSMD14//SP100//FOXO3//PHLDA3//CDKN2A//EEF1E1//KDM1A//STK11
	GO:0060255	regulation of macromolecule metabolic process	371	1.13527	0.00172496	0.0319643	2.76322	KPNA2//CCNA2//CCNH//CDKN2D//CDKN3//CKS1B//MNAT1//DIRAS3//CCNB2//CDC37//CDK1//PCNA//RRM2//TYMS//CRY1//ATN1//ENO1//FOXO3//FOSB//GPS2//HSBP1//NFIL3//NFX1//PSMD10//PEX2//RBBP7//SMARCA2//SMARCA4//SP100//STAT1//TAF7//PIAS1//URI1//SAP30//MBD2//MTA2//NCOR2//FST//STRAP//KDM1A//NIPBL//RBM15//HIST2H3D//BRAF//HRAS//MAP3K1//MAP3K7//LPAR1//FGF10//PRKAA1//MAP2K3//SHC1//SOD1//PRDX2//UBA52//CXCR4//MADD//TAB2//PPP…
	GO:0009112	nucleobase metabolic process	13	2.48504	0.00175066	0.0321139	2.7568	ADSS//AMPD3//ATIC//DCK//HPRT1//IMPDH1//PAICS//ADSSL1//PRTFDC1//DCTD//TYMS//UCK2//NT5C3
	GO:0009086	methionine biosynthetic process	5	5.09751	0.00175922	0.0321139	2.75468	APIP//ADI1//ENOPH1//MTHFD1//MTRR
	GO:0042026	protein refolding	5	5.09751	0.00175922	0.0321139	2.75468	DNAJC7//PTGES3//FKBP1B//HSP90AA1//HSPD1
	GO:0043044	ATP-dependent chromatin remodeling	8	3.3749	0.00176317	0.0321139	2.7537	NASP//NPM1//RBBP7//RSF1//MIS18A//CENPH//MLF1IP//SMARCA1
	GO:0006417	regulation of translation	27	1.81494	0.00178166	0.0323125	2.74917	TRNAU1AP//EIF2B1//EIF4A2//EIF4G2//EIF5//EIF1//NCBP2//TRMT6//HRSP12//EIF2AK1//RBM3//EIF4A3//UPF3A//WIBG//CAPRIN1//RNF139//PML//SRP9//SRP14//EIF4EBP1//PAIP2//FOXO3//RGS2//PUM1//NGDN//LSM14A//PPP1R15B
	GO:0048523	negative regulation of cellular process	250	1.17907	0.00182336	0.0329287	2.73913	CCNG2//CDK1//CDKN2A//ERCC3//MAD2L1//ORC4//PSMA1//PSMB2//PSMB5//PSMC1//PSMC2//PSMD1//PSMD4//PSMD10//PSMD12//RAD17//UBA52//CCNB2//BUB3//PSME3//PSMD14//UBE2C//ANAPC5//ANAPC7//CRY1//ATN1//ENO1//FOXO3//FOSB//GPS2//HSBP1//NFIL3//NFX1//PCNA//PEX2//RBBP7//SMARCA2//SMARCA4//SP100//STAT1//TAF7//PIAS1//URI1//SAP30//MBD2//MTA2//NCOR2//FST//STRAP//KDM1A//NIPBL//RBM15//HIST2H3D//PPP2CA//ATP5A1//ARRB1//NME1//IR…
	GO:0022904	respiratory electron transport chain	17	2.16644	0.00185722	0.0333987	2.73114	DLD//NDUFA9//NDUFB3//NDUFB6//NDUFB9//NDUFS2//NDUFV1//NDUFS6//NDUFV2//SNCA//SLC1A3//ATP5A1//COX6A1//ETFA//SOD2//ATP5J2//CYCS
	GO:0002478	antigen processing and presentation of exogenous peptide antigen	15	2.29388	0.00187943	0.0334948	2.72597	PDIA3//PSMA1//PSMB2//PSMB5//PSMC1//PSMC2//PSMD1//PSMD4//PSMD10//PSMD12//UBA52//PSME3//PSMD14//SEC61G//FCER1G
	GO:2000243	positive regulation of reproductive process	16	2.22437	0.00188286	0.0334948	2.72518	SMARCA4//TAF11//IFIT1//CCNH//ERCC3//GTF2F2//MAP3K1//MNAT1//POLR2C//SSRP1//TCEA1//TCEB3//RDBP//NCBP2//RSF1//IL18
	GO:0061136	regulation of proteasomal protein catabolic process	12	2.57558	0.00188615	0.0334948	2.72442	UBQLN4//HSP90AB1//TAF9//PSMD10//SUMO1//RCHY1//FBXO22//MAD2L1//USP14//PSME3//PSMD14//UCHL5
	GO:0031401	positive regulation of protein modification process	47	1.54155	0.00191315	0.0338334	2.71825	AIF1//HRAS//STK11//MADD//RB1CC1//NPTN//AKTIP//PRKAG2//PML//NIPBL//HSPA5//PSMD10//RCHY1//TBC1D7//NDFIP1//STRA13//APITD1//BRAF//CREBL2//PAK1//SNCA//SPRY2//CDKN2A//PIAS1//ARRB1//FGFR3//CCK//FGF10//TNK2//CDK1//PSMA1//PSMB2//PSMB5//PSMC1//PSMC2//PSMD1//PSMD4//PSMD12//UBA52//PSME3//PSMD14//UBE2C//ANAPC5//ANAPC7//UBE2S//FNTA//FBXO22
	GO:0031400	negative regulation of protein modification process	26	1.82807	0.00193397	0.0340602	2.71355	TINF2//ARRB1//CDK5//UBE2B//SNCA//TAF7//PPP2CA//MAD2L1//PSMA1//PSMB2//PSMB5//PSMC1//PSMC2//PSMD1//PSMD4//PSMD10//PSMD12//UBA52//BUB3//PSME3//PSMD14//UBE2C//ANAPC5//ANAPC7//CDKN2A//PML
	GO:0006120	mitochondrial electron transport, NADH to ubiquinone	9	3.05851	0.00196772	0.034512	2.70604	DLD//NDUFA9//NDUFB3//NDUFB6//NDUFB9//NDUFS2//NDUFV1//NDUFS6//NDUFV2
	GO:0071156	regulation of cell cycle arrest	36	1.64953	0.00198565	0.0346837	2.7021	CCNG2//CDK1//CDKN2A//ERCC3//MAD2L1//ORC4//PSMA1//PSMB2//PSMB5//PSMC1//PSMC2//PSMD1//PSMD4//PSMD10//PSMD12//RAD17//UBA52//CCNB2//BUB3//PSME3//PSMD14//UBE2C//ANAPC5//ANAPC7//PML//ZW10//PLK2//CCNA2//NEK11//HRAS//NAE1//FGF10//CSNK2A2//BCL2L1//DYNC1LI1//CDK5
	GO:0006184	GTP catabolic process	46	1.54606	0.00200458	0.0348715	2.69798	TMED2//AGFG1//ASAP3//ARAP1//CHN1//ARHGAP8//RALBP1//ARHGAP27//PDE6D//SPRY2//RAB3GAP2//NGEF//BIN1//ARRB1//RAP1GDS1//RGS2//RGS10//SNX13//ARF4//RHOA//EIF5//GNAI1//GNAI3//GNB1//GSPT1//NUDT1//RAB1A//RAB2A//RAB4A//RAB6A//RAC1//RALB//RAN//RAP1B//SRP54//RAB7A//DIRAS3//RAB28//RAB9A//GNB5//RAB31//RABL2A//RAB18//NKIRAS1//GNL2//ATL1
	GO:0006308	DNA catabolic process	13	2.4468	0.00202788	0.0351012	2.69296	CCNH//ERCC3//MNAT1//UBE2V2//MBD4//BNIP3//CDKN2A//DFFA//HMGB2//SOD1//AIFM1//CYCS//BIRC7
	GO:0007010	cytoskeleton organization	81	1.37252	0.00203426	0.0351012	2.69159	PRC1//SON//ZW10//CDK1//MAPT//MARK1//MAP7//CCDC88A//MAP2//PSRC1//ACTN1//AIF1//EPB49//GSN//TWF1//TMSB4Y//TMSB15A//RHOA//CAPZA2//HRAS//PFN2//SDCBP//DYNLL1//CAP1//ARPC1A//FERMT2//NISCH//CORO1C//ALDOA//PRKCI//STMN1//BLOC1S2//STMN2//CHD3//CKAP5//UBE2C//PLK1S1//RAN//SMC3//DCTN2//PLK2//SPC25//NPM1//CCP110//BBS2//UBE2B//ABI1//DSTN//BUB3//RAC1//ARAP1//ACTA1//ACTC1//ACTR3B//ARPC5L//MAP3K1//ACTR3//CDK5//CNN3…
	GO:0043094	cellular metabolic compound salvage	8	3.26241	0.00223451	0.0384012	2.65082	HPRT1//PRTFDC1//APIP//ADI1//ENOPH1//DCK//UCK2//AMPD3
	GO:0071826	ribonucleoprotein complex subunit organization	17	2.12223	0.00233428	0.0399546	2.63185	SMN2//SNRPE//TXNL4A//DDX23//CLNS1A//SNRPB//PRMT5//NCBP2//SF3A1//SLU7//SRSF1//PSIP1//LSM14A//KLC1//NPM1//TSR1//SBDS
	GO:0030330	DNA damage response, signal transduction by p53 class mediator	19	2.02127	0.00239008	0.0404672	2.62159	PML//PSMA1//PSMB2//PSMB5//PSMC1//PSMC2//PSMD1//PSMD4//PSMD10//PSMD12//UBA52//PSME3//PSMD14//SP100//PHLDA3//CDKN2A//EEF1E1//KDM1A//FOXO3
	GO:0006338	chromatin remodeling	16	2.17494	0.00239321	0.0404672	2.62102	NASP//SMARCD1//CENPV//NPM1//RBBP7//RSF1//MIS18A//CENPH//MLF1IP//CDKN2A//SMARCA1//ACTL6A//BNIP3//SMARCA2//SMARCA4//ACTL6B
	GO:0031055	chromatin remodeling at centromere	7	3.56826	0.00239894	0.0404672	2.61998	CENPV//NPM1//RBBP7//RSF1//MIS18A//CENPH//MLF1IP
	GO:0042254	ribosome biogenesis	22	1.90885	0.0024072	0.0404672	2.61849	MPHOSPH6//SKIV2L2//BOP1//WDR12//CDKN2A//DKC1//EIF4A3//MPHOSPH10//NOP56//KRR1//DCAF13//SBDS//DDX47//NOP58//WDR55//NOL8//RRP36//NPM1//TSR1//EBNA1BP2//AATF//GNL2
	GO:0072528	pyrimidine-containing compound biosynthetic process	9	2.97584	0.0024147	0.0404672	2.61714	CMPK2//CMPK1//NME1//NME4//NME7//TYMS//DCK//UCK2//DCTD
	GO:0019884	antigen processing and presentation of exogenous antigen	15	2.23793	0.0024212	0.0404672	2.61597	PDIA3//PSMA1//PSMB2//PSMB5//PSMC1//PSMC2//PSMD1//PSMD4//PSMD10//PSMD12//UBA52//PSME3//PSMD14//SEC61G//FCER1G
	GO:0016032	viral reproduction	54	1.47464	0.00248503	0.0413719	2.60467	DEK//HTATSF1//PSIP1//RAN//RPL6//RPL18A//UBA52//CXCR4//IFIT1//TYMS//SP100//TARDBP//SMARCA4//TAF11//IL8//TSG101//THOC7//CCNH//ERCC3//GTF2F2//MAP3K1//MNAT1//POLR2C//SSRP1//TCEA1//TCEB3//RDBP//NCBP2//RSF1//BCL2L1//SLC25A4//CD8B//AP2M1//AP2S1//FYN//PSMA1//PSMB2//PSMB5//PSMC1//PSMC2//PSMD1//PSMD4//PSMD10//PSMD12//RAC1//TAF9//TAF13//PSME3//PSMD14//NUP50//NUP54//NUP107//NUP35//ZKSCAN2
	GO:0016192	vesicle-mediated transport	96	1.32409	0.00250601	0.0415589	2.60102	RAB6A//RALB//ARRB1//MAGI2//AHI1//YWHAZ//ACTN1//ALDOA//HSPA5//PF4//PPBP//PSAP//SOD1//SPARC//TUBA4A//CAP1//HABP4//SCG3//SYNJ1//GNAI3//NSF//SYTL2//MIA3//RAB2A//TRAPPC2//SEC22C//ZW10//TMED2//SEC31A//TRAPPC1//COPE//COG5//GABARAPL2//HSPA8//PUM1//HRAS//NME1//RAB7A//SNX4//SNX3//RABEP1//TNK2//RAB18//USP33//PICALM//RABEPK//ARHGAP27//STXBP3//VTI1B//VPS33A//CORO1C//CDC42SE1//AIF1//FCER1G//TSG101//AKTIP//CDK5…
	GO:0006082	organic acid metabolic process	91	1.33489	0.00254468	0.0420365	2.59437	CDO1//APIP//ADI1//ENOPH1//MTHFD1//PTGES3//UGP2//HIF1A//LDHB//DLD//LDHA//PDHB//PDK3//PDHX//IDH2//CS//GOT2//IDH3A//MDH2//MDH1//ME2//SOD1//SOD2//CARS//EPRS//GARS//KARS//MARS//NARS//RARS//EEF1E1//PPA2//GLUD2//PTS//QDPR//CCBL2//OAZ1//OAZ2//ODC1//PSMA1//PSMB2//PSMB5//PSMC1//PSMC2//PSMD1//PSMD4//PSMD10//PSMD12//PSME3//PSMD14//AZIN1//ASNS//SLC1A3//GGH//FAM206A//BCAT2//IVD//MTRR//SMS//CKB//SLC6A8//PRKAR2B…
	GO:0006323	DNA packaging	23	1.86346	0.0026692	0.0436091	2.57362	HIST1H1D//HIST1H2AD//H2AFZ//HMGB2//NPM1//RBBP7//HIST1H2AK//HIST1H3F//H2AFY//RSF1//MIS18A//CENPH//MLF1IP//HIST1H2AH//NAP1L5//HIST2H3D//NCAPD2//CDK1//CENPV//SEP15//CDKN2A//NAA10//HAT1
	GO:0006977	DNA damage response, signal transduction by p53 class mediator resulting in cell cycle arrest	13	2.37377	0.00269103	0.0436091	2.57008	PML//PSMA1//PSMB2//PSMB5//PSMC1//PSMC2//PSMD1//PSMD4//PSMD10//PSMD12//UBA52//PSME3//PSMD14
	GO:0072413	signal transduction involved in mitotic cell cycle checkpoint	13	2.37377	0.00269103	0.0436091	2.57008	PML//PSMA1//PSMB2//PSMB5//PSMC1//PSMC2//PSMD1//PSMD4//PSMD10//PSMD12//UBA52//PSME3//PSMD14
	GO:0072431	signal transduction involved in mitotic cell cycle G1/S transition DNA damage checkpoint	13	2.37377	0.00269103	0.0436091	2.57008	PML//PSMA1//PSMB2//PSMB5//PSMC1//PSMC2//PSMD1//PSMD4//PSMD10//PSMD12//UBA52//PSME3//PSMD14
	GO:0072474	signal transduction involved in mitotic cell cycle G1/S checkpoint	13	2.37377	0.00269103	0.0436091	2.57008	PML//PSMA1//PSMB2//PSMB5//PSMC1//PSMC2//PSMD1//PSMD4//PSMD10//PSMD12//UBA52//PSME3//PSMD14
	GO:0048678	response to axon injury	11	2.58797	0.00276452	0.0445704	2.55838	VCAN//NREP//RTN4//SPP1//AIF1//ARF4//CDK1//MAX//SOD1//SOD2//UCK2
	GO:0016568	chromatin modification	51	1.48556	0.00277127	0.0445704	2.55732	NASP//ACTL6A//BNIP3//SMARCA1//SMARCA2//SMARCA4//SMARCD1//ACTL6B//RSF1//PAF1//RNF20//HAT1//MORF4L1//ENY2//UBE2B//PML//NIPBL//CENPV//KDM1A//UBE2A//RNF8//NPM1//RBBP7//MIS18A//CENPH//MLF1IP//DOT1L//ARRB1//SNCA//TAF7//PRKAA1//CDKN2A//TAF9//MAP3K7//POLE4//APBB1//YEATS4//ING3//MSL3//PRMT5//ASH2L//CHD3//DEK//HMGN3//H2AFY//MORF4L2//SETDB1//TLK2//DNAJC2//UTP3//C17ORF49
	GO:0030262	apoptotic nuclear change	8	3.15717	0.00279929	0.0448517	2.55295	BNIP3//CDKN2A//DFFA//HMGB2//SOD1//AIFM1//CYCS//BIRC7
	GO:0006144	purine base metabolic process	9	2.89753	0.00293861	0.0469077	2.53186	HPRT1//PRTFDC1//PAICS//ADSS//AMPD3//ATIC//DCK//IMPDH1//ADSSL1
	GO:0044282	small molecule catabolic process	38	1.58667	0.00302491	0.0480068	2.51929	CDO1//GNPDA1//ALDOA//BPGM//ENO1//ENO2//GAPDH//GPI//LDHA//LDHB//PDHB//PGK1//TPI1//GAPDHS//PGAM4//RPE//PRKAG2//GOT2//GLUD2//FAM206A//BCAT2//IVD//DLD//QDPR//CCBL2//MUT//PCCB//ECI2//BCKDK//ACAT1//SRD5A3//PGM1//IRS2//TASP1//SCP2//FUT8//HIF1A//PRKAA1
	GO:0019318	hexose metabolic process	33	1.64785	0.00303503	0.0480068	2.51784	ALDOA//ENO1//ENO2//GAPDH//GOT2//GPI//GYG1//MDH1//MDH2//PDK3//PGK1//PGM1//PHKB//PYGL//TPI1//UGP2//IRS2//NISCH//GAPDHS//BPGM//LDHA//LDHB//PDHB//PGAM4//RPE//PRKAG2//ACN9//STK11//DPM1//DUSP12//FUT8//HIF1A//PRKAA1
	GO:0019319	hexose biosynthetic process	13	2.33886	0.00308364	0.0480068	2.51094	ALDOA//ENO1//ENO2//GAPDH//GOT2//GPI//MDH1//MDH2//PGK1//TPI1//GAPDHS//ACN9//STK11
	GO:0072401	signal transduction involved in DNA integrity checkpoint	13	2.33886	0.00308364	0.0480068	2.51094	PML//PSMA1//PSMB2//PSMB5//PSMC1//PSMC2//PSMD1//PSMD4//PSMD10//PSMD12//UBA52//PSME3//PSMD14
	GO:0072404	signal transduction involved in G1/S transition checkpoint	13	2.33886	0.00308364	0.0480068	2.51094	PML//PSMA1//PSMB2//PSMB5//PSMC1//PSMC2//PSMD1//PSMD4//PSMD10//PSMD12//UBA52//PSME3//PSMD14
	GO:0072422	signal transduction involved in DNA damage checkpoint	13	2.33886	0.00308364	0.0480068	2.51094	PML//PSMA1//PSMB2//PSMB5//PSMC1//PSMC2//PSMD1//PSMD4//PSMD10//PSMD12//UBA52//PSME3//PSMD14
	GO:0016072	rRNA metabolic process	18	2.0203	0.00308631	0.0480068	2.51056	MPHOSPH6//SKIV2L2//BOP1//WDR12//CDKN2A//DKC1//EIF4A3//MPHOSPH10//NOP56//KRR1//DCAF13//SBDS//DDX47//NOP58//WDR55//NOL8//RRP36//DIS3L
	GO:0010941	regulation of cell death	124	1.26418	0.00330556	0.0512302	2.48076	PPP3CB//IRS2//BCL2L1//BNIP3//BRAF//CDK1//CDKN2D//CRYAB//IFI6//HSPA5//HSPA9//MYD88//NPM1//PRKCI//SNCA//SOD1//SOD2//SON//PRDX2//UBA52//YWHAZ//SOCS2//RNF7//CFDP1//AATF//SH3GLB1//BFAR//CIAPIN1//BIRC7//CDKN2A//DFFA//ERCC3//FOXO3//PML//PPP2CA//STAT1//TIAL1//PRKRA//STK17A//SMNDC1//PHLDA3//SHISA5//TUBB4B//RAC1//PDCD6//NGEF//NGFRAP1//HRAS//PPP3CC//DYNLL1//CYCS//MBD4//ZNF622//CDK5//LPAR1//ITM2C//ACTN1//BTG…
	GO:0022618	ribonucleoprotein complex assembly	16	2.10478	0.00337043	0.0520463	2.47231	SMN2//SNRPE//TXNL4A//DDX23//CLNS1A//SNRPB//PRMT5//NCBP2//SF3A1//SLU7//SRSF1//PSIP1//LSM14A//NPM1//TSR1//SBDS
	GO:0042773	ATP synthesis coupled electron transport	10	2.65957	0.00344474	0.052811	2.46284	DLD//NDUFA9//NDUFB3//NDUFB6//NDUFB9//NDUFS2//NDUFV1//NDUFS6//NDUFV2//SNCA
	GO:0042775	mitochondrial ATP synthesis coupled electron transport	10	2.65957	0.00344474	0.052811	2.46284	DLD//NDUFA9//NDUFB3//NDUFB6//NDUFB9//NDUFS2//NDUFV1//NDUFS6//NDUFV2//SNCA
	GO:0010389	regulation of G2/M transition of mitotic cell cycle	8	3.05851	0.00346943	0.0529989	2.45974	RAD17//CCNA2//CDK1//FHL1//NAE1//BCL2L1//CDKN2A//CCNB2
	GO:0072395	signal transduction involved in cell cycle checkpoint	13	2.30496	0.00352165	0.0536045	2.45325	PML//PSMA1//PSMB2//PSMB5//PSMC1//PSMC2//PSMD1//PSMD4//PSMD10//PSMD12//UBA52//PSME3//PSMD14
	GO:0043067	regulation of programmed cell death	121	1.26523	0.00359461	0.0545204	2.44435	PPP3CB//IRS2//BCL2L1//BNIP3//BRAF//CDK1//CDKN2D//CRYAB//IFI6//HSPA5//HSPA9//MYD88//NPM1//PRKCI//SNCA//SOD1//SOD2//SON//PRDX2//UBA52//YWHAZ//SOCS2//RNF7//CFDP1//AATF//SH3GLB1//BFAR//CIAPIN1//BIRC7//CDKN2A//DFFA//ERCC3//FOXO3//PML//PPP2CA//STAT1//TIAL1//PRKRA//STK17A//SMNDC1//PHLDA3//SHISA5//TUBB4B//RAC1//PDCD6//NGEF//NGFRAP1//HRAS//PPP3CC//DYNLL1//CYCS//MBD4//ZNF622//CDK5//ITM2C//ACTN1//BTG1//CASP…
	GO:0016051	carbohydrate biosynthetic process	28	1.70424	0.00375408	0.0567372	2.4255	GYG1//PGM1//UGP2//PTGES3//PYGL//ALDOA//ENO1//ENO2//GAPDH//GOT2//GPI//MDH1//MDH2//PGK1//TPI1//GAPDHS//ACN9//DPM1//ALG5//SRD5A3//NANS//CMAS//FUT8//B3GALNT1//STK11//IRS2//GK//SNCA
	GO:0048519	negative regulation of biological process	268	1.15529	0.00379034	0.0570688	2.42132	CCNG2//CDK1//CDKN2A//ERCC3//MAD2L1//ORC4//PSMA1//PSMB2//PSMB5//PSMC1//PSMC2//PSMD1//PSMD4//PSMD10//PSMD12//RAD17//UBA52//CCNB2//BUB3//PSME3//PSMD14//UBE2C//ANAPC5//ANAPC7//CRY1//ATN1//ENO1//FOXO3//FOSB//GPS2//HSBP1//NFIL3//NFX1//PCNA//PEX2//RBBP7//SMARCA2//SMARCA4//SP100//STAT1//TAF7//PIAS1//URI1//SAP30//MBD2//MTA2//NCOR2//FST//STRAP//KDM1A//NIPBL//RBM15//HIST2H3D//PPP2CA//PPP3CB//ATP5A1//ARRB1//…
	GO:0042981	regulation of apoptotic process	120	1.2645	0.0038028	0.0570688	2.4199	PPP3CB//IRS2//BCL2L1//BNIP3//BRAF//CDK1//CDKN2D//CRYAB//IFI6//HSPA5//HSPA9//MYD88//NPM1//PRKCI//SNCA//SOD1//SOD2//SON//PRDX2//UBA52//YWHAZ//SOCS2//RNF7//CFDP1//AATF//SH3GLB1//BFAR//CIAPIN1//BIRC7//CDKN2A//DFFA//ERCC3//FOXO3//PML//PPP2CA//STAT1//TIAL1//PRKRA//STK17A//SMNDC1//PHLDA3//SHISA5//TUBB4B//RAC1//PDCD6//NGEF//NGFRAP1//HRAS//PPP3CC//DYNLL1//CYCS//MBD4//ZNF622//CDK5//RTN4//MAPK9//FCER1G//APB…
	GO:0051193	regulation of cofactor metabolic process	5	4.36929	0.00387286	0.0577137	2.41197	SNCA//DLD//PDHB//PDK3//PDHX
	GO:0051196	regulation of coenzyme metabolic process	5	4.36929	0.00387286	0.0577137	2.41197	SNCA//DLD//PDHB//PDK3//PDHX
	GO:0006099	tricarboxylic acid cycle	7	3.29378	0.00394747	0.0582149	2.40368	CS//DLD//IDH2//IDH3A//MDH1//MDH2//PDHB
	GO:0043486	histone exchange	7	3.29378	0.00394747	0.0582149	2.40368	NPM1//RBBP7//RSF1//MIS18A//CENPH//MLF1IP//NASP
	GO:0046356	acetyl-CoA catabolic process	7	3.29378	0.00394747	0.0582149	2.40368	CS//DLD//IDH2//IDH3A//MDH1//MDH2//PDHB
	GO:0007051	spindle organization	14	2.19585	0.00398337	0.0584291	2.39975	PRC1//STMN1//RAN//SMC3//DCTN2//PLK2//SPC25//SBDS//PSRC1//RHOA//CHD3//CKAP5//UBE2C//PLK1S1
	GO:0006364	rRNA processing	17	2.01921	0.00398941	0.0584291	2.39909	MPHOSPH6//SKIV2L2//BOP1//WDR12//CDKN2A//DKC1//EIF4A3//MPHOSPH10//NOP56//KRR1//DCAF13//SBDS//DDX47//NOP58//WDR55//NOL8//RRP36
	GO:0016052	carbohydrate catabolic process	23	1.80373	0.00405345	0.0591638	2.39217	GYG1//PGM1//PHKB//PYGL//GNPDA1//ALDOA//BPGM//ENO1//ENO2//GAPDH//GPI//LDHA//LDHB//PDHB//PGK1//TPI1//GAPDHS//PGAM4//RPE//PRKAG2//FUT8//HIF1A//PRKAA1
	GO:0001881	receptor recycling	6	3.67021	0.00419918	0.0610815	2.37684	GRIA3//LAMTOR1//ECE1//NSF//SNCA//CAMLG
	GO:0006220	pyrimidine nucleotide metabolic process	9	2.75266	0.00425283	0.0616516	2.37132	CMPK2//CMPK1//NME1//NME4//NME7//TYMS//MBD4//DCK//DCTD
	GO:0033043	regulation of organelle organization	50	1.45991	0.00429473	0.0620479	2.36706	TLK2//GSN//TWF1//TMSB4Y//TMSB15A//MAP2//MAPT//STMN2//PRMT5//MAD2L1//BUB3//UBE2C//ANAPC5//ANAPC7//PFN2//BNIP3//GOLPH3//NPM1//ARPC1A//ACTR3B//ARPC5L//DSTN//MAP3K1//ACTR3//UBE2B//PML//NIPBL//SKA2//SNCA//MAPRE1//PSRC1//TINF2//CCDC88A//CENPV//ARRB1//TAF7//SBDS//SCIN//PLK2//DYNC1LI1//RHOA//PAK1//ARAP1//CAPZA2//EPB49//DNM1L//MLLT11//BCL2L1//PSMD10//CDK5
	GO:2000241	regulation of reproductive process	21	1.84831	0.00440226	0.0632963	2.35632	SP100//TARDBP//SMARCA4//TAF11//IFIT1//IL8//CCNH//ERCC3//GTF2F2//MAP3K1//MNAT1//POLR2C//SSRP1//TCEA1//TCEB3//RDBP//NCBP2//RSF1//FGF10//STK11//IL18
	GO:0019882	antigen processing and presentation	22	1.81857	0.00441084	0.0632963	2.35548	BLMH//PDIA3//PSMA1//PSMB2//PSMB5//PSMC1//PSMC2//PSMD1//PSMD4//PSMD10//PSMD12//UBA52//UBE2A//NPEPPS//PSME3//PSMD14//SEC31A//SEC61G//MARCH8//HLA-DRB4//FCER1G//CD8A
	GO:0050790	regulation of catalytic activity	147	1.22507	0.00466929	0.0667803	2.33075	CCNA2//CCNH//CDKN2D//CDKN3//CKS1B//MNAT1//DIRAS3//CCNB2//CDC37//BRAF//CDK1//HRAS//MAP3K1//MAP3K7//LPAR1//FGF10//PRKAA1//MAP2K3//SHC1//SOD1//PRDX2//UBA52//CXCR4//MADD//TAB2//GPS2//PPP2CA//SNX6//CDKN2A//TAF7//FGFR1OP//PRKAG2//CASP1//CCK//HSPD1//PML//SNCA//AIFM1//PDCD6//ASNS//DCTN1//HSPA5//IL8//DNAJB9//ATP6V0D1//SEC31A//DNAJB11//PTHLH//PTH1R//CAP1//GNAI1//GNAI3//GNB1//NTSR2//PRKAR2B//GAP43//TNIK//BI…
	GO:0010604	positive regulation of macromolecule metabolic process	146	1.22508	0.00480736	0.068525	2.31809	ECE1//NSF//SNCA//AIF1//HRAS//STK11//MADD//RB1CC1//NPTN//AKTIP//C3//MAGI2//AHI1//SMARCD1//RBM15//BRAF//CDK1//IL18//PF4//MAPK9//SPRY2//TMED2//PRKAG2//UBE2B//HIF1A//RBM3//EIF4A3//UPF3A//WIBG//APBB1//CCNA2//CDKN2A//CREBL2//FGF10//FOXO3//HMGB2//HNRNPD//ILF2//ILF3//ING1//NFYB//PPM1A//PPP3CB//MAP2K3//RAN//MRPL12//SMARCA1//SMARCA2//SMARCA4//SOX2//SP100//STAT1//CNBP//LHX3//NCOA4//YEATS4//PICALM//FZD7//PIA…
	GO:0046165	alcohol biosynthetic process	17	1.98075	0.00487784	0.0692978	2.31177	PYGL//ALDOA//ENO1//ENO2//GAPDH//GOT2//GPI//MDH1//MDH2//PGK1//TPI1//GAPDHS//ACN9//STK11//SNCA//PNMT//GK
	GO:0046364	monosaccharide biosynthetic process	14	2.14095	0.00503911	0.0713512	2.29765	PYGL//ALDOA//ENO1//ENO2//GAPDH//GOT2//GPI//MDH1//MDH2//PGK1//TPI1//GAPDHS//ACN9//STK11
	GO:0000084	S phase of mitotic cell cycle	20	1.85364	0.0051943	0.0732656	2.28447	APBB1//SMARCA4//CCNH//CKS1B//MNAT1//ORC4//PCNA//PRIM1//PSMA1//PSMB2//PSMB5//PSMC1//PSMC2//PSMD1//PSMD4//PSMD10//PSMD12//UBA52//PSME3//PSMD14
	GO:0051320	S phase	21	1.82209	0.0052087	0.0732656	2.28327	CCNH//CKS1B//MNAT1//ORC4//PCNA//PRIM1//PSMA1//PSMB2//PSMB5//PSMC1//PSMC2//PSMD1//PSMD4//PSMD10//PSMD12//UBA52//PSME3//PSMD14//APBB1//SMARCA4//HIST1H3F
	GO:0051248	negative regulation of protein metabolic process	37	1.54491	0.00529489	0.074233	2.27614	TINF2//CAPRIN1//EIF4A3//RNF139//EIF2AK1//ARRB1//CDK5//HSP90AB1//TAF9//PML//UBE2B//SNCA//TAF7//MAD2L1//PPP2CA//SERPINE2//SRP9//SRP14//EIF4EBP1//PAIP2//PSMA1//PSMB2//PSMB5//PSMC1//PSMC2//PSMD1//PSMD4//PSMD10//PSMD12//UBA52//BUB3//PSME3//PSMD14//UBE2C//ANAPC5//ANAPC7//CDKN2A
	GO:0031399	regulation of protein modification process	98	1.28641	0.00531738	0.0743038	2.2743	CCNA2//CCNH//CDKN2D//CDKN3//CKS1B//MNAT1//DIRAS3//CCNB2//CDC37//BRAF//CDK1//HRAS//MAP3K1//MAP3K7//LPAR1//FGF10//PRKAA1//MAP2K3//SHC1//SOD1//PRDX2//UBA52//CXCR4//MADD//TAB2//GPS2//PPP2CA//PML//CCDC88A//AIF1//STK11//RB1CC1//NPTN//AKTIP//SNX6//CDKN2A//TAF7//FGFR1OP//PRKAG2//ASNS//DCTN1//HSPA5//IL8//DNAJB9//ATP6V0D1//SEC31A//DNAJB11//CCK//GAP43//TNIK//BIRC7//TINF2//EIF2AK1//UBE2B//NIPBL//RNF139//UBQL…
	GO:0008154	actin polymerization or depolymerization	17	1.96206	0.0053792	0.0746781	2.26928	GSN//TWF1//TMSB4Y//TMSB15A//PFN2//AIF1//RAC1//ARPC1A//ACTR3B//ARPC5L//DSTN//MAP3K1//ACTR3//SCIN//CAPZA2//EPB49//ABI1
	GO:0051168	nuclear export	17	1.96206	0.0053792	0.0746781	2.26928	HNRNPA1//RAN//GLE1//AGFG1//SRSF1//SRSF3//U2AF1//DDX39A//DDX19B//NCBP2//NUP107//THOC7//XPOT//HSPA9//CDKN2A//CDK5//KHDRBS1
	GO:0031497	chromatin assembly	18	1.91489	0.00552755	0.0761379	2.25747	HIST1H1D//HIST1H2AD//H2AFZ//HMGB2//NPM1//RBBP7//HIST1H2AK//HIST1H3F//H2AFY//RSF1//MIS18A//CENPH//MLF1IP//HIST1H2AH//NAP1L5//HIST2H3D//CENPV//CDKN2A
	GO:0080090	regulation of primary metabolic process	382	1.11351	0.00554232	0.0761379	2.25631	KPNA2//CCNA2//CCNH//CDKN2D//CDKN3//CKS1B//MNAT1//DIRAS3//CCNB2//CDC37//CDK1//PCNA//RRM2//TYMS//CRY1//ATN1//ENO1//FOXO3//FOSB//GPS2//HSBP1//NFIL3//NFX1//PSMD10//PEX2//RBBP7//SMARCA2//SMARCA4//SP100//STAT1//TAF7//PIAS1//URI1//SAP30//MBD2//MTA2//NCOR2//FST//STRAP//KDM1A//NIPBL//RBM15//HIST2H3D//BRAF//HRAS//MAP3K1//MAP3K7//LPAR1//FGF10//PRKAA1//MAP2K3//SHC1//SOD1//PRDX2//UBA52//CXCR4//MADD//TAB2//PPP…
	GO:0006446	regulation of translational initiation	10	2.49674	0.00555582	0.0761379	2.25525	EIF2AK1//EIF4EBP1//PAIP2//EIF2B1//EIF4A2//EIF4G2//EIF5//EIF1//NCBP2//TRMT6
	GO:0016126	sterol biosynthetic process	10	2.49674	0.00555582	0.0761379	2.25525	CYP51A1//FDFT1//FDPS//CNBP//GGPS1//HSD17B7//PEX2//SOD1//PRKAA1//PRKAG2
	GO:0034728	nucleosome organization	19	1.87457	0.00561733	0.0767342	2.25047	HIST1H1D//HIST1H2AD//H2AFZ//HMGB2//NPM1//RBBP7//HIST1H2AK//HIST1H3F//H2AFY//RSF1//MIS18A//CENPH//MLF1IP//HIST1H2AH//NAP1L5//HIST2H3D//NASP//SMARCA4//SMARCD1
	GO:0071158	positive regulation of cell cycle arrest	14	2.11452	0.00564572	0.0768004	2.24828	PML//PSMA1//PSMB2//PSMB5//PSMC1//PSMC2//PSMD1//PSMD4//PSMD10//PSMD12//UBA52//PSME3//PSMD14//CDKN2A
	GO:0051726	regulation of cell cycle	76	1.33398	0.00565822	0.0768004	2.24732	CCNG2//CDK1//CDKN2A//ERCC3//MAD2L1//ORC4//PSMA1//PSMB2//PSMB5//PSMC1//PSMC2//PSMD1//PSMD4//PSMD10//PSMD12//RAD17//UBA52//CCNB2//BUB3//PSME3//PSMD14//UBE2C//ANAPC5//ANAPC7//CCNA2//CCNH//CDKN2D//CDKN3//CKS1B//MNAT1//DIRAS3//CDC37//PML//APBB1//EIF4G2//GAS1//HRAS//IL8//MLF1//PPM1A//PPM1G//PRKAA1//SOX2//STK11//TSG101//KHDRBS1//PRKAG2//PRMT5//ZW10//PLK2//AATF//NPM1//UBE2B//FHL1//NEK11//FGF10//SMC3//NAE…
	GO:0051261	protein depolymerization	11	2.36095	0.0058049	0.0785412	2.23621	GSN//SYNJ1//STMN1//MAP2//MAPT//STMN2//DSTN//SBDS//CAPZA2//EPB49//SCIN
	GO:0010977	negative regulation of neuron projection development	7	3.05851	0.00615459	0.083009	2.2108	SPP1//RTN4//LPAR1//GFAP//PTPRO//STMN2//ITM2C
	GO:0006281	DNA repair	45	1.46418	0.00618402	0.0831429	2.20873	APTX//ERCC3//CCNH//MNAT1//RAD51AP1//MORF4L1//ZSWIM7//UBE2V2//CDKN2D//USP1//PCNA//POLR2C//TCEA1//PARP1//MBD4//HMGB2//SLC30A9//PMS1//UBE2A//UBE2B//PRKDC//SOD1//RNF8//TDP2//FGF10//ACTL6A//CDK1//CRY1//NUDT1//NONO//NPM1//RAD17//RAD51C//SFPQ//SSRP1//TYMS//UBA52//UBE2D3//SUMO1//SMC3//RECQL4//MORF4L2//UCHL5//STRA13//APITD1
	GO:0042743	hydrogen peroxide metabolic process	8	2.79635	0.00623892	0.0836172	2.20489	RAC1//PRDX2//NOXO1//PRDX6//PRDX3//SOD1//SOD2//PARK7
	GO:0044093	positive regulation of molecular function	113	1.25449	0.00628779	0.084008	2.2015	BRAF//CDK1//HRAS//MAP3K1//MAP3K7//LPAR1//FGF10//PRKAA1//MAP2K3//SHC1//SOD1//PRDX2//UBA52//CXCR4//MADD//TAB2//CASP1//CCK//CDKN2A//HSPD1//PML//SNCA//AIFM1//PDCD6//ASNS//DCTN1//HSPA5//IL8//DNAJB9//ATP6V0D1//SEC31A//DNAJB11//PTHLH//PTH1R//CAP1//GNB1//NTSR2//PRKAR2B//GAP43//TNIK//BIRC7//CYCS//APOC2//FGFR3//PSME3//PSMD14//CLPX//HMGB2//PCNA//HSPA4//RAN//BAMBI//AKTIP//CTHRC1//CCDC88A//ARHGAP8//MAGI2//DNA…
	GO:2000045	regulation of G1/S transition of mitotic cell cycle	16	1.97722	0.00631337	0.0840862	2.19974	PML//PSMA1//PSMB2//PSMB5//PSMC1//PSMC2//PSMD1//PSMD4//PSMD10//PSMD12//UBA52//PSME3//PSMD14//HRAS//FHL1//AIF1
	GO:0031571	mitotic cell cycle G1/S transition DNA damage checkpoint	13	2.14922	0.00652856	0.0866814	2.18518	PML//PSMA1//PSMB2//PSMB5//PSMC1//PSMC2//PSMD1//PSMD4//PSMD10//PSMD12//UBA52//PSME3//PSMD14
	GO:0032270	positive regulation of cellular protein metabolic process	52	1.41686	0.00659361	0.0872732	2.18088	AIF1//HRAS//STK11//MADD//RB1CC1//NPTN//AKTIP//PRKAG2//RBM3//EIF4A3//UPF3A//WIBG//PML//NIPBL//HSPA5//PSMD10//RCHY1//TBC1D7//NDFIP1//STRA13//APITD1//SUMO1//FBXO22//BRAF//CREBL2//PAK1//SNCA//SPRY2//CDKN2A//PIAS1//ARRB1//FGFR3//CCK//FGF10//TNK2//CDK1//PSMA1//PSMB2//PSMB5//PSMC1//PSMC2//PSMD1//PSMD4//PSMD12//UBA52//PSME3//PSMD14//UBE2C//ANAPC5//ANAPC7//UBE2S//FNTA
	GO:0031325	positive regulation of cellular metabolic process	152	1.20751	0.00684117	0.0902695	2.16487	ECE1//NSF//SNCA//AIF1//HRAS//STK11//MADD//RB1CC1//NPTN//AKTIP//MAGI2//AHI1//SMARCD1//PTHLH//PTH1R//CAP1//RBM15//PRKAA1//PRKAG2//UBE2B//HIF1A//APOC2//IRS2//RBM3//EIF4A3//UPF3A//WIBG//APBB1//CCNA2//CDKN2A//CREBL2//FGF10//FOXO3//HMGB2//HNRNPD//ILF2//ILF3//ING1//NFYB//PPM1A//PPP3CB//MAP2K3//RAN//MRPL12//SMARCA1//SMARCA2//SMARCA4//SOX2//SP100//STAT1//CNBP//LHX3//NCOA4//YEATS4//PICALM//FZD7//PIAS1//PIA…
	GO:0000380	alternative nuclear mRNA splicing, via spliceosome	6	3.33655	0.00702048	0.0908355	2.15363	TRA2B//RBMX//HNRNPA1//HNRNPM//SFPQ//SLU7
	GO:0006336	DNA replication-independent nucleosome assembly	6	3.33655	0.00702048	0.0908355	2.15363	NPM1//RBBP7//RSF1//MIS18A//CENPH//MLF1IP
	GO:0009132	nucleoside diphosphate metabolic process	6	3.33655	0.00702048	0.0908355	2.15363	NME1//NME4//ATP5A1//CMPK2//RRM2//NUDT9
	GO:0016925	protein sumoylation	6	3.33655	0.00702048	0.0908355	2.15363	CDKN2A//PIAS1//SUMO3//SUMO1//PIAS2//UBA2
	GO:0034080	CenH3-containing nucleosome assembly at centromere	6	3.33655	0.00702048	0.0908355	2.15363	NPM1//RBBP7//RSF1//MIS18A//CENPH//MLF1IP
	GO:0034724	DNA replication-independent nucleosome organization	6	3.33655	0.00702048	0.0908355	2.15363	NPM1//RBBP7//RSF1//MIS18A//CENPH//MLF1IP
	GO:0006695	cholesterol biosynthetic process	9	2.56061	0.00703325	0.0908355	2.15284	PEX2//SOD1//PRKAA1//CYP51A1//FDFT1//FDPS//CNBP//GGPS1//HSD17B7
	GO:0001919	regulation of receptor recycling	5	3.82313	0.00736393	0.0948189	2.13289	ECE1//NSF//SNCA//GRIA3//LAMTOR1
	GO:0000245	spliceosome assembly	8	2.71867	0.00745926	0.0957571	2.1273	DDX23//SF3A1//SLU7//SRSF1//PSIP1//SMN2//SNRPE//TXNL4A
	GO:0006879	cellular iron ion homeostasis	12	2.19117	0.00752045	0.0962527	2.12376	SRI//ALAS2//ATP6V0C//ATP6V1E1//ATP6V0B//ATP6V1G2//HIF1A//SOD1//ATP6V0D1//ATP6V1F//ATP6V1D//NDFIP1
	GO:0008064	regulation of actin polymerization or depolymerization	14	2.039	0.00782408	0.099839	2.10657	GSN//TWF1//TMSB4Y//TMSB15A//ARPC1A//ACTR3B//ARPC5L//DSTN//MAP3K1//ACTR3//SCIN//CAPZA2//EPB49//PFN2
	GO:0042770	signal transduction in response to DNA damage	20	1.78599	0.00786068	0.100007	2.10454	PML//PSMA1//PSMB2//PSMB5//PSMC1//PSMC2//PSMD1//PSMD4//PSMD10//PSMD12//UBA52//PSME3//PSMD14//SP100//MBD4//FOXO3//PHLDA3//CDKN2A//EEF1E1//KDM1A
	GO:0007015	actin filament organization	26	1.64811	0.00788729	0.100047	2.10307	ACTN1//AIF1//EPB49//GSN//TWF1//TMSB4Y//TMSB15A//PFN2//ABI1//DSTN//RAC1//ARAP1//ACTA1//ACTC1//ARPC1A//ACTR3B//ARPC5L//MAP3K1//ACTR3//ARRB1//SCIN//RHOA//PAK1//CAPZA2//ALDOA//PRKCI
	GO:0071103	DNA conformation change	25	1.66223	0.00815033	0.102871	2.08882	ERCC3//HIST1H1D//HIST1H2AD//H2AFZ//HMGB2//NPM1//RBBP7//HIST1H2AK//HIST1H3F//H2AFY//RSF1//MIS18A//CENPH//MLF1IP//HIST1H2AH//NAP1L5//HIST2H3D//NAA10//HAT1//NCAPD2//CDK1//CENPV//RECQL4//SEP15//CDKN2A
	GO:0009116	nucleoside metabolic process	15	1.97323	0.00818234	0.102871	2.08712	C6ORF130//HPRT1//PRTFDC1//NT5C3//CMPK1//NME1//NME4//NME7//PANK2//GARS//DCK//UCK2//DCTD//TYMS//PCMT1
	GO:0043112	receptor metabolic process	15	1.97323	0.00818234	0.102871	2.08712	CAMLG//GRIA3//LAMTOR1//ECE1//NSF//SNCA//ARRB1//MAGI2//AHI1//HIF1A//IL8//PICALM//CDK5//HNRNPK//FUT8
	GO:0050794	regulation of cellular process	654	1.06553	0.00842484	0.105608	2.07444	KPNA2//CCNG2//CDK1//CDKN2A//ERCC3//MAD2L1//ORC4//PSMA1//PSMB2//PSMB5//PSMC1//PSMC2//PSMD1//PSMD4//PSMD10//PSMD12//RAD17//UBA52//CCNB2//BUB3//PSME3//PSMD14//UBE2C//ANAPC5//ANAPC7//CCNA2//CCNH//CDKN2D//CDKN3//CKS1B//MNAT1//DIRAS3//CDC37//PCNA//RRM2//TYMS//CRY1//ATN1//ENO1//FOXO3//FOSB//GPS2//HSBP1//NFIL3//NFX1//PEX2//RBBP7//SMARCA2//SMARCA4//SP100//STAT1//TAF7//PIAS1//URI1//SAP30//MBD2//MTA2//NCOR2…
	GO:0030041	actin filament polymerization	14	2.01502	0.0086824	0.107884	2.06136	GSN//TWF1//TMSB4Y//TMSB15A//ARPC1A//ACTR3B//ARPC5L//MAP3K1//ACTR3//SCIN//CAPZA2//EPB49//AIF1//RAC1
	GO:0030832	regulation of actin filament length	14	2.01502	0.0086824	0.107884	2.06136	GSN//TWF1//TMSB4Y//TMSB15A//PFN2//ARPC1A//ACTR3B//ARPC5L//DSTN//MAP3K1//ACTR3//SCIN//CAPZA2//EPB49
	GO:0031575	mitotic cell cycle G1/S transition checkpoint	14	2.01502	0.0086824	0.107884	2.06136	PML//PSMA1//PSMB2//PSMB5//PSMC1//PSMC2//PSMD1//PSMD4//PSMD10//PSMD12//UBA52//PSME3//PSMD14//HRAS
	GO:0031344	regulation of cell projection organization	28	1.60071	0.00885647	0.109728	2.05274	RAC1//ACTR3//CCDC88A//PRKCI//FEZ1//STMN2//NPTN//LPAR1//GFAP//PTPRO//ITM2C//RTN4//MAPT//SPP1//TNIK//RYK//RHOA//CHN1//POU3F2//RUFY3//STK11//CAPRIN1//GAP43//RALA//MIEN1//ARAP1//CDK5//NGEF
	GO:0042542	response to hydrogen peroxide	13	2.06548	0.00913785	0.112189	2.03916	PRDX2//PRDX6//PRDX3//BNIP3//CDK1//IL18//PARK7//PPP2CB//SHC1//SOD1//SOD2//APTX//PPP1R15B
	GO:0015682	ferric iron transport	7	2.85461	0.00917018	0.112189	2.03762	ATP6V0C//ATP6V1E1//ATP6V0B//ATP6V1G2//ATP6V0D1//ATP6V1F//ATP6V1D
	GO:0033572	transferrin transport	7	2.85461	0.00917018	0.112189	2.03762	ATP6V0C//ATP6V1E1//ATP6V0B//ATP6V1G2//ATP6V0D1//ATP6V1F//ATP6V1D
	GO:0007007	inner mitochondrial membrane organization	4	4.44874	0.00918679	0.112189	2.03684	LETM1//TIMM9//TIMM22//CHCHD3
	GO:0042149	cellular response to glucose starvation	4	4.44874	0.00918679	0.112189	2.03684	ASNS//HSPA5//PRKAA1//SLC2A1
	GO:0034470	ncRNA processing	27	1.61131	0.00921838	0.112253	2.03535	MPHOSPH6//SKIV2L2//BOP1//WDR12//CDKN2A//DKC1//EIF4A3//MPHOSPH10//NOP56//KRR1//DCAF13//SBDS//DDX47//NOP58//WDR55//NOL8//RRP36//C22ORF28//SSB//KARS//RPP40//MTO1//TRMT6//TRMT61B//OSGEP//TRUB1//INTS10
	GO:0043085	positive regulation of catalytic activity	96	1.26423	0.0092585	0.112421	2.03346	BRAF//CDK1//HRAS//MAP3K1//MAP3K7//LPAR1//FGF10//PRKAA1//MAP2K3//SHC1//SOD1//PRDX2//UBA52//CXCR4//MADD//TAB2//CASP1//CCK//CDKN2A//HSPD1//PML//SNCA//AIFM1//PDCD6//ASNS//DCTN1//HSPA5//IL8//DNAJB9//ATP6V0D1//SEC31A//DNAJB11//PTHLH//PTH1R//CAP1//GNB1//NTSR2//PRKAR2B//GAP43//TNIK//BIRC7//CYCS//APOC2//FGFR3//PSME3//PSMD14//CLPX//HMGB2//PCNA//CCDC88A//ARHGAP8//MAGI2//DNAJB6//GABARAPL2//RALBP1//ARHGAP27//…
	GO:0046034	ATP metabolic process	19	1.78805	0.00930659	0.112684	2.03121	ACTC1//ATP5A1//ERCC3//HSPA5//HSP90AA1//HSPD1//PMS1//PSMC1//PSMC2//ATP6V0D1//ATP5J2//CLPX//RALBP1//OLA1//ALDOA//ATP2A2//ATP2B1//ATP2C1//PRKAG2
	GO:0031109	microtubule polymerization or depolymerization	9	2.4468	0.0095438	0.115229	2.02028	STMN1//MAP2//MAPT//STMN2//SKA2//SNCA//MAPRE1//PSRC1//SBDS
	GO:0031113	regulation of microtubule polymerization	5	3.59824	0.0097413	0.117281	2.01138	SNCA//STMN2//MAPRE1//MAPT//PSRC1
	GO:0031110	regulation of microtubule polymerization or depolymerization	8	2.57558	0.0104275	0.124837	1.98182	MAP2//MAPT//STMN2//SNCA//MAPRE1//PSRC1//SBDS//SKA2
	GO:0045930	negative regulation of mitotic cell cycle	8	2.57558	0.0104275	0.124837	1.98182	RAD17//FHL1//NAE1//APBB1//SMARCA4//GAS1//PML//BTG3
	GO:0006200	ATP catabolic process	14	1.96869	0.010621	0.126797	1.97384	ACTC1//ATP5A1//ERCC3//HSPA5//HSP90AA1//HSPD1//PMS1//PSMC1//PSMC2//ATP6V0D1//ATP5J2//CLPX//RALBP1//OLA1
	GO:0043123	positive regulation of I-kappaB kinase/NF-kappaB cascade	20	1.73532	0.0107138	0.127548	1.97006	RHOA//CASP1//LPAR1//LGALS9//MYD88//PPM1A//S100B//MAP3K7//UBA52//TRIM13//TFG//PLK2//TAB2//ATP2C1//TBK1//SHISA5//CXXC5//WLS//NDFIP1//C18ORF32
	GO:0009893	positive regulation of metabolic process	157	1.18784	0.0108011	0.128229	1.96653	ECE1//NSF//SNCA//AIF1//HRAS//STK11//MADD//RB1CC1//NPTN//AKTIP//C3//MAGI2//AHI1//SMARCD1//PTHLH//PTH1R//CAP1//RBM15//PRKAA1//BRAF//CDK1//IL18//PF4//MAPK9//SPRY2//TMED2//PRKAG2//UBE2B//HIF1A//APOC2//IRS2//RBM3//EIF4A3//UPF3A//WIBG//CREBL2//APBB1//CCNA2//CDKN2A//FGF10//FOXO3//HMGB2//HNRNPD//ILF2//ILF3//ING1//NFYB//PPM1A//PPP3CB//MAP2K3//RAN//MRPL12//SMARCA1//SMARCA2//SMARCA4//SOX2//SP100//STAT1//CNB…
	GO:0010564	regulation of cell cycle process	47	1.40587	0.0108429	0.128323	1.96485	CCNG2//CDK1//CDKN2A//ERCC3//MAD2L1//ORC4//PSMA1//PSMB2//PSMB5//PSMC1//PSMC2//PSMD1//PSMD4//PSMD10//PSMD12//RAD17//UBA52//CCNB2//BUB3//PSME3//PSMD14//UBE2C//ANAPC5//ANAPC7//PML//PRMT5//ZW10//PLK2//CCNA2//NPM1//UBE2B//FHL1//NEK11//HRAS//SMC3//NAE1//SBDS//APBB1//SMARCA4//DYNC1LI1//PSRC1//CDK5//FGF10//CSNK2A2//RHOA//BCL2L1//AIF1
	GO:0031111	negative regulation of microtubule polymerization or depolymerization	6	3.05851	0.0110052	0.128323	1.9584	MAP2//MAPT//STMN2//SNCA//MAPRE1//SBDS
	GO:0043244	regulation of protein complex disassembly	11	2.17055	0.0110113	0.128323	1.95816	GSN//HRSP12//MAP2//MAPT//STMN2//DSTN//SBDS//BNIP3//CAPZA2//EPB49//SCIN
	GO:0009109	coenzyme catabolic process	7	2.76252	0.0110284	0.128323	1.95749	CS//DLD//IDH2//IDH3A//MDH1//MDH2//PDHB
	GO:0009163	nucleoside biosynthetic process	7	2.76252	0.0110284	0.128323	1.95749	HPRT1//PRTFDC1//GARS//DCK//UCK2//DCTD//TYMS
	GO:0015988	energy coupled proton transport, against electrochemical gradient	7	2.76252	0.0110284	0.128323	1.95749	ATP5A1//ATP6V0C//ATP6V1E1//ATP6V0B//ATP6V0D1//ATP6V1F//ATP6V1D
	GO:0015991	ATP hydrolysis coupled proton transport	7	2.76252	0.0110284	0.128323	1.95749	ATP5A1//ATP6V0C//ATP6V1E1//ATP6V0B//ATP6V0D1//ATP6V1F//ATP6V1D
	GO:0006334	nucleosome assembly	16	1.86423	0.0110498	0.128323	1.95664	NPM1//RBBP7//RSF1//MIS18A//CENPH//MLF1IP//HIST1H1D//HIST1H2AD//H2AFZ//HMGB2//HIST1H2AK//HIST1H3F//H2AFY//HIST1H2AH//NAP1L5//HIST2H3D
	GO:0006119	oxidative phosphorylation	10	2.26556	0.011172	0.129388	1.95187	DLD//NDUFA9//NDUFB3//NDUFB6//NDUFB9//NDUFS2//NDUFV1//NDUFS6//NDUFV2//SNCA
	GO:0032069	regulation of nuclease activity	12	2.06772	0.0118934	0.13737	1.9247	ASNS//DCTN1//HSPA5//IL8//DNAJB9//SHC1//ATP6V0D1//SEC31A//DNAJB11//NPM1//HMGB2//PCNA
	GO:0006986	response to unfolded protein	18	1.77591	0.0119452	0.137596	1.92281	ASNS//DCTN1//HSPA5//IL8//DNAJB9//SHC1//ATP6V0D1//SEC31A//DNAJB11//TOR1A//HSPA4//HSPA8//HSP90AA1//HSP90AB1//HSPD1//MANF//DNAJB6//JKAMP
	GO:0009308	amine metabolic process	65	1.32095	0.0122736	0.140997	1.91103	CDO1//APIP//ADI1//ENOPH1//MTHFD1//SOD1//SOD2//CARS//EPRS//GARS//KARS//MARS//NARS//RARS//EEF1E1//PPA2//GLUD2//PTS//QDPR//CCBL2//OAZ1//OAZ2//ODC1//PSMA1//PSMB2//PSMB5//PSMC1//PSMC2//PSMD1//PSMD4//PSMD10//PSMD12//PSME3//PSMD14//AZIN1//ASNS//GOT2//SLC1A3//GGH//FAM206A//BCAT2//IVD//DLD//MTRR//SMS//AMD1//SRM//CKB//SLC6A8//ETNK1//SLC27A1//HAGH//BCKDK//ACAT1//PANK2//P4HA1//IMPAD1//TASP1//SNCA//PNMT//ALDH…
	GO:0015949	nucleobase-containing small molecule interconversion	5	3.39834	0.0125968	0.144322	1.89974	GUK1//NME1//NME4//RRM2//CMPK1
	GO:0017148	negative regulation of translation	9	2.34269	0.0126771	0.144852	1.89698	PML//SRP9//SRP14//EIF4EBP1//PAIP2//EIF2AK1//CAPRIN1//EIF4A3//RNF139
	GO:0006275	regulation of DNA replication	14	1.92445	0.0128825	0.145072	1.89	RAD17//GMNN//PML//TINF2//SMC3//CDK1//FGF10//HRAS//SHC1//CACYBP//PCNA//PPP2CA//CCDC88A//ESCO1
	GO:0071779	G1/S transition checkpoint	14	1.92445	0.0128825	0.145072	1.89	PML//PSMA1//PSMB2//PSMB5//PSMC1//PSMC2//PSMD1//PSMD4//PSMD10//PSMD12//UBA52//PSME3//PSMD14//HRAS
	GO:0006086	acetyl-CoA biosynthetic process from pyruvate	4	4.07801	0.0129006	0.145072	1.88939	DLD//PDHB//PDK3//PDHX
	GO:0010510	regulation of acetyl-CoA biosynthetic process from pyruvate	4	4.07801	0.0129006	0.145072	1.88939	DLD//PDHB//PDK3//PDHX
	GO:0043968	histone H2A acetylation	4	4.07801	0.0129006	0.145072	1.88939	ACTL6A//YEATS4//MORF4L1//ING3
	GO:0060291	long-term synaptic potentiation	4	4.07801	0.0129006	0.145072	1.88939	GFAP//SNCA//PLK2//NPTN
	GO:0032869	cellular response to insulin stimulus	26	1.58251	0.0130545	0.146416	1.88424	ATP6V0C//ATP6V1E1//ATP6V0B//ATP6V1G2//CDK1//AP3S1//EIF4EBP1//FGF10//FGFR3//FOXO3//HRAS//PPM1A//PRKAA1//SHC1//STK11//IRS2//ATP6V0D1//ATP6V1F//ATP6V1D//PRKAG2//GRB14//PARP1//HIF1A//PRKCI//PRKDC//UBE2B
	GO:0016044	cellular membrane organization	66	1.31292	0.0132542	0.148266	1.87765	ARRB1//MAGI2//AHI1//DNM1L//SYNJ1//GNAI3//HRAS//NME1//RAB7A//SNX4//SNX3//RABEP1//TNK2//RAB18//USP33//PICALM//RABEPK//CAP1//ARHGAP27//CORO1C//CDC42SE1//AIF1//FCER1G//RABIF//VTI1B//GCA//SNCA//CHCHD3//PLD6//BNIP3//AP2S1//RAB4A//IL8//SOD1//LETM1//CDK5//CXCR4//NSF//TIMM9//TIMM22//HSPA4//HSP90AA1//BIN1//BCL2L1//PPIF//PRKCI//TMED2//COPE//SEC31A//HNRNPK//APOC2//RAC1//C3//MAP7//AP2M1//HSPA8//TSG101//UBA52/…
	GO:0006221	pyrimidine nucleotide biosynthetic process	6	2.93617	0.0135016	0.150245	1.86962	CMPK1//NME1//NME4//NME7//TYMS//CMPK2
	GO:0006904	vesicle docking involved in exocytosis	6	2.93617	0.0135016	0.150245	1.86962	RALB//STXBP3//RABEPK//VTI1B//SYTL2//VPS33A
	GO:0006353	transcription termination, DNA-dependent	13	1.96349	0.013811	0.153288	1.85977	CCNH//ERCC3//MNAT1//POLR1D//SRSF1//SRSF3//SNRPB//SNRPE//U2AF1//PAPOLA//NCBP2//POLR3F//POLR3E
	GO:0051247	positive regulation of protein metabolic process	56	1.34334	0.0140661	0.155714	1.85183	AIF1//HRAS//STK11//MADD//RB1CC1//NPTN//AKTIP//C3//PRKAG2//RBM3//EIF4A3//UPF3A//WIBG//PML//NIPBL//HSPA5//PSMD10//RCHY1//TBC1D7//NDFIP1//STRA13//APITD1//SUMO1//FBXO22//BRAF//CREBL2//PAK1//SNCA//SPRY2//CDKN2A//PIAS1//ARRB1//FGFR3//MYD88//GLMN//TBK1//CCK//FGF10//TNK2//CDK1//PSMA1//PSMB2//PSMB5//PSMC1//PSMC2//PSMD1//PSMD4//PSMD12//UBA52//PSME3//PSMD14//UBE2C//ANAPC5//ANAPC7//UBE2S//FNTA
	GO:0061024	membrane organization	66	1.30866	0.0141617	0.156366	1.84888	ARRB1//MAGI2//AHI1//DNM1L//SYNJ1//GNAI3//HRAS//NME1//RAB7A//SNX4//SNX3//RABEP1//TNK2//RAB18//USP33//PICALM//RABEPK//CAP1//ARHGAP27//CORO1C//CDC42SE1//AIF1//FCER1G//RABIF//VTI1B//GCA//SNCA//CHCHD3//PLD6//BNIP3//AP2M1//HSPA8//PRKCI//TSG101//UBA52//GNPAT//PUM1//STAM2//SNF8//COPE//SEC31A//VTA1//CHMP3//CCDC88A//VPS25//AP2S1//RAB4A//IL8//SOD1//LETM1//CDK5//CXCR4//NSF//TIMM9//TIMM22//HSPA4//HSP90AA1//BI…
	GO:0055114	oxidation-reduction process	60	1.32738	0.0142928	0.157364	1.84488	PHKB//PPP1CC//PYGL//PRKAG2//GYG1//PGM1//UGP2//PTGES3//RPE//TPI1//CS//DLD//IDH2//IDH3A//MDH1//MDH2//PDHB//SLC25A4//GNB1//PRKAR2B//RAP1B//SLC2A1//STK11//SPCS2//ATP5A1//COX6A1//ETFA//NDUFA9//NDUFB3//NDUFB6//NDUFB9//NDUFS2//NDUFV1//NDUFS6//NDUFV2//SOD2//ATP5J2//CYCS//STEAP1//MUT//PCCB//ADIPOR1//IRS2//SCP2//SNCA//SLC1A3//FASTKD3//GK//PRKAA1//ALDH9A1//CDO1//GFER//GLUD2//MTRR//PARK7//KDM1A//MTO1//YPEL5/…
	GO:0051493	regulation of cytoskeleton organization	30	1.51661	0.0143259	0.157364	1.84388	GSN//TWF1//TMSB4Y//TMSB15A//MAP2//MAPT//STMN2//PFN2//NPM1//ARPC1A//ACTR3B//ARPC5L//DSTN//MAP3K1//ACTR3//SKA2//SNCA//MAPRE1//PSRC1//CCDC88A//SBDS//SCIN//PLK2//DYNC1LI1//RHOA//PAK1//ARAP1//CAPZA2//EPB49//CDK5
	GO:0006084	acetyl-CoA metabolic process	9	2.29388	0.0145034	0.158091	1.83853	CS//DLD//IDH2//IDH3A//MDH1//MDH2//PDHB//PDK3//PDHX
	GO:0006213	pyrimidine nucleoside metabolic process	9	2.29388	0.0145034	0.158091	1.83853	CMPK1//NME1//NME4//NME7//DCK//UCK2//DCTD//TYMS//NT5C3
	GO:0006418	tRNA aminoacylation for protein translation	9	2.29388	0.0145034	0.158091	1.83853	RARS//NARS//CARS//EPRS//GARS//KARS//MARS//EEF1E1//PPA2
	GO:0006921	cellular component disassembly involved in apoptosis	12	2.01107	0.014706	0.159484	1.8325	BNIP3//CDKN2A//DFFA//HMGB2//SOD1//AIFM1//CYCS//BIRC7//FNTA//GSN//MAPT//DNM1L
	GO:0030833	regulation of actin filament polymerization	12	2.01107	0.014706	0.159484	1.8325	GSN//TWF1//TMSB4Y//TMSB15A//MAP3K1//ACTR3//SCIN//CAPZA2//EPB49//ARPC1A//ACTR3B//ARPC5L
	GO:0031647	regulation of protein stability	14	1.88216	0.0155001	0.166703	1.80966	CDKN2A//CREBL2//GAPDH//HSPD1//PML//UBE2B//PARK7//STX12//ZSWIM7//PRKDC//PEX2//SIAH1//SNCA//APTX
	GO:0034599	cellular response to oxidative stress	14	1.88216	0.0155001	0.166703	1.80966	SOD1//SOD2//PRDX2//PML//PRDX3//PRDX6//HIF1A//BNIP3//CDK1//IL18//PARK7//SNCA//LONP1//TRAP1
	GO:0032075	positive regulation of nuclease activity	11	2.07037	0.0155153	0.166703	1.80924	ASNS//DCTN1//HSPA5//IL8//DNAJB9//SHC1//ATP6V0D1//SEC31A//DNAJB11//PCNA//HMGB2
	GO:0006793	phosphorus metabolic process	142	1.18663	0.0155673	0.166703	1.80779	CCNA2//CCNH//CDKN2D//CDKN3//CKS1B//MNAT1//DIRAS3//CCNB2//CDC37//BRAF//CDK1//HRAS//MAP3K1//MAP3K7//LPAR1//FGF10//PRKAA1//MAP2K3//SHC1//SOD1//PRDX2//UBA52//CXCR4//MADD//TAB2//GPS2//PPP2CA//PML//CCDC88A//AIF1//STK11//RB1CC1//NPTN//AKTIP//SNX6//DLD//NDUFA9//NDUFB3//NDUFB6//NDUFB9//NDUFS2//NDUFV1//NDUFS6//NDUFV2//NME1//NME4//CDK5//CSNK1A1//CSNK1G3//ERCC3//FYN//MARK1//PAK1//CDK17//PDK3//POLR2C//PPP3CB/…
	GO:0006796	phosphate-containing compound metabolic process	142	1.18663	0.0155673	0.166703	1.80779	CCNA2//CCNH//CDKN2D//CDKN3//CKS1B//MNAT1//DIRAS3//CCNB2//CDC37//BRAF//CDK1//HRAS//MAP3K1//MAP3K7//LPAR1//FGF10//PRKAA1//MAP2K3//SHC1//SOD1//PRDX2//UBA52//CXCR4//MADD//TAB2//GPS2//PPP2CA//PML//CCDC88A//AIF1//STK11//RB1CC1//NPTN//AKTIP//SNX6//DLD//NDUFA9//NDUFB3//NDUFB6//NDUFB9//NDUFS2//NDUFV1//NDUFS6//NDUFV2//NME1//NME4//CDK5//CSNK1A1//CSNK1G3//ERCC3//FYN//MARK1//PAK1//CDK17//PDK3//POLR2C//PPP3CB/…
	GO:0009083	branched chain family amino acid catabolic process	5	3.21948	0.015969	0.17015	1.79672	BCAT2//IVD//ACAT1//DLD//BCKDK
	GO:0031648	protein destabilization	5	3.21948	0.015969	0.17015	1.79672	CDKN2A//PRKDC//PEX2//SIAH1//SNCA
	GO:0006090	pyruvate metabolic process	6	2.82324	0.0163678	0.173906	1.78601	DLD//PDHB//PDK3//PDHX//LDHA//LDHB
	GO:0000096	sulfur amino acid metabolic process	8	2.38713	0.0164031	0.173906	1.78507	CDO1//MTRR//SMS//MTHFD1//APIP//ADI1//ENOPH1//MUT
	GO:0065009	regulation of molecular function	173	1.16099	0.0172963	0.18292	1.76205	CCNA2//CCNH//CDKN2D//CDKN3//CKS1B//MNAT1//DIRAS3//CCNB2//CDC37//BRAF//CDK1//HRAS//MAP3K1//MAP3K7//LPAR1//FGF10//PRKAA1//MAP2K3//SHC1//SOD1//PRDX2//UBA52//CXCR4//MADD//TAB2//GPS2//PPP2CA//SNX6//CDKN2A//TAF7//FGFR1OP//PRKAG2//CASP1//CCK//HSPD1//PML//SNCA//AIFM1//PDCD6//ASNS//DCTN1//HSPA5//IL8//DNAJB9//ATP6V0D1//SEC31A//DNAJB11//PTHLH//PTH1R//CAP1//GNAI1//GNAI3//GNB1//NTSR2//PRKAR2B//GAP43//TNIK//BI…
	GO:0048522	positive regulation of cellular process	259	1.12322	0.0173738	0.183285	1.76011	PPP3CB//ECE1//NSF//SNCA//AIF1//HRAS//STK11//MADD//RB1CC1//NPTN//AKTIP//HIF1A//HMGB2//AGGF1//GAS1//STAT1//IRS2//MAGI2//AHI1//MIA3//SMARCD1//BNIP3//CDKN2A//DFFA//ERCC3//FOXO3//PML//PPP2CA//TIAL1//PRKRA//STK17A//SMNDC1//PHLDA3//SHISA5//PSMA1//PSMB2//PSMB5//PSMC1//PSMC2//PSMD1//PSMD4//PSMD10//PSMD12//UBA52//PSME3//PSMD14//PTHLH//PTH1R//CAP1//RBM15//TUBB4B//BCL2L1//CCK//FGFR3//MST1R//ODC1//POU3F2//PTN…
	GO:0051491	positive regulation of filopodium assembly	4	3.76432	0.0174485	0.183511	1.75824	RALA//ACTR3//MIEN1//ARAP1
	GO:0035966	response to topologically incorrect protein	18	1.70707	0.0174814	0.183511	1.75742	TOR1A//HSPA4//HSPA8//HSP90AA1//HSP90AB1//HSPD1//MANF//DNAJB6//JKAMP//ASNS//DCTN1//HSPA5//IL8//DNAJB9//SHC1//ATP6V0D1//SEC31A//DNAJB11
	GO:0010975	regulation of neuron projection development	23	1.58973	0.0178379	0.186794	1.74866	PRKCI//FEZ1//STMN2//NPTN//LPAR1//GFAP//PTPRO//ITM2C//RTN4//MAPT//SPP1//TNIK//RYK//RHOA//CHN1//POU3F2//RUFY3//STK11//CAPRIN1//ACTR3//CDK5//NGEF//CCDC88A
	GO:0009206	purine ribonucleoside triphosphate biosynthetic process	10	2.10931	0.0181407	0.188979	1.74135	NME1//NME4//NME7//ALDOA//ATP2A2//ATP2B1//ATP5A1//ATP5J2//ATP2C1//PRKAG2
	GO:0005996	monosaccharide metabolic process	34	1.44933	0.0181543	0.188979	1.74102	ALDOA//ENO1//ENO2//GAPDH//GOT2//GPI//GYG1//MDH1//MDH2//PDK3//PGK1//PGM1//PHKB//PYGL//TPI1//UGP2//IRS2//NISCH//GAPDHS//GNPDA1//BPGM//LDHA//LDHB//PDHB//PGAM4//RPE//PRKAG2//ACN9//STK11//DPM1//DUSP12//FUT8//HIF1A//PRKAA1
	GO:0030837	negative regulation of actin filament polymerization	7	2.51877	0.0182239	0.188979	1.73936	GSN//TWF1//TMSB4Y//TMSB15A//CAPZA2//EPB49//SCIN
	GO:0048259	regulation of receptor-mediated endocytosis	7	2.51877	0.0182239	0.188979	1.73936	MAGI2//AHI1//HNRNPK//SYNJ1//APOC2//RAC1//PICALM
	GO:0032868	response to insulin stimulus	30	1.48591	0.0185989	0.1924	1.73051	ATP6V0C//ATP6V1E1//ATP6V0B//ATP6V1G2//CDK1//AP3S1//EIF4EBP1//FGF10//FGFR3//FOXO3//HRAS//PPM1A//PRKAA1//SHC1//STK11//IRS2//ATP6V0D1//ATP6V1F//ATP6V1D//PRKAG2//PARP1//HIF1A//PRKCI//PRKDC//UBE2B//GRB14//MAX//GGH//GALP//SLC27A1
	GO:0030308	negative regulation of cell growth	18	1.69394	0.0187952	0.193959	1.72595	RTN4//SPP1//RYK//APBB1//BTG1//CDKN2A//CDKN2D//ENO1//FHL1//ING1//PML//PPP2CA//RBBP7//SMARCA2//SMARCA4//STK11//DNAJC2//PSRC1
	GO:0006513	protein monoubiquitination	6	2.71867	0.0196273	0.20157	1.70714	PAF1//RNF20//TSG101//UBE2B//UBE2D3//UBE2R2
	GO:0048278	vesicle docking	6	2.71867	0.0196273	0.20157	1.70714	RALB//STXBP3//RABEPK//VTI1B//SYTL2//VPS33A
	GO:0031329	regulation of cellular catabolic process	45	1.36608	0.0198184	0.202825	1.70293	PRKAG2//USP14//PSME3//PSMD14//UCHL5//MAPT//RB1CC1//VMP1//PRKAA1//APOC2//TMED2//IRS2//AGFG1//ASAP3//ARAP1//CHN1//ARHGAP8//UBQLN4//HSP90AB1//TAF9//PSMD10//SUMO1//RCHY1//FBXO22//CNN3//FGF10//DNAJB6//GABARAPL2//RALBP1//ARHGAP27//PDE6D//SPRY2//RAB3GAP2//NGEF//TPM2//BIN1//ARRB1//RAP1GDS1//RGS2//RGS10//SNX13//HIF1A//GAPDHS//MAD2L1//PML
	GO:0042559	pteridine-containing compound biosynthetic process	5	3.05851	0.0198923	0.202825	1.70132	PTS//QDPR//MOCS2//MTHFD1//MTHFS
	GO:0051489	regulation of filopodium assembly	5	3.05851	0.0198923	0.202825	1.70132	RALA//ACTR3//MIEN1//ARAP1//GAP43
	GO:0009165	nucleotide biosynthetic process	33	1.44704	0.0201285	0.204743	1.69619	ADSS//ATIC//HPRT1//IMPDH1//MTHFD1//OAS2//PAICS//ADSSL1//NME1//NME4//ATP5A1//NME7//AMPD3//CMPK2//CMPK1//TYMS//ALDOA//ATP2A2//ATP2B1//ATP5J2//ATP2C1//PRKAG2//PTHLH//PTH1R//CAP1//GNAI1//GNAI3//RRM2//PRTFDC1//PAPSS1//DCK//DCTD//UCK2
	GO:0009145	purine nucleoside triphosphate biosynthetic process	10	2.07356	0.0202954	0.205461	1.6926	NME1//NME4//NME7//ALDOA//ATP2A2//ATP2B1//ATP5A1//ATP5J2//ATP2C1//PRKAG2
	GO:0009201	ribonucleoside triphosphate biosynthetic process	10	2.07356	0.0202954	0.205461	1.6926	NME1//NME4//NME7//ALDOA//ATP2A2//ATP2B1//ATP5A1//ATP5J2//ATP2C1//PRKAG2
	GO:0008286	insulin receptor signaling pathway	21	1.60572	0.0206649	0.208706	1.68477	GRB14//ATP6V0C//ATP6V1E1//ATP6V0B//ATP6V1G2//CDK1//AP3S1//EIF4EBP1//FGF10//FGFR3//FOXO3//HRAS//PPM1A//PRKAA1//SHC1//STK11//IRS2//ATP6V0D1//ATP6V1F//ATP6V1D//PRKAG2
	GO:0006888	ER to Golgi vesicle-mediated transport	9	2.15895	0.0211438	0.212035	1.67482	TMED2//SEC31A//GAS1//RNF139//RAB2A//TRAPPC2//SEC22C//ZW10//TRAPPC1
	GO:0043038	amino acid activation	9	2.15895	0.0211438	0.212035	1.67482	CARS//EPRS//GARS//KARS//MARS//NARS//RARS//EEF1E1//PPA2
	GO:0043039	tRNA aminoacylation	9	2.15895	0.0211438	0.212035	1.67482	CARS//EPRS//GARS//KARS//MARS//NARS//RARS//EEF1E1//PPA2
	GO:0071174	mitotic cell cycle spindle checkpoint	7	2.4468	0.0212202	0.212302	1.67325	MAD2L1//BUB3//UBE2C//ANAPC5//ANAPC7//DYNC1LI1//CSNK2A2
	GO:0072527	pyrimidine-containing compound metabolic process	11	1.97903	0.0212773	0.212374	1.67208	DCK//DCTD//TYMS//UCK2//NT5C3//CMPK2//CMPK1//NME1//NME4//NME7//MBD4
	GO:0044087	regulation of cellular component biogenesis	33	1.43674	0.0220943	0.220014	1.65572	RALB//GSN//TWF1//TMSB4Y//TMSB15A//RAC1//ACTR3//PPM1A//ARPC1A//ACTR3B//ARPC5L//MAP3K1//MAPT//SNCA//STMN2//MAPRE1//PSRC1//EIF4EBP1//LMO4//SUMO1//CCK//SH3GLB1//CRBN//SCIN//PRKAA1//GAP43//RALA//MIEN1//ARAP1//RHOA//PAK1//CAPZA2//EPB49
	GO:0006406	mRNA export from nucleus	10	2.039	0.022631	0.22431	1.6453	GLE1//THOC7//AGFG1//SRSF1//SRSF3//U2AF1//DDX39A//DDX19B//NCBP2//NUP107
	GO:0048813	dendrite morphogenesis	10	2.039	0.022631	0.22431	1.6453	TNIK//CAPRIN1//ACTR3//CDK5//NGEF//CTNNA2//HPRT1//MAP2//PICALM//PRTFDC1
	GO:0043174	nucleoside salvage	4	3.49544	0.0228788	0.22624	1.64057	HPRT1//PRTFDC1//DCK//UCK2
	GO:0016310	phosphorylation	122	1.18834	0.0231449	0.228318	1.63555	CCNA2//CCNH//CDKN2D//CDKN3//CKS1B//MNAT1//DIRAS3//CCNB2//CDC37//BRAF//CDK1//HRAS//MAP3K1//MAP3K7//LPAR1//FGF10//PRKAA1//MAP2K3//SHC1//SOD1//PRDX2//UBA52//CXCR4//MADD//TAB2//GPS2//PPP2CA//PML//CCDC88A//AIF1//STK11//RB1CC1//NPTN//AKTIP//SNX6//DLD//NDUFA9//NDUFB3//NDUFB6//NDUFB9//NDUFS2//NDUFV1//NDUFS6//NDUFV2//NME1//NME4//CDK5//CSNK1A1//CSNK1G3//ERCC3//FYN//MARK1//PAK1//CDK17//PDK3//POLR2C//PPP3CB/…
	GO:0022900	electron transport chain	18	1.65573	0.0231961	0.228318	1.63458	ATP5A1//COX6A1//ETFA//NDUFA9//NDUFB3//NDUFB6//NDUFB9//NDUFS2//NDUFV1//NDUFS6//NDUFV2//SOD2//ATP5J2//CYCS//DLD//SNCA//SLC1A3//STEAP1
	GO:0010821	regulation of mitochondrion organization	6	2.62158	0.0233017	0.228829	1.63261	BNIP3//DNM1L//MLLT11//BCL2L1//PSMD10//GOLPH3
	GO:0034613	cellular protein localization	81	1.2418	0.023689	0.232098	1.62545	RAB6A//RBM22//MXI1//PDIA3//ING1//IPO13//LTBP2//PML//YWHAQ//CDC37//NUP54//KPNA2//NOP58//HSPA9//RAN//PRKCI//SDCBP//SRP14//SRP19//SEC62//RPL6//RPL18A//RPN2//SRP9//SRP54//UBA52//SPCS2//SEC61G//OS9//MTX1//YWHAZ//TOMM70A//MTX2//TOMM34//TIMM9//DNAJC19//TOMM5//CDK5//CHML//AP2M1//AP2S1//AP3S1//CLTB//NPM1//PCNA//PDCD6//STAM2//VTI1B//SLU7//TMED2//XPOT//SNX13//STX12//RAB3GAP2//SYTL2//SNX6//PSMD10//IFIT1//CDK…
	GO:0043122	regulation of I-kappaB kinase/NF-kappaB cascade	22	1.56482	0.0237464	0.232126	1.6244	PSMD10//RHOA//CASP1//LPAR1//LGALS9//MYD88//PPM1A//S100B//MAP3K7//UBA52//TRIM13//TFG//PLK2//TAB2//ATP2C1//TBK1//SHISA5//CXXC5//WLS//NDFIP1//C18ORF32//STAT1
	GO:0001504	neurotransmitter uptake	5	2.91286	0.0243966	0.237394	1.61267	GFAP//SNCA//PARK7//SLC25A4//SLC1A3
	GO:0046785	microtubule polymerization	5	2.91286	0.0243966	0.237394	1.61267	MAPT//SNCA//STMN2//MAPRE1//PSRC1
	GO:0006950	response to stress	253	1.11619	0.0244787	0.237518	1.61121	APTX//RB1CC1//RAD17//TRA2B//SOD1//SOD2//TXNRD2//ERCC3//CCNH//MNAT1//RAD51AP1//MORF4L1//ZSWIM7//UBE2V2//CDKN2D//CCK//VDAC1//ALAS2//BNIP3//ECE1//HIF1A//IL18//PAM//PML//PRKAA1//SHC1//UBE2B//CXCR4//LONP1//ARNT2//UBQLN1//EGLN1//C3//FCER1G//TBK1//CDK1//MAP3K1//MYD88//MAPK9//MAP2K3//MAP3K7//UBA52//TAB2//PNMA1//PRDX2//YWHAZ//OSMR//HSPD1//TOR1A//HSPA4//HSPA8//HSP90AA1//HSP90AB1//MANF//DNAJB6//JKAMP//CAMLG…
	GO:0031532	actin cytoskeleton reorganization	8	2.22437	0.0245209	0.237518	1.61046	ARAP1//CDK5//FGF10//PAK1//RALA//SHC1//TNIK//ATP2C1
	GO:0009142	nucleoside triphosphate biosynthetic process	10	2.00558	0.0251551	0.242559	1.59937	NME1//NME4//NME7//ALDOA//ATP2A2//ATP2B1//ATP5A1//ATP5J2//ATP2C1//PRKAG2
	GO:0031345	negative regulation of cell projection organization	10	2.00558	0.0251551	0.242559	1.59937	LPAR1//GFAP//PTPRO//STMN2//ITM2C//RTN4//SPP1//RYK//RHOA//RUFY3
	GO:0071375	cellular response to peptide hormone stimulus	32	1.42879	0.0256448	0.246723	1.591	ATP6V0C//ATP6V1E1//ATP6V0B//ATP6V1G2//CDK1//AP3S1//EIF4EBP1//FGF10//FGFR3//FOXO3//HRAS//PPM1A//PRKAA1//SHC1//STK11//IRS2//ATP6V0D1//ATP6V1F//ATP6V1D//PRKAG2//PARP1//HIF1A//PRKCI//PRKDC//UBE2B//GRB14//SOCS2//STAT1//GNB1//PRKAR2B//IL18//MAX
	GO:0032886	regulation of microtubule-based process	13	1.8073	0.0261323	0.250847	1.58282	MAP2//MAPT//STMN2//NPM1//SKA2//SNCA//MAPRE1//PSRC1//SBDS//PLK2//DYNC1LI1//BBS2//MEMO1
	GO:0070727	cellular macromolecule localization	81	1.23561	0.0263298	0.252097	1.57955	RAB6A//RBM22//MXI1//PDIA3//ING1//IPO13//LTBP2//PML//YWHAQ//CDC37//NUP54//KPNA2//NOP58//HSPA9//RAN//PRKCI//SDCBP//SRP14//SRP19//SEC62//RPL6//RPL18A//RPN2//SRP9//SRP54//UBA52//SPCS2//SEC61G//OS9//MTX1//YWHAZ//TOMM70A//MTX2//TOMM34//TIMM9//DNAJC19//TOMM5//CDK5//CHML//AP2M1//AP2S1//AP3S1//CLTB//NPM1//PCNA//PDCD6//STAM2//VTI1B//SLU7//TMED2//XPOT//SNX13//STX12//RAB3GAP2//SYTL2//SNX6//PSMD10//IFIT1//CDK…
	GO:0006886	intracellular protein transport	66	1.26758	0.0263809	0.252097	1.57871	RAB6A//RBM22//MXI1//PDIA3//ING1//IPO13//LTBP2//PML//YWHAQ//CDC37//NUP54//KPNA2//NOP58//HSPA9//RAN//PRKCI//SDCBP//SRP14//SRP19//SEC62//RPL6//RPL18A//RPN2//SRP9//SRP54//UBA52//SPCS2//SEC61G//MTX1//YWHAZ//TOMM70A//MTX2//TOMM34//TIMM9//DNAJC19//TOMM5//PSMD10//IFIT1//CDK1//FZD7//BAMBI//RHOA//BBS2//TIMM22//HSPA4//HSP90AA1//CDKN2A//CDK5//TMED2//CHML//AP2M1//AP2S1//AP3S1//CLTB//NPM1//PCNA//PDCD6//STAM2//…
	GO:0000288	nuclear-transcribed mRNA catabolic process, deadenylation-dependent decay	9	2.07748	0.0266357	0.253963	1.57454	EIF4A2//CNOT2//CNOT3//EIF4A3//LSM5//LSM4//LSM1//LSM3//LSM2
	GO:0071824	protein-DNA complex subunit organization	19	1.60308	0.0271803	0.258577	1.56575	HIST1H1D//HIST1H2AD//H2AFZ//HMGB2//NPM1//RBBP7//HIST1H2AK//HIST1H3F//H2AFY//RSF1//MIS18A//CENPH//MLF1IP//HIST1H2AH//NAP1L5//HIST2H3D//SMARCA4//SMARCD1//CENPV
	GO:0034654	nucleobase-containing compound biosynthetic process	34	1.40526	0.0272628	0.258784	1.56443	ADSS//ATIC//HPRT1//IMPDH1//MTHFD1//OAS2//PAICS//ADSSL1//NME1//NME4//PRTFDC1//ATP5A1//NME7//AMPD3//CMPK2//CMPK1//TYMS//ALDOA//ATP2A2//ATP2B1//ATP5J2//ATP2C1//PRKAG2//PTHLH//PTH1R//CAP1//GNAI1//GNAI3//DCK//DCTD//UCK2//RRM2//GARS//PAPSS1
	GO:0030036	actin cytoskeleton organization	41	1.35566	0.0281695	0.266522	1.55022	ACTN1//AIF1//EPB49//GSN//TWF1//TMSB4Y//TMSB15A//ALDOA//PRKCI//PFN2//ABI1//DSTN//RAC1//ARAP1//ACTA1//ACTC1//ARPC1A//ACTR3B//ARPC5L//MAP3K1//ACTR3//CDK5//CNN3//FGF10//PAK1//RALA//SHC1//TNIK//ATP2C1//CCDC88A//ARRB1//SCIN//RHOA//CAPZA2//HRAS//SDCBP//DYNLL1//CAP1//FERMT2//NISCH//CORO1C
	GO:0051187	cofactor catabolic process	7	2.31455	0.028203	0.266522	1.5497	CS//DLD//IDH2//IDH3A//MDH1//MDH2//PDHB
	GO:0022415	viral reproductive process	30	1.43367	0.028782	0.271391	1.54088	DEK//HTATSF1//PSIP1//RAN//RPL6//RPL18A//UBA52//CXCR4//IFIT1//TYMS//SP100//TARDBP//SMARCA4//TAF11//IL8//TSG101//THOC7//CCNH//ERCC3//GTF2F2//MAP3K1//MNAT1//POLR2C//SSRP1//TCEA1//TCEB3//RDBP//NCBP2//RSF1//BCL2L1
	GO:0006085	acetyl-CoA biosynthetic process	4	3.26241	0.0292265	0.274369	1.53422	DLD//PDHB//PDK3//PDHX
	GO:0043101	purine-containing compound salvage	4	3.26241	0.0292265	0.274369	1.53422	HPRT1//PRTFDC1//AMPD3//DCK
	GO:0009615	response to virus	28	1.45149	0.0293767	0.275172	1.532	PML//IFIT1//CD8B//AP2M1//AP2S1//FYN//RAC1//BNIP3//CD8A//IFNAR1//BCL2L1//ENO1//IFI35//STMN1//MST1R//MYD88//ODC1//STAT1//CXCR4//PRKRA//URI1//ISG15//IFI44//POLR3F//IFI44L//CCT5//TBK1//POLR3E
	GO:0006576	cellular biogenic amine metabolic process	17	1.63763	0.0294838	0.275186	1.53042	CCBL2//AMD1//OAZ2//ODC1//SMS//SRM//APIP//ADI1//ENOPH1//OAZ1//AZIN1//ETNK1//SLC27A1//SNCA//PNMT//HPRT1//PRTFDC1
	GO:0009081	branched chain family amino acid metabolic process	5	2.78046	0.0295073	0.275186	1.53007	BCAT2//IVD//ACAT1//DLD//BCKDK
	GO:0031570	DNA integrity checkpoint	18	1.60739	0.0302312	0.281256	1.51954	RAD17//PML//PSMA1//PSMB2//PSMB5//PSMC1//PSMC2//PSMD1//PSMD4//PSMD10//PSMD12//UBA52//PSME3//PSMD14//CCNA2//CDK1//NEK11//NAE1
	GO:0060548	negative regulation of cell death	62	1.26841	0.0302902	0.281256	1.5187	IRS2//BCL2L1//BNIP3//BRAF//CDK1//CDKN2D//CRYAB//IFI6//HSPA5//HSPA9//MYD88//NPM1//PRKCI//SNCA//SOD1//SOD2//SON//PRDX2//UBA52//YWHAZ//SOCS2//RNF7//CFDP1//AATF//SH3GLB1//BFAR//CIAPIN1//BIRC7//RTN4//FCER1G//AIF1//ASNS//DFFA//FGF10//HSPD1//MAD2L1//MNAT1//PF4//PPP2CB//PRKAA1//PSMD10//SIAH2//TAF9//MAP3K7//UBE2B//RB1CC1//ARNT2//SPRY2//PLK2//PRDX3//PDCD10//KDM1A//SSBP3//AHI1//MIEN1//RHOA//HRAS//SERBP1//SL…
	GO:0043242	negative regulation of protein complex disassembly	8	2.12766	0.0312817	0.289203	1.50471	GSN//MAP2//MAPT//STMN2//SBDS//CAPZA2//EPB49//SCIN
	GO:0043648	dicarboxylic acid metabolic process	8	2.12766	0.0312817	0.289203	1.50471	DLD//GOT2//IDH2//IDH3A//CS//MDH2//MDH1//ME2
	GO:0000302	response to reactive oxygen species	15	1.68358	0.0316333	0.29182	1.49986	SOD1//SOD2//TXNRD2//PRDX2//PRDX3//PPP2CB//SHC1//APTX//PPP1R15B//PRDX6//BNIP3//CDK1//IL18//PARK7//TRA2B
	GO:0006370	mRNA capping	6	2.4468	0.0319704	0.294294	1.49525	CCNH//ERCC3//GTF2F2//MNAT1//POLR2C//NCBP2
	GO:0009060	aerobic respiration	7	2.25364	0.0322169	0.295923	1.49192	CS//DLD//IDH2//IDH3A//MDH1//MDH2//PDHB
	GO:0006913	nucleocytoplasmic transport	35	1.37682	0.0330512	0.302396	1.48081	RBM22//MXI1//PDIA3//ING1//IPO13//HNRNPA1//RAN//GLE1//AGFG1//SRSF1//SRSF3//U2AF1//DDX39A//DDX19B//NCBP2//NUP107//THOC7//XPOT//KPNA2//NOP58//HSPA9//PML//PSMD10//CDK1//FZD7//BAMBI//RHOA//PPP1R12A//PPP1CC//CDKN2A//CDK5//KHDRBS1//NPM1//FBXO22//UPF3A
	GO:0090305	nucleic acid phosphodiester bond hydrolysis	9	2.00193	0.0330635	0.302396	1.48065	BNIP3//CDKN2A//DFFA//HMGB2//SOD1//AIFM1//CYCS//BIRC7//ERCC3
	GO:0045926	negative regulation of growth	22	1.51207	0.0334015	0.304834	1.47623	APBB1//BTG1//CDKN2A//CDKN2D//ENO1//FHL1//ING1//PML//PPP2CA//RBBP7//SMARCA2//SMARCA4//STK11//DNAJC2//RTN4//PSRC1//MYD88//BBS2//FGFR3//SPP1//RYK//HIF1A
	GO:0006399	tRNA metabolic process	17	1.61224	0.0336418	0.306371	1.47312	C22ORF28//SSB//CARS//EPRS//GARS//KARS//MARS//NARS//RARS//EEF1E1//PPA2//RPP40//MTO1//TRMT6//TRMT61B//OSGEP//TRUB1
	GO:0002576	platelet degranulation	12	1.79035	0.0339146	0.308196	1.46961	ACTN1//ALDOA//HSPA5//PF4//PPBP//PSAP//SOD1//SPARC//TUBA4A//CAP1//HABP4//SCG3
	GO:0009894	regulation of catabolic process	48	1.30496	0.0341489	0.309665	1.46662	PRKAG2//USP14//PSME3//PSMD14//UCHL5//MAPT//RB1CC1//VMP1//PRKAA1//APOC2//TMED2//IRS2//AGFG1//ASAP3//ARAP1//CHN1//ARHGAP8//UBQLN4//HSP90AB1//TAF9//PSMD10//SUMO1//RCHY1//FBXO22//CNN3//FGF10//DNAJB6//GABARAPL2//RALBP1//ARHGAP27//PDE6D//SPRY2//PPP2CA//PSMD1//MAD2L1//RAB3GAP2//NGEF//TPM2//BIN1//ARRB1//RAP1GDS1//RGS2//RGS10//SNX13//NDFIP1//HIF1A//GAPDHS//PML
	GO:0019058	viral infectious cycle	27	1.44244	0.0342325	0.309764	1.46556	DEK//HTATSF1//CXCR4//PSIP1//RPL6//RPL18A//UBA52//SP100//TARDBP//SMARCA4//TAF11//IFIT1//IL8//TSG101//CCNH//ERCC3//GTF2F2//MAP3K1//MNAT1//POLR2C//SSRP1//TCEA1//TCEB3//RDBP//NCBP2//RSF1//RAN
	GO:0030168	platelet activation	26	1.45244	0.0345648	0.312108	1.46137	PDPN//STXBP3//SERPINE2//ACTN1//ALDOA//RHOA//ARRB1//FCER1G//FYN//GNAI1//GNAI3//GNB1//HSPA5//PF4//PPBP//PSAP//RAC1//RAP1B//SHC1//SOD1//SPARC//TUBA4A//YWHAZ//CAP1//HABP4//SCG3
	GO:0050789	regulation of biological process	679	1.04713	0.0348007	0.313574	1.45841	KPNA2//CCNG2//CDK1//CDKN2A//ERCC3//MAD2L1//ORC4//PSMA1//PSMB2//PSMB5//PSMC1//PSMC2//PSMD1//PSMD4//PSMD10//PSMD12//RAD17//UBA52//CCNB2//BUB3//PSME3//PSMD14//UBE2C//ANAPC5//ANAPC7//CCNA2//CCNH//CDKN2D//CDKN3//CKS1B//MNAT1//DIRAS3//CDC37//PCNA//RRM2//TYMS//CRY1//ATN1//ENO1//FOXO3//FOSB//GPS2//HSBP1//NFIL3//NFX1//PEX2//RBBP7//SMARCA2//SMARCA4//SP100//STAT1//TAF7//PIAS1//URI1//SAP30//MBD2//MTA2//NCOR2…
	GO:0018130	heterocycle biosynthetic process	38	1.35143	0.0349914	0.314628	1.45604	MTHFD1//ADSS//ATIC//HPRT1//IMPDH1//OAS2//PAICS//ADSSL1//PRTFDC1//ATP5A1//NME1//NME4//NME7//AMPD3//CMPK2//CMPK1//TYMS//PTS//QDPR//ALDOA//ATP2A2//ATP2B1//ATP5J2//ATP2C1//PRKAG2//MOCS2//ALAS2//SLC25A39//PTHLH//PTH1R//CAP1//GNAI1//GNAI3//MTHFS//GARS//DCK//UCK2//DCTD
	GO:0043434	response to peptide hormone stimulus	41	1.33403	0.0352423	0.31557	1.45294	ATP6V0C//ATP6V1E1//ATP6V0B//ATP6V1G2//CDK1//AP3S1//EIF4EBP1//FGF10//FGFR3//FOXO3//HRAS//PPM1A//PRKAA1//SHC1//STK11//IRS2//ATP6V0D1//ATP6V1F//ATP6V1D//PRKAG2//MAX//GGH//GALP//SLC27A1//PARP1//HIF1A//PRKCI//PRKDC//UBE2B//CDO1//QDPR//GRB14//SOCS2//STAT1//CACYBP//IL18//GNB1//PRKAR2B//BRAF//EIF2B1//SPARC
	GO:0043462	regulation of ATPase activity	5	2.65957	0.0352444	0.31557	1.45291	CNN3//FGF10//DNAJB6//GABARAPL2//TPM2
	GO:0000077	DNA damage checkpoint	17	1.59983	0.0358754	0.319476	1.4452	PML//PSMA1//PSMB2//PSMB5//PSMC1//PSMC2//PSMD1//PSMD4//PSMD10//PSMD12//UBA52//PSME3//PSMD14//CCNA2//CDK1//NEK11//RAD17
	GO:0065004	protein-DNA complex assembly	17	1.59983	0.0358754	0.319476	1.4452	HIST1H1D//HIST1H2AD//H2AFZ//HMGB2//NPM1//RBBP7//HIST1H2AK//HIST1H3F//H2AFY//RSF1//MIS18A//CENPH//MLF1IP//HIST1H2AH//NAP1L5//HIST2H3D//CENPV
	GO:0043066	negative regulation of apoptotic process	59	1.26411	0.0359134	0.319476	1.44474	IRS2//BCL2L1//BNIP3//BRAF//CDK1//CDKN2D//CRYAB//IFI6//HSPA5//HSPA9//MYD88//NPM1//PRKCI//SNCA//SOD1//SOD2//SON//PRDX2//UBA52//YWHAZ//SOCS2//RNF7//CFDP1//AATF//SH3GLB1//BFAR//CIAPIN1//BIRC7//RTN4//FCER1G//RHOA//HRAS//PRDX3//SERBP1//PRKAA1//HIF1A//AIF1//ASNS//DFFA//FGF10//HSPD1//MAD2L1//MNAT1//PF4//PPP2CB//PSMD10//SIAH2//TAF9//MAP3K7//UBE2B//RB1CC1//ARNT2//SPRY2//PLK2//PDCD10//KDM1A//SSBP3//AHI1//MI…
	GO:0071845	cellular component disassembly at cellular level	30	1.40621	0.0360511	0.319476	1.44308	GSN//SYNJ1//BNIP3//CDKN2A//DFFA//HMGB2//SOD1//AIFM1//CYCS//BIRC7//SMARCA4//SMARCD1//RPL6//RPL18A//UBA52//HRSP12//FNTA//MAPT//DNM1L//STMN1//MAP2//STMN2//NOXO1//DSTN//KLC1//SBDS//CAPZA2//EPB49//SCIN//VRK1
	GO:0010948	negative regulation of cell cycle process	13	1.72872	0.0360553	0.319476	1.44303	RAD17//MAD2L1//BUB3//UBE2C//ANAPC5//ANAPC7//FHL1//SMC3//NAE1//APBB1//SMARCA4//FGF10//DYNC1LI1
	GO:0006376	mRNA splice site selection	4	3.05851	0.036514	0.321535	1.43754	SF3A1//SLU7//SRSF1//PSIP1
	GO:0046134	pyrimidine nucleoside biosynthetic process	4	3.05851	0.036514	0.321535	1.43754	DCK//UCK2//DCTD//TYMS
	GO:0046716	muscle cell homeostasis	4	3.05851	0.036514	0.321535	1.43754	ALDOA//HIF1A//PPP3CB//SOD1
	GO:0001836	release of cytochrome c from mitochondria	7	2.19585	0.036595	0.321583	1.43658	BNIP3//MLLT11//BCL2L1//PSMD10//CCK//IFI6//SOD2
	GO:0000387	spliceosomal snRNP assembly	6	2.36788	0.0369965	0.322452	1.43184	CLNS1A//SMN2//SNRPB//SNRPE//PRMT5//NCBP2
	GO:0009452	RNA capping	6	2.36788	0.0369965	0.322452	1.43184	CCNH//ERCC3//GTF2F2//MNAT1//POLR2C//NCBP2
	GO:0032092	positive regulation of protein binding	6	2.36788	0.0369965	0.322452	1.43184	CRBN//HSPA4//RAN//BAMBI//AKTIP//CTHRC1
	GO:0046686	response to cadmium ion	6	2.36788	0.0369965	0.322452	1.43184	GSN//CDK1//PCNA//MAPK9//SOD2//SPARC
	GO:0051169	nuclear transport	35	1.36367	0.0372769	0.324233	1.42856	RBM22//MXI1//PDIA3//ING1//IPO13//HNRNPA1//RAN//GLE1//AGFG1//SRSF1//SRSF3//U2AF1//DDX39A//DDX19B//NCBP2//NUP107//THOC7//XPOT//KPNA2//NOP58//HSPA9//CDK5//NPM1//FBXO22//UPF3A//PML//PSMD10//CDK1//FZD7//BAMBI//RHOA//PPP1R12A//PPP1CC//CDKN2A//KHDRBS1
	GO:0007179	transforming growth factor beta receptor signaling pathway	16	1.61772	0.0374583	0.325147	1.42645	EID2//NREP//STK11//HSPA5//PPM1A//HTRA1//STRAP//BAMBI//SNX6//FNTA//FUT8//LTBP2//MAP3K1//PML//MAP3K7//UBE2D3
	GO:0006979	response to oxidative stress	26	1.4393	0.0380426	0.329548	1.41973	TRA2B//SOD1//SOD2//TXNRD2//PRDX2//PML//SNCA//LONP1//TRAP1//PARK7//PRDX3//PPP2CB//SHC1//APTX//PPP1R15B//PRDX6//HIF1A//BNIP3//CDK1//IL18//ERCC3//NUDT1//NDUFS2//PON2//PSMB5//PSIP1
	GO:0019080	viral genome expression	19	1.53938	0.0390811	0.336492	1.40803	RPL6//RPL18A//UBA52//SP100//TARDBP//SMARCA4//TAF11//CCNH//ERCC3//GTF2F2//MAP3K1//MNAT1//POLR2C//SSRP1//TCEA1//TCEB3//RDBP//NCBP2//RSF1
	GO:0019083	viral transcription	19	1.53938	0.0390811	0.336492	1.40803	SP100//TARDBP//SMARCA4//TAF11//CCNH//ERCC3//GTF2F2//MAP3K1//MNAT1//POLR2C//SSRP1//TCEA1//TCEB3//RDBP//NCBP2//RSF1//RPL6//RPL18A//UBA52
	GO:0032535	regulation of cellular component size	19	1.53938	0.0390811	0.336492	1.40803	GSN//TWF1//TMSB4Y//TMSB15A//PFN2//RTN4//ARPC1A//ACTR3B//ARPC5L//DSTN//MAP3K1//ACTR3//SCIN//MAPT//RB1CC1//SPP1//RYK//CAPZA2//EPB49
	GO:0032434	regulation of proteasomal ubiquitin-dependent protein catabolic process	8	2.039	0.0392169	0.336981	1.40653	HSP90AB1//TAF9//PSMD10//SUMO1//RCHY1//FBXO22//MAD2L1//UBQLN4
	GO:0000079	regulation of cyclin-dependent protein kinase activity	12	1.74772	0.0398894	0.341695	1.39914	FGF10//CDKN2A//PSMD10//CCNA2//CCNH//CDKN2D//CDKN3//CKS1B//MNAT1//DIRAS3//CCNB2//CDC37
	GO:0034645	cellular macromolecule biosynthetic process	340	1.0835	0.0399259	0.341695	1.39874	CDK1//NASP//ORC4//PCNA//PRIM1//RAD17//RBBP7//RRM2//SSBP1//SSRP1//TYMS//NAE1//RECQL4//DNAJC2//NOL8//CRY1//ATN1//ENO1//FOXO3//FOSB//GPS2//HSBP1//NFIL3//NFX1//PSMD10//PEX2//SMARCA2//SMARCA4//SP100//STAT1//TAF7//PIAS1//URI1//SAP30//MBD2//MTA2//NCOR2//FST//STRAP//KDM1A//NIPBL//RBM15//HIST2H3D//CDKN2D//TRNAU1AP//CCNH//ERCC3//MNAT1//POLR1D//PARP1//ARRB1//GTF2F2//MAX//POLR2C//SRSF1//SRSF3//SNAPC3//SNRPB/…
	GO:0070507	regulation of microtubule cytoskeleton organization	11	1.79432	0.0405822	0.346616	1.39166	MAP2//MAPT//STMN2//NPM1//SKA2//SNCA//MAPRE1//PSRC1//SBDS//PLK2//DYNC1LI1
	GO:0043069	negative regulation of programmed cell death	59	1.25314	0.04148	0.35198	1.38216	IRS2//BCL2L1//BNIP3//BRAF//CDK1//CDKN2D//CRYAB//IFI6//HSPA5//HSPA9//MYD88//NPM1//PRKCI//SNCA//SOD1//SOD2//SON//PRDX2//UBA52//YWHAZ//SOCS2//RNF7//CFDP1//AATF//SH3GLB1//BFAR//CIAPIN1//BIRC7//RTN4//FCER1G//AIF1//ASNS//DFFA//FGF10//HSPD1//MAD2L1//MNAT1//PF4//PPP2CB//PRKAA1//PSMD10//SIAH2//TAF9//MAP3K7//UBE2B//RB1CC1//ARNT2//SPRY2//PLK2//PRDX3//PDCD10//KDM1A//SSBP3//AHI1//MIEN1//RHOA//HRAS//SERBP1//HI…
	GO:0000291	nuclear-transcribed mRNA catabolic process, exonucleolytic	5	2.54876	0.0416231	0.35198	1.38067	LSM5//LSM4//LSM1//LSM3//LSM2
	GO:0007019	microtubule depolymerization	5	2.54876	0.0416231	0.35198	1.38067	MAP2//MAPT//STMN2//SBDS//STMN1
	GO:0043928	exonucleolytic nuclear-transcribed mRNA catabolic process involved in deadenylation-dependent decay	5	2.54876	0.0416231	0.35198	1.38067	LSM5//LSM4//LSM1//LSM3//LSM2
	GO:0060334	regulation of interferon-gamma-mediated signaling pathway	5	2.54876	0.0416231	0.35198	1.38067	HSP90AB1//STAT1//SUMO1//PIAS1//CDC37
	GO:0006107	oxaloacetate metabolic process	3	3.67021	0.0422878	0.353546	1.37378	CS//GOT2//MDH2
	GO:0008053	mitochondrial fusion	3	3.67021	0.0422878	0.353546	1.37378	BNIP3//CHCHD3//PLD6
	GO:0046902	regulation of mitochondrial membrane permeability	3	3.67021	0.0422878	0.353546	1.37378	BCL2L1//BNIP3//PPIF
	GO:0051882	mitochondrial depolarization	3	3.67021	0.0422878	0.353546	1.37378	CCK//MLLT11//IFI6
	GO:0006900	membrane budding	6	2.29388	0.0425008	0.353546	1.3716	PRKCI//TMED2//COPE//SEC31A//AP2S1//PICALM
	GO:0007094	mitotic cell cycle spindle assembly checkpoint	6	2.29388	0.0425008	0.353546	1.3716	MAD2L1//DYNC1LI1//BUB3//UBE2C//ANAPC5//ANAPC7
	GO:0014015	positive regulation of gliogenesis	6	2.29388	0.0425008	0.353546	1.3716	GFAP//RTN4//SERPINE2//CXCR4//PRKCI//SYNJ1
	GO:0022406	membrane docking	6	2.29388	0.0425008	0.353546	1.3716	RALB//STXBP3//RABEPK//VTI1B//SYTL2//VPS33A
	GO:0006473	protein acetylation	16	1.59142	0.0426164	0.353546	1.37042	NAA10//MDH2//HAT1//ESCO1//ARRB1//SNCA//TAF7//TAF9//MAP3K7//POLE4//ACTL6A//APBB1//YEATS4//MORF4L1//ING3//MSL3
	GO:0006605	protein targeting	47	1.28924	0.042655	0.353546	1.37003	RAB6A//RBM22//MXI1//PDIA3//ING1//IPO13//KPNA2//NOP58//HSPA9//RAN//PRKCI//SDCBP//SRP14//SRP19//SEC62//RPL6//RPL18A//RPN2//SRP9//SRP54//UBA52//SPCS2//SEC61G//MTX1//YWHAZ//TOMM70A//MTX2//TOMM34//TIMM9//DNAJC19//TOMM5//PML//PSMD10//CDK1//FZD7//BAMBI//RHOA//TIMM22//HSPA4//HSP90AA1//CDKN2A//CDK5//TMED2//LTBP2//YWHAQ//CDC37//NUP54
	GO:0006916	anti-apoptosis	30	1.38498	0.0428038	0.353546	1.36852	BCL2L1//BNIP3//RTN4//SERBP1//PRKAA1//BRAF//CDK1//CDKN2D//CRYAB//IFI6//HSPA5//HSPA9//MYD88//NPM1//PRKCI//SNCA//SOD1//SOD2//SON//PRDX2//UBA52//YWHAZ//SOCS2//RNF7//CFDP1//AATF//SH3GLB1//BFAR//CIAPIN1//BIRC7
	GO:0022411	cellular component disassembly	30	1.38498	0.0428038	0.353546	1.36852	GSN//SYNJ1//BNIP3//CDKN2A//DFFA//HMGB2//SOD1//AIFM1//CYCS//BIRC7//SMARCA4//SMARCD1//RPL6//RPL18A//UBA52//HRSP12//FNTA//MAPT//DNM1L//STMN1//MAP2//STMN2//NOXO1//DSTN//KLC1//SBDS//CAPZA2//EPB49//SCIN//VRK1
	GO:0006887	exocytosis	29	1.39132	0.0435813	0.359272	1.3607	RALB//YWHAZ//ACTN1//ALDOA//HSPA5//PF4//PPBP//PSAP//SOD1//SPARC//TUBA4A//CAP1//HABP4//SCG3//STXBP3//RABEPK//VTI1B//SYTL2//VPS33A//CDK5//SYNJ1//PPP3CB//SCIN//NSF//RALA//FCER1G//SNCA//RAB9A//MIA3
	GO:0006475	internal protein amino acid acetylation	15	1.60974	0.0445805	0.366212	1.35086	HAT1//ARRB1//SNCA//TAF7//TAF9//MAP3K7//POLE4//ACTL6A//APBB1//YEATS4//MORF4L1//ING3//MSL3//MDH2//NAA10
	GO:0050821	protein stabilization	9	1.89838	0.044595	0.366212	1.35071	CDKN2A//CREBL2//GAPDH//HSPD1//PML//UBE2B//PARK7//STX12//ZSWIM7
	GO:0060998	regulation of dendritic spine development	4	2.87859	0.0447518	0.366793	1.34919	LPAR1//CDK5//NGEF//CAPRIN1
	GO:0051338	regulation of transferase activity	64	1.23498	0.0448628	0.366997	1.34811	CCNA2//CCNH//CDKN2D//CDKN3//CKS1B//MNAT1//DIRAS3//CCNB2//CDC37//BRAF//CDK1//HRAS//MAP3K1//MAP3K7//LPAR1//FGF10//PRKAA1//MAP2K3//SHC1//SOD1//PRDX2//UBA52//CXCR4//MADD//TAB2//GPS2//PPP2CA//SNX6//CDKN2A//TAF7//FGFR1OP//PRKAG2//ASNS//DCTN1//HSPA5//IL8//DNAJB9//ATP6V0D1//SEC31A//DNAJB11//CCK//GAP43//TNIK//BIRC7//CCDC88A//DUSP12//IRS2//PRDX3//ZNF622//PRKAR2B//MST1R//PDCD10//RGS2//SPRY2//PAK1//AIDA//FGF…
	GO:0008652	cellular amino acid biosynthetic process	13	1.67413	0.0450817	0.368081	1.346	CDO1//MTHFD1//ASNS//GOT2//GLUD2//SLC1A3//HAGH//BCAT2//MTRR//APIP//ADI1//ENOPH1//ALDH9A1
	GO:0010468	regulation of gene expression	286	1.09069	0.0459051	0.374087	1.33814	CDK1//PCNA//RRM2//TYMS//CRY1//ATN1//ENO1//FOXO3//FOSB//GPS2//HSBP1//NFIL3//NFX1//PSMD10//PEX2//RBBP7//SMARCA2//SMARCA4//SP100//STAT1//TAF7//PIAS1//URI1//SAP30//MBD2//MTA2//NCOR2//FST//STRAP//KDM1A//NIPBL//RBM15//HIST2H3D//TRA2B//RBMX//TRNAU1AP//C3//TCEA1//TSFM//HTATSF1//SMARCD1//UBE2B//HAT1//DIRAS3//PARP1//APBB1//ARRB1//BTG1//CCNH//CHD3//CREBL2//CREM//CSNK2A2//CTNND1//RCAN1//E2F5//ERCC3//EWSR1//G…
	GO:0043086	negative regulation of catalytic activity	54	1.25836	0.0463531	0.375094	1.33392	GPS2//PPP2CA//SNX6//CDKN2A//TAF7//FGFR1OP//PRKAG2//GNAI1//GNAI3//RGS2//URI1//MPHOSPH10//SYTL2//SERPINB6//SERPINE2//USP14//PCSK1N//UCHL5//TMED2//FKBP1B//SNCA//CNN3//IRS2//PRDX3//SPRY2//CDKN2D//IFI6//HSPA5//SIAH2//DNAJB6//AIDA//IFIT1//MAD2L1//PSMA1//PSMB2//PSMB5//PSMC1//PSMC2//PSMD1//PSMD4//PSMD10//PSMD12//UBA52//BUB3//PSME3//PSMD14//UBE2C//ANAPC5//ANAPC7//PML//ARRB1//PDE6D//AZIN1//CAND1
	GO:0030512	negative regulation of transforming growth factor beta receptor signaling pathway	7	2.08874	0.0464831	0.375094	1.33271	HSPA5//PPM1A//HTRA1//STRAP//BAMBI//SNX6//EID2
	GO:0031577	spindle checkpoint	7	2.08874	0.0464831	0.375094	1.33271	MAD2L1//BUB3//UBE2C//ANAPC5//ANAPC7//CSNK2A2//DYNC1LI1
	GO:0042059	negative regulation of epidermal growth factor receptor signaling pathway	7	2.08874	0.0464831	0.375094	1.33271	SNX6//RAB7A//AP2M1//AP2S1//UBA52//SPRY2//STAM2
	GO:0030100	regulation of endocytosis	14	1.6312	0.0465265	0.375094	1.3323	MAGI2//AHI1//BIN1//SNCA//HNRNPK//SYNJ1//APOC2//RAC1//PICALM//C3//FCER1G//TNK2//AP2S1//RAB4A
	GO:0010605	negative regulation of macromolecule metabolic process	106	1.1704	0.0465568	0.375094	1.33202	CRY1//ATN1//ENO1//FOXO3//FOSB//GPS2//HSBP1//NFIL3//NFX1//PCNA//PSMD10//PEX2//RBBP7//SMARCA2//SMARCA4//SP100//STAT1//TAF7//PIAS1//URI1//SAP30//MBD2//MTA2//NCOR2//FST//STRAP//KDM1A//NIPBL//RBM15//HIST2H3D//UBE2B//HAT1//RAD17//GMNN//BCL2L1//BNIP3//RBM3//AIF1//MAX//TBK1//NDFIP1//TINF2//UTP3//MAF1//CDK5//CDKN2A//HMGB2//HSPA8//ILF3//LIMS1//LRCH4//PML//TSG101//SUMO1//KHDRBS1//YWHAQ//PHB2//ZHX3//DKK3//RS…
	GO:0060627	regulation of vesicle-mediated transport	22	1.45486	0.0480707	0.384879	1.31812	RALB//MAGI2//AHI1//NSF//RALA//AP2S1//RAB4A//PICALM//FCER1G//BIN1//SNCA//RAB9A//STXBP3//CDK5//HNRNPK//SYNJ1//APOC2//RAC1//C3//GAS1//RNF139//TNK2
	GO:0042176	regulation of protein catabolic process	16	1.56596	0.0482628	0.384879	1.31639	USP14//PSME3//PSMD14//UCHL5//UBQLN4//HSP90AB1//TAF9//PSMD10//SUMO1//RCHY1//FBXO22//MAD2L1//NDFIP1//PML//PPP2CA//PSMD1
	GO:0044283	small molecule biosynthetic process	41	1.30284	0.0483127	0.384879	1.31594	CDO1//MTHFD1//PTGES3//PYGL//UGP2//ALDOA//ENO1//ENO2//GAPDH//GOT2//GPI//MDH1//MDH2//PGK1//TPI1//GAPDHS//ACN9//ASNS//GLUD2//SLC1A3//PRKAA1//PTPLAD2//DEGS1//SLC27A1//PEX2//SCP2//HAGH//MTRR//APIP//ADI1//ENOPH1//BCAT2//FAR1//STK11//PRKAG2//SNCA//PNMT//ALDH9A1//APOC2//GK//ACAT1
	GO:0030433	ER-associated protein catabolic process	6	2.22437	0.0484926	0.384879	1.31432	HSPA5//DNAJB9//TRIM13//OS9//ERLEC1//JKAMP
	GO:0071173	spindle assembly checkpoint	6	2.22437	0.0484926	0.384879	1.31432	MAD2L1//BUB3//UBE2C//ANAPC5//ANAPC7//DYNC1LI1
	GO:0008334	histone mRNA metabolic process	5	2.4468	0.0486535	0.384879	1.31289	LSM1//SNRPB//SNRPE//SSB//NCBP2
	GO:0043489	RNA stabilization	5	2.4468	0.0486535	0.384879	1.31289	HNRNPD//HNRNPU//SYNCRIP//MYD88//TARDBP
	GO:0048255	mRNA stabilization	5	2.4468	0.0486535	0.384879	1.31289	HNRNPU//SYNCRIP//MYD88//TARDBP//HNRNPD
	GO:0060330	regulation of response to interferon-gamma	5	2.4468	0.0486535	0.384879	1.31289	HSP90AB1//STAT1//SUMO1//PIAS1//CDC37
	GO:0009119	ribonucleoside metabolic process	10	1.79912	0.0486742	0.384879	1.3127	HPRT1//PRTFDC1//CMPK1//NME1//NME4//NME7//PANK2//GARS//NT5C3//PCMT1
	GO:0030521	androgen receptor signaling pathway	9	1.86621	0.0489689	0.386492	1.31008	RNF14//PARK7//SMARCA4//PIAS2//RHOA//RAN//NCOA4//PIAS1//MED12
	GO:0040007	growth	72	1.21162	0.049657	0.391198	1.30402	FOXO3//ACTA1//EMP3//NOP58//LAMTOR1//LEPRE1//IGFBP2//HTRA1//STK11//TSG101//URI1//SOCS2//MORF4L2//ZNF830//SBDS//MAGI2//FGFR3//COL9A1//FZD7//PSMD10//TAF9//FGFR1OP//NOL8//APBB1//BTG1//CDKN2A//CDKN2D//ENO1//FHL1//ING1//PML//PPP2CA//RBBP7//SMARCA2//SMARCA4//DNAJC2//RTN4//PSRC1//MYD88//SLC12A2//TMED2//FGF10//ACTL6A//GAP43//SHC1//YEATS4//SOCS6//MORF4L1//MCTS1//ING3//ARMC10//PARP1//SOD1//AFG3L2//BBS2//POU…
CC	GO:0044424	intracellular part	1157	1.25189	2.31417e-56	1.28899e-53	55.6356	ENO1//ENO2//SAP30//MBD2//MTA2//ENY2//TAF9//PRKCI//ATL1//ARRB1//FUT8//GRB14//HRAS//RAB2A//RAB6A//TMF1//TPST1//B3GALNT1//ST3GAL5//RAB9A//TMEM59//PJA2//ACTR3//RTN3//COG5//SLC35A1//CERS1//PDCD10//COPE//GABARAPL2//STX12//TMEM59L//UNC50//ATP2C1//SH3GLB1//TMCO1//C1GALT1//WLS//NDFIP1//GLIPR2//RNF8//RCHY1//FBXO9//RNF11//CAND1//RNF20//PPP2CA//PPP2CB//PPP2R2B//CYCS//PPP1R15B//MPHOSPH6//DIS3L//SKIV2L2//RPL6/…
	GO:0005622	intracellular	1169	1.23418	1.26118e-53	3.51239e-51	52.8992	ENO1//ENO2//SAP30//MBD2//MTA2//ENY2//TAF9//PRKCI//ATL1//ARRB1//FUT8//GRB14//HRAS//RAB2A//RAB6A//TMF1//TPST1//B3GALNT1//ST3GAL5//RAB9A//TMEM59//PJA2//ACTR3//RTN3//COG5//SLC35A1//CERS1//PDCD10//COPE//GABARAPL2//STX12//TMEM59L//UNC50//ATP2C1//SH3GLB1//TMCO1//C1GALT1//WLS//NDFIP1//GLIPR2//RNF8//RCHY1//FBXO9//RNF11//CAND1//RNF20//PPP2CA//PPP2CB//PPP2R2B//CYCS//PPP1R15B//MPHOSPH6//DIS3L//SKIV2L2//RPL6/…
	GO:0005737	cytoplasm	941	1.37865	9.9563e-52	1.84855e-49	51.0019	ENO1//ENO2//PRKCI//ATL1//ARRB1//FUT8//GRB14//HRAS//RAB2A//RAB6A//TMF1//TPST1//B3GALNT1//ST3GAL5//RAB9A//TMEM59//PJA2//ACTR3//RTN3//COG5//SLC35A1//CERS1//PDCD10//COPE//GABARAPL2//STX12//TMEM59L//UNC50//ATP2C1//SH3GLB1//TMCO1//C1GALT1//WLS//NDFIP1//GLIPR2//PPP1R15B//DIS3L//RPL6//RPL18A//UBA52//MRPS7//TCP1//ATP5A1//VMP1//MAP1LC3B2//PIGQ//PIGY//OS9//CKAP5//BLOC1S2//CAPRIN1//CNOT3//LSM14A//BTBD1//PNRC…
	GO:0043229	intracellular organelle	1008	1.26557	7.17144e-38	8.25728e-36	37.1444	SAP30//MBD2//MTA2//ENY2//TAF9//ATL1//ARRB1//FUT8//GRB14//HRAS//RAB2A//RAB6A//TMF1//TPST1//B3GALNT1//ST3GAL5//RAB9A//TMEM59//PJA2//ACTR3//RTN3//COG5//SLC35A1//CERS1//PDCD10//COPE//GABARAPL2//STX12//TMEM59L//UNC50//ATP2C1//SH3GLB1//TMCO1//C1GALT1//WLS//NDFIP1//GLIPR2//MPHOSPH6//RPL6//RPL18A//UBA52//MRPS7//NCAPD2//BARX1//LRPPRC//HMGB2//H2AFY//CHAMP1//TCP1//ATP5A1//THOC7//VMP1//MAP1LC3B2//NSL1//PIGQ/…
	GO:0043226	organelle	1009	1.26497	7.41228e-38	8.25728e-36	37.13	SAP30//MBD2//MTA2//ENY2//TAF9//ATL1//ARRB1//FUT8//GRB14//HRAS//RAB2A//RAB6A//TMF1//TPST1//B3GALNT1//ST3GAL5//RAB9A//TMEM59//PJA2//ACTR3//RTN3//COG5//SLC35A1//CERS1//PDCD10//COPE//GABARAPL2//STX12//TMEM59L//UNC50//ATP2C1//SH3GLB1//TMCO1//C1GALT1//WLS//NDFIP1//GLIPR2//MPHOSPH6//RPL6//RPL18A//UBA52//MRPS7//NCAPD2//BARX1//LRPPRC//HMGB2//H2AFY//CHAMP1//TCP1//ATP5A1//THOC7//VMP1//MAP1LC3B2//NSL1//PIGQ/…
	GO:0044444	cytoplasmic part	718	1.44057	1.42303e-37	1.32104e-35	36.8468	ENO1//ENO2//PRKCI//ATL1//ARRB1//FUT8//GRB14//HRAS//RAB2A//RAB6A//TMF1//TPST1//B3GALNT1//ST3GAL5//RAB9A//TMEM59//PJA2//ACTR3//RTN3//COG5//SLC35A1//CERS1//PDCD10//COPE//GABARAPL2//STX12//TMEM59L//UNC50//ATP2C1//SH3GLB1//TMCO1//C1GALT1//WLS//NDFIP1//GLIPR2//PPP1R15B//DIS3L//RPL6//RPL18A//UBA52//MRPS7//TCP1//ATP5A1//VMP1//MAP1LC3B2//PIGQ//PIGY//OS9//CKAP5//BLOC1S2//CAPRIN1//CNOT3//LSM14A//BTBD1//PNRC…
	GO:0043231	intracellular membrane-bounded organelle	929	1.29709	6.07117e-36	4.83092e-34	35.2167	SAP30//MBD2//MTA2//ENY2//TAF9//ATL1//ARRB1//FUT8//GRB14//HRAS//RAB2A//RAB6A//TMF1//TPST1//B3GALNT1//ST3GAL5//RAB9A//TMEM59//PJA2//ACTR3//RTN3//COG5//SLC35A1//CERS1//PDCD10//COPE//GABARAPL2//STX12//TMEM59L//UNC50//ATP2C1//SH3GLB1//TMCO1//C1GALT1//WLS//NDFIP1//GLIPR2//MPHOSPH6//NCAPD2//BARX1//LRPPRC//ATP5A1//THOC7//VMP1//MAP1LC3B2//PIGQ//PIGY//SGOL2//TINF2//DFFA//HIST1H1D//HNRNPK//SMARCA2//SMARCA4/…
	GO:0043227	membrane-bounded organelle	929	1.29568	1.05383e-35	7.33727e-34	34.9772	SAP30//MBD2//MTA2//ENY2//TAF9//ATL1//ARRB1//FUT8//GRB14//HRAS//RAB2A//RAB6A//TMF1//TPST1//B3GALNT1//ST3GAL5//RAB9A//TMEM59//PJA2//ACTR3//RTN3//COG5//SLC35A1//CERS1//PDCD10//COPE//GABARAPL2//STX12//TMEM59L//UNC50//ATP2C1//SH3GLB1//TMCO1//C1GALT1//WLS//NDFIP1//GLIPR2//MPHOSPH6//NCAPD2//BARX1//LRPPRC//ATP5A1//THOC7//VMP1//MAP1LC3B2//PIGQ//PIGY//SGOL2//TINF2//DFFA//HIST1H1D//HNRNPK//SMARCA2//SMARCA4/…
	GO:0044446	intracellular organelle part	659	1.42778	2.03518e-31	1.25955e-29	30.6914	SAP30//MBD2//MTA2//ENY2//TAF9//ATL1//ARRB1//FUT8//GRB14//HRAS//RAB2A//RAB6A//TMF1//TPST1//B3GALNT1//ST3GAL5//RAB9A//TMEM59//PJA2//ACTR3//RTN3//COG5//SLC35A1//CERS1//PDCD10//COPE//GABARAPL2//STX12//TMEM59L//UNC50//ATP2C1//SH3GLB1//TMCO1//C1GALT1//WLS//NDFIP1//GLIPR2//MPHOSPH6//RPL6//RPL18A//UBA52//MRPS7//NCAPD2//BARX1//LRPPRC//TCP1//ATP5A1//THOC7//VMP1//MAP1LC3B2//NSL1//PIGQ//PIGY//PPP2CA//PPP2CB/…
	GO:0044422	organelle part	663	1.41778	1.08198e-30	6.02661e-29	29.9658	SAP30//MBD2//MTA2//ENY2//TAF9//ATL1//ARRB1//FUT8//GRB14//HRAS//RAB2A//RAB6A//TMF1//TPST1//B3GALNT1//ST3GAL5//RAB9A//TMEM59//PJA2//ACTR3//RTN3//COG5//SLC35A1//CERS1//PDCD10//COPE//GABARAPL2//STX12//TMEM59L//UNC50//ATP2C1//SH3GLB1//TMCO1//C1GALT1//WLS//NDFIP1//GLIPR2//MPHOSPH6//RPL6//RPL18A//UBA52//MRPS7//NCAPD2//BARX1//LRPPRC//TCP1//ATP5A1//THOC7//VMP1//MAP1LC3B2//NSL1//PIGQ//PIGY//PPP2CA//PPP2CB/…
	GO:0005829	cytosol	318	1.83986	5.14713e-30	2.60632e-28	29.2884	ENO1//ENO2//RPL6//RPL18A//UBA52//MRPS7//CCT6A//TCP1//CCT7//CCT4//CCT5//HBG1//HSPA5//MAP3K7//PRDX3//VBP1//URI1//BLOC1S2//UBQLN4//ACTA1//ACTC1//ACTG2//ACTN1//ADSS//AIF1//ALDH9A1//ALDOA//AMD1//AMPD3//RHOA//ARRB1//ASNS//ATIC//ATP6V1E1//ATP6V1G2//BCL2L1//BLMH//BRAF//CA2//CAPZA2//CARS//CASP1//CDK1//CDK5//CDKN2A//CDKN2D//CDO1//CHN1//CKB//AP2M1//AP2S1//CLNS1A//CSNK1A1//CSNK2A2//CTNNA2//CTNND1//DCK//DCTD/…
	GO:0031974	membrane-enclosed lumen	334	1.67492	4.8233e-24	2.23882e-22	23.3167	SAP30//MBD2//MTA2//ENY2//TAF9//MPHOSPH6//NCAPD2//BARX1//LRPPRC//SGOL2//TINF2//DFFA//HIST1H1D//HNRNPK//SMARCA2//SMARCA4//UBE2A//UBE2B//KDM1A//APTX//SMC3//H2AFY//NARF//CACYBP//PCNA//PARP1//BNIP3//CCNA2//CCNH//CDK1//CDKN2A//CKS1B//DKC1//E2F5//ERCC3//FOXO3//FUS//GTF2F2//GTF3A//HMGB2//HNRNPA1//HNRNPA2B1//HNRNPD//HNRNPH2//HNRNPU//KPNA2//MNAT1//HNRNPM//NPM1//ORC4//PML//POLR2C//PPP1CC//PRIM1//PRKDC//MAPK…
	GO:0032991	macromolecular complex	437	1.51893	2.68254e-23	1.14937e-21	22.5715	ENO1//ENO2//SAP30//MBD2//MTA2//ENY2//TAF9//PRKCI//RNF8//RCHY1//FBXO9//RNF11//CAND1//RNF20//PPP2CA//PPP2CB//PPP2R2B//CYCS//PPP1R15B//MPHOSPH6//DIS3L//SKIV2L2//RPL6//RPL18A//UBA52//MRPS7//ATP6V1E1//ATP6V1F//ARRB1//GNAI1//GNAI3//GNB1//GNB5//ATP5A1//PCNA//THOC7//ERCC3//NSL1//PSMA1//PSMB2//PSMB5//PSMC1//PSMC2//PSMD1//PSMD4//PSMD10//PSMD12//USP14//PSME3//PSMD14//UBQLN1//UCHL5//PIGQ//PIGY//DCTN1//MAD2L1…
	GO:0043233	organelle lumen	326	1.6634	6.98578e-23	2.77934e-21	22.1558	SAP30//MBD2//MTA2//ENY2//TAF9//MPHOSPH6//NCAPD2//BARX1//LRPPRC//SGOL2//TINF2//DFFA//HIST1H1D//HNRNPK//SMARCA2//SMARCA4//UBE2A//UBE2B//KDM1A//APTX//SMC3//H2AFY//NARF//PCNA//PARP1//BNIP3//CCNA2//CCNH//CDK1//CDKN2A//CKS1B//DKC1//E2F5//ERCC3//FOXO3//FUS//GTF2F2//GTF3A//HMGB2//HNRNPA1//HNRNPA2B1//HNRNPD//HNRNPH2//HNRNPU//KPNA2//MNAT1//HNRNPM//NPM1//ORC4//PML//POLR2C//PPP1CC//PRIM1//PRKDC//MAPK9//MAP2K…
	GO:0070013	intracellular organelle lumen	321	1.66773	1.11146e-22	4.12722e-21	21.9541	SAP30//MBD2//MTA2//ENY2//TAF9//MPHOSPH6//NCAPD2//BARX1//LRPPRC//SGOL2//TINF2//DFFA//HIST1H1D//HNRNPK//SMARCA2//SMARCA4//UBE2A//UBE2B//KDM1A//APTX//SMC3//H2AFY//NARF//PCNA//PARP1//BNIP3//CCNA2//CCNH//CDK1//CDKN2A//CKS1B//DKC1//E2F5//ERCC3//FOXO3//FUS//GTF2F2//GTF3A//HMGB2//HNRNPA1//HNRNPA2B1//HNRNPD//HNRNPH2//HNRNPU//KPNA2//MNAT1//HNRNPM//NPM1//ORC4//PML//POLR2C//PPP1CC//PRIM1//PRKDC//MAPK9//MAP2K…
	GO:0044428	nuclear part	306	1.6527	6.89717e-21	2.40108e-19	20.1613	SAP30//MBD2//MTA2//ENY2//TAF9//MPHOSPH6//NCAPD2//BARX1//LRPPRC//THOC7//SGOL2//TINF2//DFFA//HIST1H1D//HNRNPK//SMARCA2//SMARCA4//UBE2A//UBE2B//KDM1A//APTX//SMC3//H2AFY//SNRPB//SNRPE//SLU7//LSM4//PARP1//BNIP3//NUP54//NUP107//RTN4//POLR2M//NUP35//MATR3//UNC50//NARF//CACYBP//GLE1//AGFG1//MAD2L1//RAN//SUMO1//NUP50//XPOT//DDX19B//AHCTF1//PCNA//CCNA2//CCNH//CDK1//CDKN2A//CKS1B//DKC1//E2F5//ERCC3//FOXO3//…
	GO:0005739	mitochondrion	206	1.86165	1.64017e-19	5.37398e-18	18.7851	ATP5A1//FKBP8//SLC25A4//BCL2L1//GK//MTX1//PPP1CC//PPP2R2B//VDAC1//VDAC2//VDAC3//DNM1L//MTX2//TOMM34//SH3GLB1//MSTO1//RHOT1//PLD6//TOMM70A//TOMM5//ACAT1//ALAS2//COX6A1//COX11//GOT2//HSPD1//IDH2//LETM1//MDH2//NDUFA9//NDUFB3//NDUFB6//NDUFB9//NDUFS2//NDUFV1//NDUFS6//NDUFV2//NME4//PRKAR2B//SCO1//SLC1A3//SOD2//TYMS//AIFM1//ATP5J2//PPIF//CLPX//AFG3L2//PHB2//MTCH2//TIMM9//TIMM22//SLC25A37//SLC25A39//CYCS…
	GO:0044464	cell part	1220	1.09093	4.62292e-19	1.42589e-17	18.3351	ENO1//ENO2//ACTL6A//ACTN1//ADSS//AIF1//ALDH9A1//APBB1//ARF4//RHOA//ARRB1//FXYD2//ATP2B1//ATP5A1//BBS2//BRAF//CD8A//CD8B//SEPT7//CDK5//AP2M1//AP2S1//CLNS1A//CTNNA2//CTNND1//ECE1//LPAR1//EIF2B1//STOM//EWSR1//FCER1G//FCGR2B//FGF10//FGFR3//FHL1//FYN//GAP43//GAS1//GNAI1//GNAI3//GNB1//GOT2//GPI//GPR19//GRB14//GRIA2//GRIA3//GYPC//HLA-DRB4//HRAS//HSPA8//HSP90AA1//IFNAR1//IL10RB//IL13RA1//KARS//KCNF1//KCN…
	GO:0005623	cell	1220	1.09085	4.86391e-19	1.42589e-17	18.313	ENO1//ENO2//ACTL6A//ACTN1//ADSS//AIF1//ALDH9A1//APBB1//ARF4//RHOA//ARRB1//FXYD2//ATP2B1//ATP5A1//BBS2//BRAF//CD8A//CD8B//SEPT7//CDK5//AP2M1//AP2S1//CLNS1A//CTNNA2//CTNND1//ECE1//LPAR1//EIF2B1//STOM//EWSR1//FCER1G//FCGR2B//FGF10//FGFR3//FHL1//FYN//GAP43//GAS1//GNAI1//GNAI3//GNB1//GOT2//GPI//GPR19//GRB14//GRIA2//GRIA3//GYPC//HLA-DRB4//HRAS//HSPA8//HSP90AA1//IFNAR1//IL10RB//IL13RA1//KARS//KCNF1//KCN…
	GO:0005634	nucleus	596	1.32026	5.78217e-18	1.61033e-16	17.2379	SAP30//MBD2//MTA2//ENY2//TAF9//MPHOSPH6//NCAPD2//BARX1//LRPPRC//THOC7//SGOL2//TINF2//DFFA//HIST1H1D//HNRNPK//SMARCA2//SMARCA4//UBE2A//UBE2B//KDM1A//APTX//SMC3//H2AFY//CCNA2//SLC2A1//SNRPB//SNRPE//SLU7//LSM4//PARP1//BNIP3//NUP54//NUP107//RTN4//POLR2M//NUP35//MATR3//UNC50//NARF//CACYBP//GLE1//AGFG1//MAD2L1//RAN//SUMO1//NUP50//XPOT//DDX19B//AHCTF1//PCNA//CCNH//CDK1//CDKN2A//CKS1B//DKC1//E2F5//ERCC3/…
	GO:0031981	nuclear lumen	255	1.62884	2.18368e-16	5.79195e-15	15.6608	SAP30//MBD2//MTA2//ENY2//TAF9//MPHOSPH6//NCAPD2//BARX1//LRPPRC//SGOL2//TINF2//DFFA//HIST1H1D//HNRNPK//SMARCA2//SMARCA4//UBE2A//UBE2B//KDM1A//APTX//SMC3//H2AFY//NARF//PCNA//PARP1//BNIP3//CCNA2//CCNH//CDK1//CDKN2A//CKS1B//DKC1//E2F5//ERCC3//FOXO3//FUS//GTF2F2//GTF3A//HMGB2//HNRNPA1//HNRNPA2B1//HNRNPD//HNRNPH2//HNRNPU//KPNA2//MNAT1//HNRNPM//NPM1//ORC4//PML//POLR2C//PPP1CC//PRIM1//PRKDC//MAPK9//MAP2K…
	GO:0030529	ribonucleoprotein complex	97	2.26734	1.1665e-14	2.95337e-13	13.9331	RPL6//RPL18A//UBA52//MRPS7//CAPRIN1//CNOT3//LSM14A//BTBD1//PNRC2//SNRPB//SNRPE//SLU7//LSM4//MRPL12//MRPL3//RSL1D1//MRPL15//MRPL22//MRPS18C//MRPL2//MRPL4//MRPL37//MRPS17//MRPL47//MRPS35//MRPS9//MRPS5//MRPL36//MRPL9//DNAJC21//RPP40//HNRNPA1//HNRNPA2B1//HNRNPM//SMN2//U2AF1//SMNDC1//SF3A1//PPIH//TXNL4A//SF3B2//STRAP//RBMX//PRPF38B//DDX23//SNRNP25//DKC1//PTGES3//MPHOSPH10//NOP56//NOP58//MTERFD2//SRP9/…
	GO:0043234	protein complex	341	1.41023	1.06186e-12	2.57154e-11	11.9739	ENO1//ENO2//SAP30//MBD2//MTA2//ENY2//TAF9//PRKCI//RNF8//RCHY1//FBXO9//RNF11//CAND1//RNF20//PPP2CA//PPP2CB//PPP2R2B//CYCS//PPP1R15B//MPHOSPH6//DIS3L//SKIV2L2//ATP6V1E1//ATP6V1F//ARRB1//GNAI1//GNAI3//GNB1//GNB5//ATP5A1//PCNA//THOC7//ERCC3//NSL1//PSMA1//PSMB2//PSMB5//PSMC1//PSMC2//PSMD1//PSMD4//PSMD10//PSMD12//USP14//PSME3//PSMD14//UBQLN1//UCHL5//PIGQ//PIGY//DCTN1//MAD2L1//PPP1R12A//SUMO3//ZW10//BUB…
	GO:0043228	non-membrane-bounded organelle	330	1.41822	1.40343e-12	3.12684e-11	11.8528	RPL6//RPL18A//UBA52//MRPS7//NCAPD2//BARX1//LRPPRC//HMGB2//H2AFY//CHAMP1//TCP1//NSL1//PPP2CA//PPP2CB//SMC3//MIS18A//SGOL2//STRA13//APITD1//DCTN1//MAD2L1//PPP1R12A//SUMO3//ZW10//BUB3//DCTN2//DYNC1LI1//NUP107//CENPH//CENPV//SEPT7//CSNK1A1//PPP1CC//AHCTF1//SPC25//MLF1IP//BOD1//RAD17//PTGES3//TINF2//ARRB1//RAN//UBE2A//UBE2B//MBD4//HMGN3//HMGN4//APTX//ESCO1//HIST1H1D//HIST1H2AD//H2AFZ//HIST1H2AK//HIST1…
	GO:0043232	intracellular non-membrane-bounded organelle	330	1.41822	1.40343e-12	3.12684e-11	11.8528	RPL6//RPL18A//UBA52//MRPS7//NCAPD2//BARX1//LRPPRC//HMGB2//H2AFY//CHAMP1//TCP1//NSL1//PPP2CA//PPP2CB//SMC3//MIS18A//SGOL2//STRA13//APITD1//DCTN1//MAD2L1//PPP1R12A//SUMO3//ZW10//BUB3//DCTN2//DYNC1LI1//NUP107//CENPH//CENPV//SEPT7//CSNK1A1//PPP1CC//AHCTF1//SPC25//MLF1IP//BOD1//RAD17//PTGES3//TINF2//ARRB1//RAN//UBE2A//UBE2B//MBD4//HMGN3//HMGN4//APTX//ESCO1//HIST1H1D//HIST1H2AD//H2AFZ//HIST1H2AK//HIST1…
	GO:0071013	catalytic step 2 spliceosome	28	4.49144	3.86216e-12	8.27394e-11	11.4132	HNRNPA1//HNRNPA2B1//HNRNPK//HNRNPU//HNRNPM//PLRG1//SRSF1//SNRPB//SNRPE//U2AF1//DDX23//AQR//EIF4A3//HNRNPR//CWC27//SF3A1//SYNCRIP//SLU7//SF3B2//SKIV2L2//LSM3//RBMX//DDX41//CWC15//PPIL3//RBM22//LSM2//HNRNPA3
	GO:0044429	mitochondrial part	107	1.9532	1.01242e-11	2.08858e-10	10.9946	ATP5A1//FKBP8//SLC25A4//BCL2L1//GK//MTX1//PPP1CC//PPP2R2B//VDAC1//VDAC2//VDAC3//DNM1L//MTX2//TOMM34//SH3GLB1//MSTO1//RHOT1//PLD6//TOMM70A//TOMM5//ACAT1//ALAS2//COX6A1//COX11//GOT2//HSPD1//IDH2//LETM1//MDH2//NDUFA9//NDUFB3//NDUFB6//NDUFB9//NDUFS2//NDUFV1//NDUFS6//NDUFV2//NME4//PRKAR2B//SCO1//SLC1A3//SOD2//TYMS//AIFM1//ATP5J2//PPIF//CLPX//AFG3L2//PHB2//MTCH2//TIMM9//TIMM22//SLC25A37//SLC25A39//CYCS…
	GO:0005654	nucleoplasm	180	1.62554	1.61404e-11	3.21079e-10	10.7921	SAP30//MBD2//MTA2//ENY2//TAF9//POLR2C//URI1//POLR3F//PARP1//E2F5//FOXO3//HIF1A//POU3F2//PRKDC//SOX2//LMO4//MED27//ARNT2//SUB1//SNF8//KDM1A//BEX1//TAF7//TAF11//TAF13//MAP3K7//POLE4//GTF2F2//CCNH//ERCC3//MNAT1//CSNK1A1//TCEB3//ELL2//DKC1//SMN2//U2AF1//SMNDC1//NOP58//MORF4L1//CHD3//RBBP7//POLR2M//MED12//PEX2//PAF1//NFYB//CDKN2A//NCOR2//LRCH4//MAX//PML//SP100//SUMO1//PIAS2//TDP2//APBB1//PLRG1//PPP1CC…
	GO:0005681	spliceosomal complex	35	3.20817	4.06258e-10	7.80296e-09	9.3912	SF3A1//SNRPB//SNRPE//SF3B2//SNRNP25//HNRNPA1//HNRNPA2B1//HNRNPK//HNRNPU//HNRNPM//PLRG1//SRSF1//U2AF1//DDX23//AQR//EIF4A3//HNRNPR//CWC27//SYNCRIP//SLU7//SKIV2L2//LSM3//RBMX//DDX41//CWC15//PPIL3//RBM22//LSM2//HNRNPA3//SMN2//SMNDC1//PPIH//TXNL4A//STRAP//PRPF38B
	GO:0005759	mitochondrial matrix	52	2.44432	1.29864e-09	2.41115e-08	8.88651	MRPL37//MRPL47//MRPL9//MRPL12//MRPL3//MRPL36//MTERFD2//MRPS18C//MRPS17//MRPS35//MRPS9//BCKDK//CLPX//HSPA9//SOD2//SSBP1//TUFM//VDAC1//VDAC2//LONP1//LRPPRC//ACAT1//ALAS2//ATP5A1//BCAT2//CS//DLD//ETFA//GARS//GLUD2//GOT2//HAGH//HSPD1//IDH2//IDH3A//IVD//KARS//MDH2//ME2//MUT//NDUFA9//PCCB//PDHB//PDK3//SHC1//SOD1//TYMS//PDHX//PPIF//PPA2//CYCS//PPM1K
	GO:0005730	nucleolus	87	1.89228	4.58932e-09	8.24596e-08	8.33825	RPP40//POLR1D//NOP56//NOP58//BOP1//WDR12//ACAT2//PARP1//SEPT7//CDKN2A//DKC1//HIF1A//HMGB2//HNRNPA1//HNRNPA2B1//ILF2//ILF3//DNAJB9//NPM1//PML//PPP1CC//RGS2//SP100//SRP19//STAT1//TAF13//TBCA//TCEA1//TSG101//UBE2E2//VRK1//WRB//ZNF146//AGPS//PNMA1//MED27//MORF4L2//ARL4A//MPHOSPH10//MPHOSPH6//PGRMC1//SUB1//EBNA1BP2//KRR1//CCT5//RBM34//ZHX3//SKIV2L2//DCAF13//SPATS2L//FAM32A//RSL1D1//GNL3//AATF//GNL2//D…
	GO:0030530	heterogeneous nuclear ribonucleoprotein complex	11	7.84221	1.17842e-08	2.05118e-07	7.9287	HNRNPA1//HNRNPA2B1//HNRNPD//HNRNPH2//HNRNPH3//HNRNPK//HNRNPU//HNRPDL//HNRNPR//RBMX//HNRNPA3
	GO:0005740	mitochondrial envelope	71	1.84812	3.12731e-07	5.27852e-06	6.50483	ATP5A1//SLC25A4//BCL2L1//GK//MTX1//PPP1CC//PPP2R2B//VDAC1//VDAC2//VDAC3//DNM1L//MTX2//TOMM34//SH3GLB1//MSTO1//RHOT1//PLD6//TOMM70A//TOMM5//ACAT1//ALAS2//COX6A1//COX11//GOT2//HSPD1//IDH2//LETM1//MDH2//NDUFA9//NDUFB3//NDUFB6//NDUFB9//NDUFS2//NDUFV1//NDUFS6//NDUFV2//NME4//PRKAR2B//SCO1//SLC1A3//SOD2//TYMS//AIFM1//ATP5J2//PPIF//CLPX//AFG3L2//PHB2//MTCH2//TIMM9//TIMM22//SLC25A37//SLC25A39//CYCS//CHCHD…
	GO:0031967	organelle envelope	98	1.65474	4.29013e-07	7.02824e-06	6.36753	ATP5A1//PARP1//BNIP3//NUP54//NUP107//RTN4//POLR2M//NUP35//MATR3//LRPPRC//UNC50//CACYBP//GLE1//AGFG1//MAD2L1//RAN//SUMO1//NUP50//XPOT//DDX19B//AHCTF1//FKBP8//SLC25A4//BCL2L1//GK//MTX1//PPP1CC//PPP2R2B//VDAC1//VDAC2//VDAC3//DNM1L//MTX2//TOMM34//SH3GLB1//MSTO1//RHOT1//PLD6//TOMM70A//TOMM5//ACAT1//ALAS2//COX6A1//COX11//GOT2//HSPD1//IDH2//LETM1//MDH2//NDUFA9//NDUFB3//NDUFB6//NDUFB9//NDUFS2//NDUFV1//ND…
	GO:0031090	organelle membrane	231	1.35235	4.64213e-07	7.38762e-06	6.33328	ARRB1//FUT8//GRB14//HRAS//RAB2A//RAB6A//TMF1//TPST1//B3GALNT1//ST3GAL5//RAB9A//TMEM59//PJA2//ACTR3//RTN3//COG5//SLC35A1//CERS1//PDCD10//COPE//GABARAPL2//STX12//TMEM59L//UNC50//ATP2C1//ATL1//SH3GLB1//TMCO1//C1GALT1//WLS//NDFIP1//GLIPR2//ATP5A1//VMP1//MAP1LC3B2//OS9//PEX2//GNPAT//AGPS//FAR1//MATR3//LRPPRC//SLC25A4//BCL2L1//GK//MTX1//PPP1CC//PPP2R2B//VDAC1//VDAC2//VDAC3//DNM1L//MTX2//TOMM34//MSTO1//…
	GO:0031975	envelope	98	1.62902	8.8205e-07	1.36473e-05	6.05451	ATP5A1//PARP1//BNIP3//NUP54//NUP107//RTN4//POLR2M//NUP35//MATR3//LRPPRC//UNC50//CACYBP//GLE1//AGFG1//MAD2L1//RAN//SUMO1//NUP50//XPOT//DDX19B//AHCTF1//FKBP8//SLC25A4//BCL2L1//GK//MTX1//PPP1CC//PPP2R2B//VDAC1//VDAC2//VDAC3//DNM1L//MTX2//TOMM34//SH3GLB1//MSTO1//RHOT1//PLD6//TOMM70A//TOMM5//ACAT1//ALAS2//COX6A1//COX11//GOT2//HSPD1//IDH2//LETM1//MDH2//NDUFA9//NDUFB3//NDUFB6//NDUFB9//NDUFS2//NDUFV1//ND…
	GO:0031966	mitochondrial membrane	67	1.82546	1.05276e-06	1.58483e-05	5.97767	ATP5A1//SLC25A4//BCL2L1//GK//MTX1//PPP1CC//PPP2R2B//VDAC1//VDAC2//VDAC3//DNM1L//MTX2//TOMM34//SH3GLB1//MSTO1//RHOT1//PLD6//TOMM70A//TOMM5//ACAT1//ALAS2//COX6A1//COX11//GOT2//HSPD1//IDH2//LETM1//MDH2//NDUFA9//NDUFB3//NDUFB6//NDUFB9//NDUFS2//NDUFV1//NDUFS6//NDUFV2//NME4//PRKAR2B//SCO1//SLC1A3//SOD2//TYMS//AIFM1//ATP5J2//PPIF//CLPX//AFG3L2//PHB2//MTCH2//TIMM9//TIMM22//SLC25A37//SLC25A39//CYCS//CHCHD…
	GO:0000776	kinetochore	22	2.94083	3.41936e-06	5.01206e-05	5.46606	NSL1//SEPT7//CSNK1A1//MAD2L1//PPP1CC//ZW10//BUB3//AHCTF1//DYNC1LI1//NUP107//SPC25//CENPH//MLF1IP//BOD1//SGOL2//CENPV//CHAMP1//SKA2//DCTN1//PPP1R12A//SUMO3//DCTN2
	GO:0019866	organelle inner membrane	51	1.83324	1.7842e-05	0.000248822	4.74856	ATP5A1//MATR3//LRPPRC//UNC50//ACAT1//ALAS2//SLC25A4//COX6A1//COX11//GOT2//HSPD1//IDH2//LETM1//MDH2//MTX1//NDUFA9//NDUFB3//NDUFB6//NDUFB9//NDUFS2//NDUFV1//NDUFS6//NDUFV2//NME4//PRKAR2B//SCO1//SLC1A3//SOD2//TYMS//VDAC1//AIFM1//ATP5J2//PPIF//CLPX//AFG3L2//PHB2//MTCH2//TIMM9//TIMM22//SLC25A37//SLC25A39//CYCS//CHCHD3//TMEM70//PARL//SLC25A28//SLC25A25//PTPMT1//DNAJC19//SLC27A1//MINOS1
	GO:0000775	chromosome, centromeric region	28	2.34847	1.78687e-05	0.000248822	4.74791	NSL1//DCTN1//MAD2L1//PPP1R12A//SUMO3//ZW10//BUB3//DCTN2//DYNC1LI1//NUP107//CENPH//CENPV//SEPT7//CSNK1A1//PPP1CC//AHCTF1//SPC25//MLF1IP//BOD1//SGOL2//CHAMP1//SKA2//PPP2CA//PPP2CB//SMC3//MIS18A//STRA13//APITD1
	GO:0044427	chromosomal part	66	1.68381	1.9369e-05	0.000252129	4.71289	NSL1//PPP2CA//PPP2CB//SMC3//MIS18A//SGOL2//STRA13//APITD1//DCTN1//MAD2L1//PPP1R12A//SUMO3//ZW10//BUB3//DCTN2//DYNC1LI1//NUP107//CENPH//CENPV//SEPT7//CSNK1A1//PPP1CC//AHCTF1//SPC25//MLF1IP//BOD1//CHAMP1//RAD17//PTGES3//TINF2//ARRB1//RAN//UBE2A//UBE2B//MBD4//HMGN3//HMGN4//APTX//ESCO1//HIST1H1D//HIST1H2AD//H2AFZ//HIST1H2AK//HIST1H3F//H2AFY//HIST1H2AH//HIST2H3D//DFFA//HNRNPK//SMARCA2//SMARCA4//KDM1A/…
	GO:0005743	mitochondrial inner membrane	48	1.86657	1.94319e-05	0.000252129	4.71148	ATP5A1//NDUFA9//NDUFB3//NDUFB6//NDUFB9//NDUFS2//NDUFV1//NDUFS6//NDUFV2//COX6A1//ATP5J2//ACAT1//ALAS2//SLC25A4//COX11//GOT2//HSPD1//IDH2//LETM1//MDH2//MTX1//NME4//PRKAR2B//SCO1//SLC1A3//SOD2//TYMS//VDAC1//AIFM1//PPIF//CLPX//AFG3L2//PHB2//MTCH2//TIMM9//TIMM22//SLC25A37//SLC25A39//CYCS//CHCHD3//TMEM70//PARL//SLC25A28//SLC25A25//PTPMT1//DNAJC19//SLC27A1//MINOS1
	GO:0000777	condensed chromosome kinetochore	18	2.99985	1.94641e-05	0.000252129	4.71076	NSL1//SKA2//SEPT7//CSNK1A1//MAD2L1//PPP1CC//ZW10//BUB3//AHCTF1//DYNC1LI1//NUP107//SPC25//CENPH//MLF1IP//BOD1//SGOL2//CENPV//CHAMP1
	GO:0000779	condensed chromosome, centromeric region	18	2.81693	4.79631e-05	0.000607169	4.31909	NSL1//SEPT7//CSNK1A1//MAD2L1//PPP1CC//ZW10//BUB3//AHCTF1//DYNC1LI1//NUP107//SPC25//CENPH//MLF1IP//BOD1//SGOL2//CENPV//CHAMP1//SKA2
	GO:0015630	microtubule cytoskeleton	94	1.48556	6.23254e-05	0.00077145	4.20534	TCP1//DCTN1//MAD2L1//PPP2CA//PPP2CB//PRC1//SMC3//ZW10//CKAP5//SBDS//DYNC1LI1//PSRC1//BLOC1S2//DNALI1//DYNLL1//SNX4//DYNLRB1//BCL2L1//CHD3//CSNK1A1//GNAI1//GNAI3//MDH1//PPP1R12A//NME1//NPM1//SERPINB6//PRKAR2B//PSMA1//SSNA1//CCNB2//RBM39//FEZ1//CCP110//ACTR1A//DCTN2//CCT4//PLK2//YWHAQ//FGFR1OP//MAPRE1//CCT5//POC1A//AATF//NFU1//NME7//AHI1//PPP2R3C//BBS7//PLK1S1//MLF1IP//BAALC//B9D2//DIS3L//MZT1//MZT…
	GO:0005694	chromosome	73	1.56916	7.62757e-05	0.000923599	4.11761	NCAPD2//BARX1//LRPPRC//HMGB2//H2AFY//CHAMP1//NSL1//PPP2CA//PPP2CB//SMC3//MIS18A//SGOL2//STRA13//APITD1//DCTN1//MAD2L1//PPP1R12A//SUMO3//ZW10//BUB3//DCTN2//DYNC1LI1//NUP107//CENPH//CENPV//SEPT7//CSNK1A1//PPP1CC//AHCTF1//SPC25//MLF1IP//BOD1//RAD17//PTGES3//TINF2//ARRB1//RAN//UBE2A//UBE2B//MBD4//HMGN3//HMGN4//APTX//ESCO1//HIST1H1D//HIST1H2AD//H2AFZ//HIST1H2AK//HIST1H3F//HIST1H2AH//HIST2H3D//DFFA//HN…
	GO:0042470	melanosome	19	2.59384	9.84111e-05	0.00114198	4.00696	ATP6V1G2//STOM//PDIA3//HSPA5//HSPA8//HSP90AA1//HSP90AB1//RAB2A//RAC1//RAN//SDCBP//SLC2A1//SYPL1//YWHAZ//RAB7A//GGH//FLOT1//CCT4//SYTL2
	GO:0048770	pigment granule	19	2.59384	9.84111e-05	0.00114198	4.00696	ATP6V1G2//STOM//PDIA3//HSPA5//HSPA8//HSP90AA1//HSP90AB1//RAB2A//RAC1//RAN//SDCBP//SLC2A1//SYPL1//YWHAZ//RAB7A//GGH//FLOT1//CCT4//SYTL2
	GO:0000502	proteasome complex	15	2.96139	0.000110373	0.00125465	3.95714	PSMD1//PSMD10//PSMD12//PSMB2//PSMB5//PSME3//PSMA1//UBQLN4//PSMC1//PSMC2//PSMD4//USP14//PSMD14//UBQLN1//UCHL5
	GO:0005768	endosome	64	1.57941	0.000172842	0.00192546	3.76235	CD8B//ECE1//HSPD1//SIAH1//TSG101//SNX3//ATP6V0D1//RABEP1//PRDX3//RAB31//PTP4A3//NISCH//SNX13//VPS33A//NIPA2//RAB7A//RAB9A//ATP6V0C//ATP6V0B//GRB14//MYD88//SHC1//MAP3K7//UBA52//UBE2D3//CD164//TM9SF2//VPS26A//RABEPK//TAB2//STX12//STEAP1//TBK1//VTA1//VPS29//WDR44//NDFIP1//VPS25//PML//SNX4//STAM2//SNX6//MARCH8//HLA-DRB4//SNF8//CHMP3//LAMTOR1//CHMP1B//STARD3NL//RAB4A//TNIK//BLOC1S2//LAMTOR3//ATP6V1E1/…
	GO:0008287	protein serine/threonine phosphatase complex	12	3.20817	0.000237547	0.00259438	3.62425	PPP2CA//PPP2CB//PPP2R2B//CYCS//PPP1R15B//PPP3CB//PPP1R12A//PPP1CC//PPM1A//PPM1B//PPM1G//PPM1K
	GO:0034399	nuclear periphery	17	2.56654	0.000256986	0.00275271	3.59009	NARF//PCNA//ATN1//HNRNPM//NONO//PML//SFPQ//YEATS4//HAT1//SMC3//MATR3//AHCTF1//PSPC1//MAP2//MAPT//SP100//PSIP1
	GO:0005813	centrosome	47	1.67074	0.00035144	0.00369343	3.45415	TCP1//CCP110//PLK2//POC1A//AHI1//NPM1//FLOT1//BCL2L1//CHD3//CSNK1A1//DCTN1//GNAI1//GNAI3//MDH1//PPP1R12A//NME1//SERPINB6//PRKAR2B//PSMA1//SSNA1//DYNLL1//CCNB2//RBM39//FEZ1//CKAP5//ACTR1A//DCTN2//CCT4//YWHAQ//FGFR1OP//MAPRE1//CCT5//AATF//NFU1//NME7//DYNC1LI1//PPP2R3C//BBS7//PLK1S1//MLF1IP//BAALC//B9D2//DYNLRB1//DIS3L//BLOC1S2//MZT1//MZT2A
	GO:0010008	endosome membrane	39	1.72578	0.000574217	0.00592294	3.24092	ECE1//PML//SNX4//STAM2//SNX13//SNX6//MARCH8//HLA-DRB4//TSG101//SNF8//CHMP3//LAMTOR1//CHMP1B//VPS33A//STARD3NL//LAMTOR3//ATP6V0C//ATP6V0B//GRB14//MYD88//SHC1//MAP3K7//UBA52//UBE2D3//SNX3//CD164//ATP6V0D1//TM9SF2//VPS26A//RABEPK//TAB2//STX12//STEAP1//TBK1//VTA1//VPS29//WDR44//NDFIP1//VPS25
	GO:0005741	mitochondrial outer membrane	19	2.21656	0.000801569	0.00811771	3.09606	TOMM70A//TOMM5//BNIP3//RHOT1//SLC25A4//BCL2L1//GK//MTX1//PPP1CC//PPP2R2B//VDAC1//VDAC2//VDAC3//DNM1L//MTX2//TOMM34//SH3GLB1//MSTO1//PLD6
	GO:0044440	endosomal part	39	1.69079	0.000856049	0.00851463	3.0675	ATP6V0C//ATP6V0B//GRB14//MYD88//SHC1//MAP3K7//TSG101//UBA52//UBE2D3//SNX3//CD164//ATP6V0D1//TM9SF2//VPS26A//RABEPK//TAB2//STX12//STEAP1//TBK1//VTA1//VPS29//WDR44//NDFIP1//VPS25//ECE1//PML//SNX4//STAM2//SNX13//SNX6//MARCH8//HLA-DRB4//SNF8//CHMP3//LAMTOR1//CHMP1B//VPS33A//STARD3NL//LAMTOR3
	GO:0005868	cytoplasmic dynein complex	5	5.83305	0.000884227	0.00864061	3.05344	DCTN1//DYNLL1//SNX4//DYNC1LI1//DYNLRB1
	GO:0044451	nucleoplasm part	85	1.39486	0.00103748	0.00996339	2.98402	SAP30//MBD2//MTA2//ENY2//TAF9//POLR2C//URI1//POLR3F//PARP1//E2F5//FOXO3//HIF1A//POU3F2//PRKDC//SOX2//LMO4//MED27//ARNT2//SUB1//SNF8//KDM1A//BEX1//TAF7//TAF11//TAF13//MAP3K7//POLE4//GTF2F2//CCNH//ERCC3//MNAT1//CSNK1A1//TCEB3//ELL2//DKC1//SMN2//U2AF1//SMNDC1//NOP58//MORF4L1//CHD3//RBBP7//POLR2M//MED12//PEX2//PAF1//NFYB//CDKN2A//NCOR2//LRCH4//MAX//PML//SP100//SUMO1//PIAS2//TDP2//APBB1//PLRG1//PPP1CC…
	GO:0000793	condensed chromosome	24	1.96169	0.00110152	0.0103991	2.95801	LRPPRC//NSL1//SEPT7//CSNK1A1//MAD2L1//PPP1CC//ZW10//BUB3//AHCTF1//DYNC1LI1//NUP107//SPC25//CENPH//MLF1IP//BOD1//SGOL2//CENPV//CHAMP1//NCAPD2//SMC3//SKA2//NSMCE4A//HMGB2//H2AFY
	GO:0046930	pore complex	15	2.37643	0.00133701	0.0124119	2.87387	GLE1//AGFG1//MAD2L1//RAN//SUMO1//NUP50//XPOT//DDX19B//AHCTF1//NUP54//NUP107//NUP35//VDAC1//VDAC2//VDAC3
	GO:0042645	mitochondrial nucleoid	9	3.20817	0.00141183	0.0128917	2.85022	HSPA9//SOD2//SSBP1//TUFM//VDAC1//VDAC2//LONP1//LRPPRC//CLPX
	GO:0000313	organellar ribosome	11	2.76784	0.00160978	0.0142325	2.79323	MRPL37//MRPL47//MRPL9//MRPL12//MRPL3//MRPL36//MTERFD2//MRPS18C//MRPS17//MRPS35//MRPS9
	GO:0005761	mitochondrial ribosome	11	2.76784	0.00160978	0.0142325	2.79323	MRPL12//MRPL3//MRPL36//MTERFD2//MRPS18C//MRPS17//MRPS35//MRPS9//MRPL37//MRPL47//MRPL9
	GO:0008180	signalosome	8	3.42205	0.00164994	0.0143596	2.78253	ATP5A1//HSPA5//HSP90AB1//COPS3//DYNLL1//FLOT1//COPS8//COPS6
	GO:0009295	nucleoid	9	3.12147	0.00173852	0.0148978	2.75982	HSPA9//SOD2//SSBP1//TUFM//VDAC1//VDAC2//LONP1//LRPPRC//CLPX
	GO:0030496	midbody	14	2.36392	0.0020113	0.0169741	2.69652	RHOA//CDK1//SEPT7//CTNND1//GNAI1//GNAI3//HSPA5//PPP1CC//RALA//RALB//SLC2A1//RNF8//SCCPDH//PSRC1
	GO:0016604	nuclear body	33	1.67383	0.0024258	0.0201667	2.61515	DKC1//SMN2//TAF9//U2AF1//SMNDC1//NOP58//LRCH4//MAX//PML//SP100//SUMO1//PIAS2//TDP2//APBB1//CSNK1A1//PLRG1//PPP1CC//SRSF1//SON//SRP54//PIAS1//RBM39//SART3//EIF4A3//PPIH//SLU7//RCHY1//HNRNPM//NONO//SFPQ//PSPC1//CDKN2A//NCOR2
	GO:0031968	organelle outer membrane	20	1.97426	0.00254698	0.0208628	2.59397	LRPPRC//SLC25A4//BCL2L1//GK//MTX1//PPP1CC//PPP2R2B//VDAC1//VDAC2//VDAC3//DNM1L//MTX2//TOMM34//SH3GLB1//MSTO1//RHOT1//PLD6//TOMM70A//TOMM5//BNIP3
	GO:0005856	cytoskeleton	164	1.22787	0.00274073	0.0221244	2.56213	TCP1//DCTN1//MAD2L1//PPP2CA//PPP2CB//PRC1//SMC3//ZW10//CKAP5//SBDS//DYNC1LI1//PSRC1//BLOC1S2//DNALI1//DYNLL1//SNX4//DYNLRB1//GFAP//NME1//TLK2//ACTA1//ACTN1//SEPT7//MST1R//ZYX//FERMT2//ACTR3//NARF//BCL2L1//CHD3//CSNK1A1//GNAI1//GNAI3//MDH1//PPP1R12A//NPM1//SERPINB6//PRKAR2B//PSMA1//SSNA1//CCNB2//RBM39//FEZ1//CCP110//ACTR1A//DCTN2//CCT4//PLK2//YWHAQ//FGFR1OP//MAPRE1//CCT5//POC1A//AATF//NFU1//NME7//…
	GO:0019867	outer membrane	20	1.90114	0.00397353	0.0315453	2.40082	LRPPRC//SLC25A4//BCL2L1//GK//MTX1//PPP1CC//PPP2R2B//VDAC1//VDAC2//VDAC3//DNM1L//MTX2//TOMM34//SH3GLB1//MSTO1//RHOT1//PLD6//TOMM70A//TOMM5//BNIP3
	GO:0005643	nuclear pore	12	2.36911	0.00402104	0.0315453	2.39566	AHCTF1//NUP107//GLE1//AGFG1//MAD2L1//RAN//SUMO1//NUP50//XPOT//DDX19B//NUP54//NUP35
	GO:0033176	proton-transporting V-type ATPase complex	6	3.66649	0.0043311	0.0335058	2.3634	ATP6V1G2//ATP6V0D1//ATP6V1F//ATP6V1D//ATP6V0C//ATP6V0B
	GO:0016514	SWI/SNF complex	5	4.27757	0.00441653	0.0336987	2.35492	ACTL6A//SMARCA2//SMARCA4//SMARCD1//ACTL6B
	GO:0016469	proton-transporting two-sector ATPase complex	9	2.56654	0.00706091	0.0522236	2.15114	ATP5A1//ATP5J2//ATP6V1G2//ATP6V0D1//ATP6V1F//ATP6V1D//ATP6V1E1//ATP6V0C//ATP6V0B
	GO:0016585	chromatin remodeling complex	17	1.91365	0.00706954	0.0522236	2.15061	SAP30//MBD2//MTA2//ENY2//ACTL6A//SMARCA2//SMARCA4//SMARCD1//ACTL6B//MORF4L1//CHD3//RBBP7//SMARCA1//C17ORF49//UCHL5//RSF1//ASH2L
	GO:0016591	DNA-directed RNA polymerase II, holoenzyme	14	2.06503	0.00712566	0.0522236	2.14718	POLR2C//URI1//TAF7//TAF9//TAF11//TAF13//GTF2F2//CCNH//ERCC3//MNAT1//PEX2//PAF1//INTS10//POLR2M
	GO:0030427	site of polarized growth	13	2.11171	0.00773043	0.0547271	2.1118	PRKCI//APBB1//CDK5//MAPT//PTPRO//SNCA//ABI1//DCTN2//STMN2//RUFY3//NGEF//NRSN1//GAP43
	GO:0016471	vacuolar proton-transporting V-type ATPase complex	4	4.66644	0.00776201	0.0547271	2.11003	ATP6V1G2//ATP6V0D1//ATP6V1F//ATP6V1D
	GO:0071564	npBAF complex	4	4.66644	0.00776201	0.0547271	2.11003	ACTL6A//SMARCA2//SMARCA4//SMARCD1
	GO:0005747	mitochondrial respiratory chain complex I	8	2.63235	0.00928763	0.063088	2.03209	NDUFA9//NDUFB3//NDUFB6//NDUFB9//NDUFS2//NDUFV1//NDUFS6//NDUFV2
	GO:0030964	NADH dehydrogenase complex	8	2.63235	0.00928763	0.063088	2.03209	NDUFA9//NDUFB3//NDUFB6//NDUFB9//NDUFS2//NDUFV1//NDUFS6//NDUFV2
	GO:0045271	respiratory chain complex I	8	2.63235	0.00928763	0.063088	2.03209	NDUFA9//NDUFB3//NDUFB6//NDUFB9//NDUFS2//NDUFV1//NDUFS6//NDUFV2
	GO:0030863	cortical cytoskeleton	9	2.40613	0.0108386	0.071647	1.96503	ACTN1//CAP1//DSTN//LANCL2//MAPRE1//CAPZA2//EPB49//GYPC//MPP1
	GO:0022624	proteasome accessory complex	4	4.27757	0.0109336	0.071647	1.96124	PSMD1//PSMD10//PSMD12//PSME3
	GO:0071565	nBAF complex	4	4.27757	0.0109336	0.071647	1.96124	SMARCA2//SMARCA4//SMARCD1//ACTL6B
	GO:0005815	microtubule organizing center	50	1.38882	0.011214	0.07263	1.95024	TCP1//CKAP5//BLOC1S2//BCL2L1//CHD3//CSNK1A1//DCTN1//GNAI1//GNAI3//MDH1//PPP1R12A//NME1//NPM1//SERPINB6//PRKAR2B//PSMA1//SSNA1//DYNLL1//CCNB2//RBM39//FEZ1//CCP110//ACTR1A//DCTN2//CCT4//PLK2//YWHAQ//FGFR1OP//MAPRE1//CCT5//POC1A//AATF//NFU1//NME7//DYNC1LI1//AHI1//PPP2R3C//BBS7//PLK1S1//MLF1IP//BAALC//B9D2//DYNLRB1//DIS3L//MZT1//MZT2A//BBS2//FLOT1//UBXN6//BOD1
	GO:0044430	cytoskeletal part	116	1.22116	0.013057	0.083595	1.88416	TCP1//DCTN1//MAD2L1//PPP2CA//PPP2CB//PRC1//SMC3//ZW10//CKAP5//SBDS//DYNC1LI1//PSRC1//BLOC1S2//DNALI1//DYNLL1//SNX4//DYNLRB1//GFAP//NME1//TLK2//ACTA1//ACTN1//SEPT7//MST1R//ZYX//FERMT2//ACTR3//NARF//BCL2L1//CHD3//CSNK1A1//GNAI1//GNAI3//MDH1//PPP1R12A//NPM1//SERPINB6//PRKAR2B//PSMA1//SSNA1//CCNB2//RBM39//FEZ1//CCP110//ACTR1A//DCTN2//CCT4//PLK2//YWHAQ//FGFR1OP//MAPRE1//CCT5//POC1A//AATF//NFU1//NME7//…
	GO:0005625	soluble fraction	41	1.42586	0.0135305	0.0856421	1.86869	ACP1//ACTC1//ARRB1//ASNS//BLMH//BRAF//TOR1A//EPRS//GARS//GYG1//HPRT1//HRAS//KARS//LDHB//NARS//NME1//PPP2CA//PPP3CB//PRKAR2B//PRKCI//PYGL//QDPR//RAB2A//RAB4A//RARS//SOD2//TPI1//TYMS//UGP2//YWHAZ//NSMAF//USP14//AIFM1//GGPS1//ABI1//PDCD6//YWHAQ//STMN2//RAB3GAP2//CACYBP//PCSK1N
	GO:0005774	vacuolar membrane	21	1.65329	0.0155387	0.0972479	1.80858	GABARAPL2//VMP1//MAP1LC3B2//ARRB1//AP2M1//HLA-DRB4//PSAP//CD164//CCZ1//LAMTOR1//VPS33A//ITM2C//HGSNAT//MARCH8//ATP6V1G2//ATP6V0D1//ATP6V1F//ATP6V1D//AKTIP//ATP6V0C//ATP6V0B
	GO:0031970	organelle envelope lumen	9	2.26459	0.0159589	0.0987681	1.797	CACYBP//GFER//NME4//AIFM1//TIMM9//CYCS//ACN9//GOLPH3//PANK2
	GO:0016607	nuclear speck	18	1.7238	0.0161754	0.0990075	1.79115	APBB1//CSNK1A1//PLRG1//PPP1CC//SRSF1//SON//SRP54//U2AF1//SUMO1//PIAS1//PIAS2//RBM39//SART3//EIF4A3//SMNDC1//PPIH//SLU7//RCHY1
	GO:0005680	anaphase-promoting complex	5	3.20817	0.016461	0.0996605	1.78354	UBE2C//ANAPC13//UBE2S//ANAPC5//ANAPC7
	GO:0030426	growth cone	12	1.97426	0.0171287	0.101497	1.76628	GAP43//APBB1//CDK5//MAPT//PTPRO//SNCA//ABI1//DCTN2//STMN2//RUFY3//NGEF//NRSN1
	GO:0044448	cell cortex part	12	1.97426	0.0171287	0.101497	1.76628	PRKCI//CAPZA2//EPB49//GYPC//MPP1//ACTN1//CAP1//DSTN//LANCL2//MAPRE1//SEPT7//SEPT8
	GO:0000785	chromatin	32	1.46659	0.0186643	0.109432	1.72899	HIST1H1D//HIST1H2AD//H2AFZ//HIST1H2AK//HIST1H3F//H2AFY//HIST1H2AH//HIST2H3D//DFFA//HNRNPK//SMARCA2//SMARCA4//UBE2A//UBE2B//KDM1A//APTX//MBD2//RBMX//TCP1//PSIP1//MORF4L1//ACTL6A//UCHL5//CDKN2A//ARRB1//RAN//MBD4//SMC3//HMGN3//HMGN4//AHCTF1//ESCO1
	GO:0005758	mitochondrial intermembrane space	8	2.33322	0.0189724	0.109765	1.72188	TIMM9//GFER//NME4//AIFM1//CYCS//ACN9//GOLPH3//PANK2
	GO:0030286	dynein complex	7	2.49525	0.0194084	0.109765	1.71201	DNALI1//DCTN1//DYNLL1//SNX4//DYNC1LI1//DYNLRB1//DCTN2
	GO:0000930	gamma-tubulin complex	4	3.66649	0.0195093	0.109765	1.70976	MZT1//MZT2A//CKAP5//BLOC1S2
	GO:0030132	clathrin coat of coated pit	4	3.66649	0.0195093	0.109765	1.70976	AP2S1//PICALM//AP2M1//CLTB
	GO:0008023	transcription elongation factor complex	5	3.0554	0.0202516	0.111684	1.69354	TAF7//PEX2//PAF1//TCEB3//ELL2
	GO:0070603	SWI/SNF-type complex	5	3.0554	0.0202516	0.111684	1.69354	ACTL6A//SMARCA2//SMARCA4//SMARCD1//ACTL6B
	GO:0005875	microtubule associated complex	14	1.81473	0.0211002	0.115224	1.67571	DNALI1//DCTN1//DYNLL1//SNX4//DYNC1LI1//DYNLRB1//ACTR1A//DCTN2//ACTR10//KLC1//FNTA//MAP2//MAPT//MAP7
	GO:0044437	vacuolar part	23	1.56165	0.0218865	0.118357	1.65982	GABARAPL2//VMP1//MAP1LC3B2//ARRB1//AP2M1//HLA-DRB4//PSAP//CD164//CCZ1//LAMTOR1//VPS33A//ITM2C//HGSNAT//MARCH8//ATP6V0C//ATP6V0B//ATP6V1G2//ATP6V0D1//ATP6V1F//ATP6V1D//AKTIP//DLD//GALC
	GO:0044452	nucleolar part	6	2.65504	0.0222372	0.119097	1.65292	RPP40//POLR1D//NOP56//NOP58//BOP1//WDR12
	GO:0000315	organellar large ribosomal subunit	4	3.42205	0.0249976	0.130128	1.6021	MRPL12//MRPL3//MRPL36//MTERFD2
	GO:0005762	mitochondrial large ribosomal subunit	4	3.42205	0.0249976	0.130128	1.6021	MRPL12//MRPL3//MRPL36//MTERFD2
	GO:0035267	NuA4 histone acetyltransferase complex	4	3.42205	0.0249976	0.130128	1.6021	ACTL6A//YEATS4//MORF4L1//ING3
	GO:0031982	vesicle	84	1.23053	0.0268032	0.138235	1.57181	COPE//TMED2//AP3S1//YIPF3//C2ORF40//NRSN1//GARS//HSPD1//PAM//SYPL1//PCSK1N//SCG3//AQP6//LPAR1//RALA//RABEP1//AP2S1//PICALM//BIN1//ATP6V0D1//SEC31A//FGFR3//AGFG1//CXCR4//USP14//PRDX6//FAM3C//TBC1D7//CCDC88A//MAPKAP1//CLTB//TNK2//ARRB1//SNX6//WLS//VOPP1//MARCH8//MARCH11//AP2M1//GRIA2//GRIA3//UBA52//SEC61G//SERPINE2//STXBP3//SNCA//ACTN1//ALDOA//PF4//PPBP//SPARC//IGFBP2//RAB6A//SOD1//RAB7A//PDCD6//MA…
	GO:0015934	large ribosomal subunit	11	1.90756	0.0276011	0.141044	1.55907	RPL6//RPL18A//UBA52//MRPL12//MRPL3//MRPL36//MTERFD2//RBM3//RSL1D1//MRPL15//MRPL22
	GO:0043189	H4/H2A histone acetyltransferase complex	4	3.20817	0.0313246	0.158616	1.50412	ING3//ACTL6A//YEATS4//MORF4L1
	GO:0016363	nuclear matrix	11	1.85736	0.0328688	0.164936	1.48322	ATN1//HNRNPM//NONO//PML//SFPQ//YEATS4//HAT1//SMC3//MATR3//AHCTF1//PSPC1
	GO:0030532	small nuclear ribonucleoprotein complex	6	2.40613	0.0348059	0.171895	1.45835	DDX23//SNRPB//SNRPE//LSM4//PPIH//SLU7
	GO:0000152	nuclear ubiquitin ligase complex	5	2.67348	0.0348727	0.171895	1.45751	UBE2C//ANAPC13//UBE2S//ANAPC5//ANAPC7
	GO:0000922	spindle pole	12	1.77003	0.0370034	0.180797	1.43176	NPM1//DCTN1//MAD2L1//PPP2CA//PPP2CB//PRC1//SMC3//ZW10//CKAP5//SBDS//DYNC1LI1//PSRC1
	GO:0005635	nuclear envelope	30	1.39993	0.0383732	0.18586	1.41597	MATR3//LRPPRC//UNC50//CACYBP//GLE1//AGFG1//MAD2L1//RAN//SUMO1//NUP50//XPOT//DDX19B//AHCTF1//NUP54//NUP107//NUP35//BCL2L1//TOR1A//PAK1//PML//PDCD6//DNAJC2//TMEM176B//SHISA5//GOLPH3//CERS5//PARP1//BNIP3//RTN4//POLR2M
	GO:0070469	respiratory chain	10	1.85981	0.0404196	0.194084	1.39341	NDUFA9//NDUFB3//NDUFB6//NDUFB9//NDUFS2//NDUFV1//NDUFS6//NDUFV2//COX6A1//CYCS
	GO:0031410	cytoplasmic vesicle	79	1.20832	0.0442681	0.210747	1.35391	COPE//TMED2//AP3S1//YIPF3//C2ORF40//NRSN1//GARS//HSPD1//PAM//SYPL1//PCSK1N//SCG3//AQP6//LPAR1//RALA//RABEP1//AP2S1//PICALM//BIN1//ATP6V0D1//SEC31A//FGFR3//AGFG1//CXCR4//USP14//PRDX6//FAM3C//TBC1D7//CCDC88A//MAPKAP1//CLTB//TNK2//ARRB1//SNX6//WLS//VOPP1//MARCH8//MARCH11//AP2M1//GRIA2//GRIA3//UBA52//SEC61G//SERPINE2//STXBP3//SNCA//ACTN1//ALDOA//PF4//PPBP//SPARC//RAB4A//ECE1//ATP6V1G2//STOM//PDIA3//H…
	GO:0044455	mitochondrial membrane part	16	1.57941	0.0456082	0.215246	1.34096	ATP5A1//TOMM70A//TOMM5//NDUFA9//NDUFB3//NDUFB6//NDUFB9//NDUFS2//NDUFV1//NDUFS6//NDUFV2//COX6A1//ATP5J2//BNIP3//RHOT1//TMEM70
	GO:0000314	organellar small ribosomal subunit	4	2.85171	0.0465482	0.215246	1.3321	MRPS18C//MRPS17//MRPS35//MRPS9
	GO:0005763	mitochondrial small ribosomal subunit	4	2.85171	0.0465482	0.215246	1.3321	MRPS18C//MRPS17//MRPS35//MRPS9
	GO:0048471	perinuclear region of cytoplasm	44	1.29208	0.0476676	0.215246	1.32178	CDKN3//ATN1//ECE1//GAPDH//GSN//HMGB2//HRAS//HSPA5//LIMS1//MAD2L1//TRIM37//NME1//PRKAR2B//TWF1//RAD51C//S100B//TRAPPC2//SNCA//SPP1//YWHAZ//MANF//PICALM//PRKRA//MAP7//AIFM1//MAGI2//DNAJB6//DNM1L//LRPPRC//TLK2//STMN2//FGFR1OP//SEC31A//USP33//ATXN10//MOB4//SERBP1//UBQLN1//WDR44//AGGF1//MAGEE1//VPS33A//NDFIP1//ITM2C
	GO:0044391	ribosomal subunit	16	1.56735	0.0483596	0.215246	1.31552	RPL6//RPL18A//UBA52//MRPS7//MRPL12//MRPL3//MRPL36//MTERFD2//MRPS18C//MRPS17//MRPS35//MRPS9//RBM3//RSL1D1//MRPL15//MRPL22
	GO:0005675	holo TFIIH complex	3	3.49983	0.0485281	0.215246	1.31401	CCNH//ERCC3//MNAT1
	GO:0035145	exon-exon junction complex	3	3.49983	0.0485281	0.215246	1.31401	EIF4A3//UPF3A//WIBG
	GO:0043205	fibril	3	3.49983	0.0485281	0.215246	1.31401	MFAP1//SLC1A3//SNCA
	GO:0031988	membrane-bounded vesicle	76	1.20704	0.0486912	0.215246	1.31255	COPE//TMED2//AP3S1//YIPF3//C2ORF40//NRSN1//GARS//HSPD1//PAM//SYPL1//PCSK1N//SCG3//AQP6//LPAR1//RALA//RABEP1//AP2S1//PICALM//BIN1//ATP6V0D1//SEC31A//FGFR3//AGFG1//CXCR4//USP14//PRDX6//FAM3C//TBC1D7//CCDC88A//MAPKAP1//CLTB//TNK2//ARRB1//SNX6//WLS//VOPP1//MARCH8//MARCH11//AP2M1//GRIA2//GRIA3//UBA52//SEC61G//SERPINE2//STXBP3//SNCA//ACTN1//ALDOA//PF4//PPBP//SPARC//RAB4A//ECE1//ATP6V1G2//STOM//PDIA3//H…
MF	GO:0005515	protein binding	688	1.31191	3.11533e-23	2.90349e-20	22.5065	CCT6A//CRYAB//TOR1A//HSPA5//HSPA9//HSP90AA1//HSP90AB1//HSPD1//DNAJB9//NPM1//TBCA//TCP1//CCT3//TTC1//DNAJC7//VBP1//URI1//DNAJB6//TRAP1//TUBB4B//CCT7//CCT4//PTGES3//CLPX//AFG3L2//CDC37//DNAJC8//CCT5//DNAJC9//DNAJB11//DNAJA4//DNAJC21//GABARAPL2//MTA2//BEX1//APBB1//ITM2C//GNB1//USP33//SHC1//FYN//SDCBP//OS9//ERLEC1//LPAR1//SERPINB6//CDK5//CDKN2A//SMARCA4//STK11//TAF9//PSME3//KDM1A//RCHY1//RNF20//MAP2/…
	GO:0000166	nucleotide binding	294	1.58617	1.04796e-17	4.29825e-15	16.9797	ACTA1//ACTC1//ACTG2//ACTL6A//ASNS//ATP2A2//ATP2B1//ATP5A1//BRAF//CARS//CCT6A//CDK1//CDK5//CHD3//CKB//CSNK1A1//CSNK1G3//CSNK2A2//DCK//TOR1A//EIF4A2//EPRS//ERCC3//FGFR3//FYN//GARS//GK//GTF2F2//GUK1//UBE2K//HNRNPU//HSPA4//HSPA5//HSPA8//HSPA9//HSP90AA1//HSP90AB1//HSPD1//ILF2//KARS//MARK1//MARK3//MARS//MAP3K1//MST1R//MTHFD1//NARS//NME1//NME4//NSF//OAS2//ORC4//PAK1//PCCB//CDK17//PDK3//PGK1//PIP4K2A//PM…
	GO:0003723	RNA binding	137	2.10586	1.38356e-17	4.29825e-15	16.859	CARS//KARS//MARS//RARS//SSB//XPOT//NCBP2//ILF2//ILF3//SON//PRKRA//APTX//HNRNPA1//LONP1//GRSF1//TRA2B//TSN//MBD2//PARK7//RBMX//HNRNPA3//TARDBP//SERBP1//EIF2B1//EIF4A2//EIF4G2//EIF5//DENR//EIF3I//EIF1//TRMT6//TCEA1//TUFM//TSFM//GSPT1//RBM22//PABPC4//EIF4A3//HNRPDL//SRP9//SRP14//SRP19//SRP54//LSM7//LSM2//SBDS//MRPS17//MTERFD2//NOP56//NOP58//SLU7//SOX2//SNRPB//AQR//DKC1//EPRS//EWSR1//FUS//GTF3A//HNRN…
	GO:0036094	small molecule binding	304	1.53194	3.55894e-16	8.29234e-14	15.4487	ACTA1//ACTC1//ACTG2//ADSS//ARF4//RHOA//ASNS//ATP2A2//ATP2B1//ATP5A1//BRAF//CARS//CCT6A//CDK1//SEPT7//CDK5//CHD3//CKB//CRY1//CSNK1A1//CSNK1G3//CSNK2A2//DCK//TOR1A//EIF4A2//EIF5//EPRS//ERCC3//EWSR1//FGFR3//FUS//FYN//GARS//GK//GLUD2//GNAI1//GNAI3//GRSF1//GSPT1//GTF2F2//GUK1//UBE2K//HNRNPA1//HNRNPA2B1//HNRNPD//HNRNPH2//HNRNPH3//HNRNPU//HPRT1//HRAS//HSPA4//HSPA5//HSPA8//HSPA9//HSP90AA1//HSP90AB1//HSPD…
	GO:0005488	binding	1013	1.09813	7.61657e-12	1.41973e-09	11.1182	CCT6A//CRYAB//TOR1A//HSPA5//HSPA9//HSP90AA1//HSP90AB1//HSPD1//DNAJB9//NPM1//TBCA//TCP1//CCT3//TTC1//DNAJC7//VBP1//URI1//DNAJB6//TRAP1//TUBB4B//CCT7//CCT4//PTGES3//CLPX//AFG3L2//CDC37//DNAJC8//CCT5//DNAJC9//DNAJB11//DNAJA4//DNAJC21//CARS//KARS//MARS//RARS//SSB//XPOT//DBI//ECI2//ACBD6//GABARAPL2//ACTA1//ACTC1//ACTG2//ADSS//ARF4//RHOA//ASNS//ATP2A2//ATP2B1//ATP5A1//BRAF//CDK1//SEPT7//CDK5//CHD3//CKB…
	GO:0051082	unfolded protein binding	32	3.25968	1.44825e-09	2.24961e-07	8.83916	CCT6A//CRYAB//TOR1A//HSPA5//HSPA9//HSP90AA1//HSP90AB1//HSPD1//DNAJB9//NPM1//TBCA//TCP1//CCT3//TTC1//DNAJC7//VBP1//URI1//DNAJB6//TRAP1//TUBB4B//CCT7//CCT4//PTGES3//CLPX//AFG3L2//CDC37//DNAJC8//CCT5//DNAJC9//DNAJB11//DNAJA4//DNAJC21
	GO:0035639	purine ribonucleoside triphosphate binding	209	1.46666	2.73945e-09	3.64739e-07	8.56234	ACTA1//ACTC1//ACTG2//ACTL6A//ASNS//ATP2A2//ATP2B1//ATP5A1//BRAF//CARS//CCT6A//CDK1//CDK5//CHD3//CKB//CSNK1A1//CSNK1G3//CSNK2A2//DCK//TOR1A//EIF4A2//EPRS//ERCC3//FGFR3//FYN//GARS//GK//GTF2F2//GUK1//UBE2K//HNRNPU//HSPA4//HSPA5//HSPA8//HSPA9//HSP90AA1//HSP90AB1//HSPD1//ILF2//KARS//MARK1//MARK3//MARS//MAP3K1//MST1R//MTHFD1//NARS//NME1//NME4//NSF//OAS2//ORC4//PAK1//PCCB//CDK17//PDK3//PGK1//PIP4K2A//PM…
	GO:0032553	ribonucleotide binding	211	1.45523	4.39375e-09	5.11872e-07	8.35716	ACTA1//ACTC1//ACTG2//ACTL6A//ASNS//ATP2A2//ATP2B1//ATP5A1//BRAF//CARS//CCT6A//CDK1//CDK5//CHD3//CKB//CSNK1A1//CSNK1G3//CSNK2A2//DCK//TOR1A//EIF4A2//EPRS//ERCC3//FGFR3//FYN//GARS//GK//GTF2F2//GUK1//UBE2K//HNRNPU//HSPA4//HSPA5//HSPA8//HSPA9//HSP90AA1//HSP90AB1//HSPD1//ILF2//KARS//MARK1//MARK3//MARS//MAP3K1//MST1R//MTHFD1//NARS//NME1//NME4//NSF//OAS2//ORC4//PAK1//PCCB//CDK17//PDK3//PGK1//PIP4K2A//PM…
	GO:0032555	purine ribonucleotide binding	210	1.44911	6.87632e-09	7.12081e-07	8.16264	ACTA1//ACTC1//ACTG2//ACTL6A//ASNS//ATP2A2//ATP2B1//ATP5A1//BRAF//CARS//CCT6A//CDK1//CDK5//CHD3//CKB//CSNK1A1//CSNK1G3//CSNK2A2//DCK//TOR1A//EIF4A2//EPRS//ERCC3//FGFR3//FYN//GARS//GK//GTF2F2//GUK1//UBE2K//HNRNPU//HSPA4//HSPA5//HSPA8//HSPA9//HSP90AA1//HSP90AB1//HSPD1//ILF2//KARS//MARK1//MARK3//MARS//MAP3K1//MST1R//MTHFD1//NARS//NME1//NME4//NSF//OAS2//ORC4//PAK1//PCCB//CDK17//PDK3//PGK1//PIP4K2A//PM…
	GO:0017076	purine nucleotide binding	210	1.43906	1.2257e-08	1.14235e-06	7.91162	ACTA1//ACTC1//ACTG2//ACTL6A//ASNS//ATP2A2//ATP2B1//ATP5A1//BRAF//CARS//CCT6A//CDK1//CDK5//CHD3//CKB//CSNK1A1//CSNK1G3//CSNK2A2//DCK//TOR1A//EIF4A2//EPRS//ERCC3//FGFR3//FYN//GARS//GK//GTF2F2//GUK1//UBE2K//HNRNPU//HSPA4//HSPA5//HSPA8//HSPA9//HSP90AA1//HSP90AB1//HSPD1//ILF2//KARS//MARK1//MARK3//MARS//MAP3K1//MST1R//MTHFD1//NARS//NME1//NME4//NSF//OAS2//ORC4//PAK1//PCCB//CDK17//PDK3//PGK1//PIP4K2A//PM…
	GO:0016817	hydrolase activity, acting on acid anhydrides	105	1.69732	4.10589e-08	3.47881e-06	7.38659	ATP5A1//ATP6V0C//ATP6V1E1//ATP6V1F//ATP6V1D//ARF4//RHOA//EIF5//GNAI1//GNAI3//GNB1//GSPT1//HRAS//NUDT1//RAB1A//RAB2A//RAB4A//RAB6A//RAC1//RALA//RALB//RAN//RAP1B//SRP54//TUBA4A//TUBB2A//TUFM//TUBA1A//RAB7A//DIRAS3//RAB28//RAB9A//DNM1L//TUBB3//TUBB4A//TUBB4B//GNB5//RAB31//RABL2A//RAB18//NKIRAS1//GNL2//ATL1//RHOT1//DDX24//HSPA8//NSF//DCTN1//KLC1//DYNLL1//DCTN2//DYNC1LI1//CGNL1//DNALI1//SMC3//DYNLRB1/…
	GO:0016818	hydrolase activity, acting on acid anhydrides, in phosphorus-containing anhydrides	104	1.68754	6.43508e-08	4.99791e-06	7.19145	ATP5A1//ATP6V0C//ATP6V1E1//ATP6V1F//ATP6V1D//ARF4//RHOA//EIF5//GNAI1//GNAI3//GNB1//GSPT1//HRAS//NUDT1//RAB1A//RAB2A//RAB4A//RAB6A//RAC1//RALA//RALB//RAN//RAP1B//SRP54//TUBA4A//TUBB2A//TUFM//TUBA1A//RAB7A//DIRAS3//RAB28//RAB9A//DNM1L//TUBB3//TUBB4A//TUBB4B//GNB5//RAB31//RABL2A//RAB18//NKIRAS1//GNL2//ATL1//RHOT1//DDX24//HSPA8//NSF//DCTN1//KLC1//DYNLL1//DCTN2//DYNC1LI1//CGNL1//DNALI1//SMC3//DYNLRB1/…
	GO:0016462	pyrophosphatase activity	103	1.67767	1.00411e-07	7.19872e-06	6.99822	ATP5A1//ATP6V0C//ATP6V1E1//ATP6V1F//ATP6V1D//ARF4//RHOA//EIF5//GNAI1//GNAI3//GNB1//GSPT1//HRAS//NUDT1//RAB1A//RAB2A//RAB4A//RAB6A//RAC1//RALA//RALB//RAN//RAP1B//SRP54//TUBA4A//TUBB2A//TUFM//TUBA1A//RAB7A//DIRAS3//RAB28//RAB9A//DNM1L//TUBB3//TUBB4A//TUBB4B//GNB5//RAB31//RABL2A//RAB18//NKIRAS1//GNL2//ATL1//RHOT1//DDX24//HSPA8//NSF//DCTN1//KLC1//DYNLL1//DCTN2//DYNC1LI1//CGNL1//DNALI1//SMC3//DYNLRB1/…
	GO:0017111	nucleoside-triphosphatase activity	100	1.6866	1.20269e-07	8.00649e-06	6.91985	ATP5A1//ATP6V0C//ATP6V1E1//ATP6V1F//ATP6V1D//ARF4//RHOA//EIF5//GNAI1//GNAI3//GNB1//GSPT1//HRAS//NUDT1//RAB1A//RAB2A//RAB4A//RAB6A//RAC1//RALA//RALB//RAN//RAP1B//SRP54//TUBA4A//TUBB2A//TUFM//TUBA1A//RAB7A//DIRAS3//RAB28//RAB9A//DNM1L//TUBB3//TUBB4A//TUBB4B//GNB5//RAB31//RABL2A//RAB18//NKIRAS1//GNL2//ATL1//RHOT1//DDX24//HSPA8//NSF//DCTN1//KLC1//DYNLL1//DCTN2//DYNC1LI1//CGNL1//DNALI1//SMC3//DYNLRB1/…
	GO:0003824	catalytic activity	496	1.19351	2.88125e-07	1.79022e-05	6.54042	PDSS1//PDK3//BCKDK//DIS3L//NGLY1//HSD17B7//ATP5A1//ATP6V0C//ATP6V1E1//ATP6V1F//ATP6V1D//ARF4//RHOA//EIF5//GNAI1//GNAI3//GNB1//GSPT1//HRAS//NUDT1//RAB1A//RAB2A//RAB4A//RAB6A//RAC1//RALA//RALB//RAN//RAP1B//SRP54//TUBA4A//TUBB2A//TUFM//TUBA1A//RAB7A//DIRAS3//RAB28//RAB9A//DNM1L//TUBB3//TUBB4A//TUBB4B//GNB5//RAB31//RABL2A//RAB18//NKIRAS1//GNL2//ATL1//RHOT1//SLU7//PCNA//BLMH//CASP1//PDIA3//USP1//USP14…
	GO:0005524	ATP binding	163	1.40788	2.7337e-06	0.000159238	5.56325	ACTA1//ACTC1//ACTG2//ACTL6A//ASNS//ATP2A2//ATP2B1//ATP5A1//BRAF//CARS//CCT6A//CDK1//CDK5//CHD3//CKB//CSNK1A1//CSNK1G3//CSNK2A2//DCK//TOR1A//EIF4A2//EPRS//ERCC3//FGFR3//FYN//GARS//GK//GTF2F2//GUK1//UBE2K//HNRNPU//HSPA4//HSPA5//HSPA8//HSPA9//HSP90AA1//HSP90AB1//HSPD1//ILF2//KARS//MARK1//MARK3//MARS//MAP3K1//MST1R//MTHFD1//NARS//NME1//NME4//NSF//OAS2//ORC4//PAK1//PCCB//CDK17//PDK3//PGK1//PIP4K2A//PM…
	GO:0032559	adenyl ribonucleotide binding	165	1.40157	3.08052e-06	0.000168885	5.51138	ACTA1//ACTC1//ACTG2//ACTL6A//ASNS//ATP2A2//ATP2B1//ATP5A1//BRAF//CARS//CCT6A//CDK1//CDK5//CHD3//CKB//CSNK1A1//CSNK1G3//CSNK2A2//DCK//TOR1A//EIF4A2//EPRS//ERCC3//FGFR3//FYN//GARS//GK//GTF2F2//GUK1//UBE2K//HNRNPU//HSPA4//HSPA5//HSPA8//HSPA9//HSP90AA1//HSP90AB1//HSPD1//ILF2//KARS//MARK1//MARK3//MARS//MAP3K1//MST1R//MTHFD1//NARS//NME1//NME4//NSF//OAS2//ORC4//PAK1//PCCB//CDK17//PDK3//PGK1//PIP4K2A//PM…
	GO:0003924	GTPase activity	39	2.16695	3.43123e-06	0.000177661	5.46455	ARF4//RHOA//EIF5//GNAI1//GNAI3//GNB1//GSPT1//HRAS//NUDT1//RAB1A//RAB2A//RAB4A//RAB6A//RAC1//RALA//RALB//RAN//RAP1B//SRP54//TUBA4A//TUBB2A//TUFM//TUBA1A//RAB7A//DIRAS3//RAB28//RAB9A//DNM1L//TUBB3//TUBB4A//TUBB4B//GNB5//RAB31//RABL2A//RAB18//NKIRAS1//GNL2//ATL1//RHOT1
	GO:0030554	adenyl nucleotide binding	165	1.39236	4.559e-06	0.000223631	5.34113	ACTA1//ACTC1//ACTG2//ACTL6A//ASNS//ATP2A2//ATP2B1//ATP5A1//BRAF//CARS//CCT6A//CDK1//CDK5//CHD3//CKB//CSNK1A1//CSNK1G3//CSNK2A2//DCK//TOR1A//EIF4A2//EPRS//ERCC3//FGFR3//FYN//GARS//GK//GTF2F2//GUK1//UBE2K//HNRNPU//HSPA4//HSPA5//HSPA8//HSPA9//HSP90AA1//HSP90AB1//HSPD1//ILF2//KARS//MARK1//MARK3//MARS//MAP3K1//MST1R//MTHFD1//NARS//NME1//NME4//NSF//OAS2//ORC4//PAK1//PCCB//CDK17//PDK3//PGK1//PIP4K2A//PM…
	GO:0050662	coenzyme binding	32	2.16169	2.65299e-05	0.00123629	4.57626	DBI//ECI2//ACBD6//MTRR//NDUFV1//DLD//ETFA//IVD//AGPS//AIFM1//TXNRD2//KDM1A//MTO1//STEAP1//GAPDH//CRYZL1//GAPDHS//PARP1//ALDH9A1//IDH2//IDH3A//LDHB//ME2//NDUFS2//NDUFV2//QDPR//ACAT1//ALAS2//NDUFA9//NQO2//C1ORF43//UXS1
	GO:0016874	ligase activity	62	1.68239	3.42661e-05	0.00152076	4.46514	C22ORF28//ADSS//ADSSL1//ASNS//MTHFD1//PAICS//PCCB//RARS//NARS//CARS//EPRS//GARS//KARS//MARS//UBE2K//MAP3K1//SIAH1//SIAH2//UBA52//UBE2A//UBE2B//UBE2D2//UBE2D3//UBE2E2//UBE2H//RNF8//PJA2//TRIM13//MARCH6//UBE2C//RNF139//RCHY1//HERC4//FBXO22//FBXO9//FBXO3//UBE2S//ANAPC5//UBE2J1//UBE2R2//RNF20//BIRC7//MARCH8//RNF182//UBE2NL//UBE2V2//UBE2F//RNF14//RNF7//SUMO3//PIAS1//PIAS2//MTHFS//SLC27A1//UFC1//TRIM37…
	GO:0051287	NAD binding	13	3.55011	4.19357e-05	0.00177655	4.37742	QDPR//PARP1//ALDH9A1//DLD//GAPDH//IDH2//IDH3A//LDHB//ME2//NDUFS2//NDUFV1//NDUFV2//GAPDHS
	GO:0016853	isomerase activity	25	2.30845	6.56152e-05	0.00265884	4.183	FKBP1B//PPID//PPIF//CWC27//PPIH//FKBP8//PPIL3//PPIL4//PDIA3//BPGM//PGAM4//ECI2//GNPDA1//GPI//MUT//PGM1//RPE//TPI1//DKC1//TRUB1//RPUSD3//PAICS//ENOPH1//PTGES3//ECHDC1
	GO:0005525	GTP binding	51	1.7363	7.46483e-05	0.00289884	4.12698	ADSS//ARF4//RHOA//SEPT7//EIF5//ERCC3//GLUD2//GNAI1//GNAI3//GSPT1//HRAS//NME1//RAB1A//RAB2A//RAB4A//RAB6A//RAC1//RALA//RALB//RAN//RAP1B//SRP54//TUBA4A//TUBB2A//TUFM//TUBA1A//RAB7A//DIRAS3//RAB28//RAB9A//DNM1L//ARL4A//TUBB3//TUBB4A//TUBB4B//RAB10//RAB31//RABL2A//GPN1//RAB18//SEPT8//ARL5A//GNL3//NKIRAS1//OLA1//GNL2//ATL1//RAB24//RHOT1//LANCL2//ADSSL1
	GO:0016879	ligase activity, forming carbon-nitrogen bonds	45	1.7993	8.40758e-05	0.00313435	4.07533	ADSS//ADSSL1//ASNS//MTHFD1//PAICS//UBE2K//MAP3K1//SIAH1//SIAH2//UBA52//UBE2A//UBE2B//UBE2D2//UBE2D3//UBE2E2//UBE2H//RNF8//PJA2//TRIM13//MARCH6//UBE2C//RNF139//RCHY1//HERC4//FBXO22//FBXO9//FBXO3//UBE2S//ANAPC5//UBE2J1//UBE2R2//RNF20//BIRC7//MARCH8//RNF182//UBE2NL//UBE2V2//UBE2F//RNF14//RNF7//SUMO3//PIAS1//PIAS2//MTHFS//UFC1
	GO:0031072	heat shock protein binding	18	2.6864	9.21413e-05	0.00330291	4.03555	HIF1A//NASP//CDC37//CDK1//SNCA//DNAJC2//DNAJB9//PPID//DNAJC7//DNAJB6//TOMM34//DNAJC8//DNAJC9//DNAJC13//DNAJB11//DNAJA4//DNAJC19//DNAJC21
	GO:0019787	small conjugating protein ligase activity	38	1.87589	0.00012245	0.00422678	3.91204	UBE2K//MAP3K1//SIAH1//SIAH2//UBA52//UBE2A//UBE2B//UBE2D2//UBE2D3//UBE2E2//UBE2H//RNF8//PJA2//TRIM13//MARCH6//UBE2C//RNF139//RCHY1//HERC4//FBXO22//FBXO9//FBXO3//UBE2S//ANAPC5//UBE2J1//UBE2R2//RNF20//BIRC7//MARCH8//RNF182//UBE2NL//RNF7//UBE2F//SUMO3//PIAS1//PIAS2//UFC1//RNF14
	GO:0019001	guanyl nucleotide binding	51	1.68274	0.000165418	0.0053162	3.78142	ADSS//ARF4//RHOA//SEPT7//EIF5//ERCC3//GLUD2//GNAI1//GNAI3//GSPT1//HRAS//NME1//RAB1A//RAB2A//RAB4A//RAB6A//RAC1//RALA//RALB//RAN//RAP1B//SRP54//TUBA4A//TUBB2A//TUFM//TUBA1A//RAB7A//DIRAS3//RAB28//RAB9A//DNM1L//ARL4A//TUBB3//TUBB4A//TUBB4B//RAB10//RAB31//RABL2A//GPN1//RAB18//SEPT8//ARL5A//GNL3//NKIRAS1//OLA1//GNL2//ATL1//RAB24//RHOT1//LANCL2//ADSSL1
	GO:0032561	guanyl ribonucleotide binding	51	1.68274	0.000165418	0.0053162	3.78142	ADSS//ARF4//RHOA//SEPT7//EIF5//ERCC3//GLUD2//GNAI1//GNAI3//GSPT1//HRAS//NME1//RAB1A//RAB2A//RAB4A//RAB6A//RAC1//RALA//RALB//RAN//RAP1B//SRP54//TUBA4A//TUBB2A//TUFM//TUBA1A//RAB7A//DIRAS3//RAB28//RAB9A//DNM1L//ARL4A//TUBB3//TUBB4A//TUBB4B//RAB10//RAB31//RABL2A//GPN1//RAB18//SEPT8//ARL5A//GNL3//NKIRAS1//OLA1//GNL2//ATL1//RAB24//RHOT1//LANCL2//ADSSL1
	GO:0048037	cofactor binding	38	1.82671	0.000213463	0.00663157	3.67068	DBI//ECI2//ACBD6//MTRR//NDUFV1//ALAS2//GOT2//PYGL//CCBL2//DLD//NDUFS2//ETFA//IVD//AGPS//AIFM1//TXNRD2//KDM1A//MTO1//STEAP1//GAPDH//CRYZL1//GAPDHS//ACAT1//NDUFA9//NQO2//C1ORF43//UXS1//PARP1//ALDH9A1//IDH2//IDH3A//LDHB//ME2//NDUFV2//QDPR//ASNS//TYMS//UBA5
	GO:0016881	acid-amino acid ligase activity	40	1.77647	0.000267127	0.00803104	3.57328	PAICS//UBE2K//MAP3K1//SIAH1//SIAH2//UBA52//UBE2A//UBE2B//UBE2D2//UBE2D3//UBE2E2//UBE2H//RNF8//PJA2//TRIM13//MARCH6//UBE2C//RNF139//RCHY1//HERC4//FBXO22//FBXO9//FBXO3//UBE2S//ANAPC5//UBE2J1//UBE2R2//RNF20//BIRC7//MARCH8//RNF182//UBE2NL//RNF14//RNF7//UBE2F//SUMO3//PIAS1//PIAS2//UFC1//UBE2V2
	GO:0016887	ATPase activity	47	1.68035	0.000303496	0.00883932	3.51785	ATP5A1//ATP6V0C//ATP6V1E1//ATP6V1F//ATP6V1D//HSPA8//NSF//CHD3//ERCC3//DDX23//EIF4A3//MOV10L1//DDX24//LONP1//CLPX//CRBN//ATP2A2//ATP2B1//ATP2C1//FXYD2//EIF4A2//GTF2F2//RECQL4//DDX39A//DDX19B//SKIV2L2//DDX47//DDX41//C3ORF26//CCNH//MNAT1//RAD51C//SMARCA1//SMARCA2//SMARCA4//ATP13A1//ATP6V0D1//RALBP1//ACTC1//HSPA5//HSP90AA1//HSPD1//PMS1//PSMC1//PSMC2//ATP5J2//ABCG4
	GO:0003697	single-stranded DNA binding	13	2.73533	0.000704378	0.0198933	3.15219	RECQL4//HNRNPA2B1//HMGB2//HNRNPA1//HNRNPK//HSPD1//SSBP1//LONP1//HNRPDL//LRPPRC//RAD51AP1//SUB1//SSBP3
	GO:0016866	intramolecular transferase activity	8	3.80297	0.000769973	0.0202409	3.11352	BPGM//PGAM4//MUT//PGM1//DKC1//TRUB1//RPUSD3//PAICS
	GO:0042623	ATPase activity, coupled	38	1.71133	0.000779736	0.0202409	3.10805	ATP5A1//ATP6V0C//ATP6V1E1//ATP6V1F//ATP6V1D//CHD3//ERCC3//DDX23//EIF4A3//MOV10L1//DDX24//LONP1//CLPX//CRBN//ATP2A2//ATP2B1//ATP2C1//FXYD2//EIF4A2//GTF2F2//RECQL4//DDX39A//DDX19B//SKIV2L2//DDX47//DDX41//C3ORF26//CCNH//MNAT1//RAD51C//SMARCA1//SMARCA2//SMARCA4//ATP13A1//ATP6V0D1//RALBP1//HSPA8//NSF
	GO:0004722	protein serine/threonine phosphatase activity	11	3.00394	0.000781838	0.0202409	3.10688	PPP3CB//PPM1A//CDKN3//PPM1B//PPM1G//PPP1CC//PPP2CB//PPP6C//CYCS//PPP1R15B//PPM1K
	GO:0016765	transferase activity, transferring alkyl or aryl (other than methyl) groups	11	2.8237	0.00135187	0.0340526	2.86906	PDSS1//FDPS//GGPS1//FDFT1//GSTM4//FNTA//CHML//SMS//SRM//AGPS//NANS
	GO:0002039	p53 binding	10	2.85222	0.00204061	0.0500487	2.69024	CDK5//CDKN2A//HSPD1//SMARCA4//STK11//TAF9//PSME3//KDM1A//RCHY1//RNF20
	GO:0000287	magnesium ion binding	25	1.82315	0.00247839	0.0592271	2.60583	ADSS//DCK//ENO1//ENO2//HPRT1//IDH2//IDH3A//MARK1//NME1//PGM1//PPM1A//PPM1B//SNCA//STK11//MAP3K7//PAPOLA//PPA2//LAP3//NT5C3//TDP2//MOV10L1//PRTFDC1//ENOPH1//ADSSL1//NIM1
	GO:0019829	cation-transporting ATPase activity	8	3.20875	0.00257352	0.059963	2.58947	ATP5A1//ATP6V0C//ATP6V1E1//ATP6V1F//ATP6V1D//ATP2A2//ATP2B1//ATP2C1
	GO:0019003	GDP binding	7	3.45558	0.00301503	0.0685368	2.52071	RAB2A//RAB4A//RAP1B//SRP54//RAB7A//RAB28//RAB9A
	GO:0004659	prenyltransferase activity	5	4.58393	0.00314	0.0696781	2.50307	FDPS//GGPS1//FDFT1//FNTA//CHML
	GO:0019205	nucleobase-containing compound kinase activity	10	2.67396	0.00338165	0.0732953	2.47087	TAF9//CMPK1//CMPK2//DCK//GUK1//MPP1//NME1//NME4//NME7//UCK2
	GO:0015631	tubulin binding	20	1.8875	0.00430207	0.0911257	2.36632	CNN3//FNTA//MAPT//JAKMIP2//LRPPRC//MAPRE2//GABARAPL2//SBDS//CCDC88A//PSRC1//JAKMIP1//SKA2//SNCA//NME1//FEZ1//B9D2//BLOC1S2//MAPRE1//ALDOA//STMN1
	GO:0043021	ribonucleoprotein complex binding	10	2.567	0.00460985	0.0954752	2.33631	SRP9//HSPA5//NAA10//SBDS//WIBG//NPM1//RBM3//SRP54//PRMT5//PPIH
	GO:0016779	nucleotidyltransferase activity	18	1.94143	0.00486179	0.098504	2.3132	OAS2//DKC1//PTGES3//POLE4//PRIM1//POLR2C//POLR3F//POLR1D//POLR3E//POLR1E//POLR2M//POLR2J3//UGP2//PAPOLA//PAPSS1//USP14//NANS//CMAS
	GO:0016655	oxidoreductase activity, acting on NADH or NADPH, quinone or similar compound as acceptor	10	2.51667	0.00534289	0.103759	2.27222	CRYZL1//NDUFA9//NDUFB3//NDUFB6//NDUFB9//NDUFS2//NDUFV1//NDUFS6//NDUFV2//NQO2
	GO:0004842	ubiquitin-protein ligase activity	31	1.61742	0.00534383	0.103759	2.27215	UBE2K//MAP3K1//SIAH1//SIAH2//UBA52//UBE2A//UBE2B//UBE2D2//UBE2D3//UBE2E2//UBE2H//RNF8//PJA2//TRIM13//MARCH6//UBE2C//RNF139//RCHY1//HERC4//FBXO22//FBXO9//FBXO3//UBE2S//ANAPC5//UBE2J1//UBE2R2//RNF20//BIRC7//MARCH8//RNF182//UBE2NL
	GO:0019899	enzyme binding	96	1.28484	0.00605624	0.115192	2.2178	SERPINB6//MAP3K1//FEZ1//ATN1//MAPKAP1//NSF//DENND5A//WDR44//SYTL2//RALBP1//BTG1//SLC2A1//SP100//JAKMIP2//PRDX3//DUSP12//UBQLN1//TOLLIP//JAKMIP1//BCL2L1//CCNA2//CCNH//CD8A//CDKN2A//CDKN2D//CRY1//FOXO3//HIF1A//PPP1R12A//NPM1//PPP1CC//MAP2K3//IRS2//PRC1//CCNB2//RB1CC1//FGFR1OP//CDC37//ADIPOR1//PRKAG2//PLK1S1//LSM2//SPAG16//MAGI2//CHCHD3//CTNND1//SNX3//ANAPC5//ANAPC7//PPP3CB//SOD1//BRAF//MARCH6//ARRB…
	GO:0003755	peptidyl-prolyl cis-trans isomerase activity	8	2.77514	0.00667822	0.117436	2.17534	FKBP1B//PPID//PPIF//CWC27//PPIH//FKBP8//PPIL3//PPIL4
	GO:0003954	NADH dehydrogenase activity	8	2.77514	0.00667822	0.117436	2.17534	NDUFA9//NDUFB3//NDUFB6//NDUFB9//NDUFS2//NDUFV1//NDUFS6//NDUFV2
	GO:0008137	NADH dehydrogenase (ubiquinone) activity	8	2.77514	0.00667822	0.117436	2.17534	NDUFA9//NDUFB3//NDUFB6//NDUFB9//NDUFS2//NDUFV1//NDUFS6//NDUFV2
	GO:0050136	NADH dehydrogenase (quinone) activity	8	2.77514	0.00667822	0.117436	2.17534	NDUFA9//NDUFB3//NDUFB6//NDUFB9//NDUFS2//NDUFV1//NDUFS6//NDUFV2
	GO:0005487	nucleocytoplasmic transporter activity	4	4.66728	0.00775471	0.133775	2.11043	NUP54//RBM22//NUP107//UPF3A
	GO:0016859	cis-trans isomerase activity	8	2.70211	0.00789442	0.133775	2.10268	FKBP1B//PPID//PPIF//CWC27//PPIH//FKBP8//PPIL3//PPIL4
	GO:0047485	protein N-terminus binding	13	2.03482	0.0105003	0.174754	1.9788	PARP1//CSNK2A2//ERCC3//MNAT1//SDCBP//SMARCA4//TAF11//NCOR2//MORF4L1//YWHAQ//PDCD10//NIPBL//APTX
	GO:0016776	phosphotransferase activity, phosphate group as acceptor	8	2.567	0.0108155	0.176843	1.96595	TAF9//GUK1//MPP1//NME1//NME4//NME7//CMPK2//CMPK1
	GO:0042393	histone binding	14	1.95315	0.0115315	0.185299	1.93811	ING1//MSL3//ING3//SMARCA4//APBB1//NASP//NPM1//SNCA//DEK//RNF8//NCAPD2//DNAJC2//RSF1//RNF20
	GO:0031625	ubiquitin protein ligase binding	16	1.85009	0.0120211	0.186727	1.92006	ARRB1//ATP6V0C//UBE2K//HSPA5//PML//PRKAR2B//TSG101//UBE2A//UBE2B//SUMO1//CXCR4//PIAS1//PIAS2//DNM1L//JKAMP//RNF20
	GO:0044389	small conjugating protein ligase binding	16	1.85009	0.0120211	0.186727	1.92006	ARRB1//ATP6V0C//UBE2K//HSPA5//PML//PRKAR2B//TSG101//UBE2A//UBE2B//SUMO1//CXCR4//PIAS1//PIAS2//DNM1L//JKAMP//RNF20
	GO:0003729	mRNA binding	13	1.98637	0.0127635	0.19501	1.89403	TARDBP//SERBP1//PABPC4//EIF4A3//HNRPDL//GRSF1//TRA2B//SSB//TSN//MBD2//PARK7//RBMX//HNRNPA3
	GO:0005546	phosphatidylinositol-4,5-bisphosphate binding	6	2.96193	0.0131341	0.197436	1.8816	MARK1//PFN2//TWF1//PHLDA3//SYTL2//SCIN
	GO:0003899	DNA-directed RNA polymerase activity	8	2.44476	0.0144666	0.21067	1.83963	PRIM1//POLR2C//POLR3F//POLR1D//POLR3E//POLR1E//POLR2M//POLR2J3
	GO:0034062	RNA polymerase activity	8	2.44476	0.0144666	0.21067	1.83963	PRIM1//POLR2C//POLR3F//POLR1D//POLR3E//POLR1E//POLR2M//POLR2J3
	GO:0005095	GTPase inhibitor activity	4	3.94923	0.0148204	0.212502	1.82914	GPS2//PDE6D//TNK2//CDC42SE1
	GO:0046961	proton-transporting ATPase activity, rotational mechanism	5	3.20875	0.0164428	0.232192	1.78403	ATP5A1//ATP6V0C//ATP6V1E1//ATP6V1F//ATP6V1D
	GO:0008017	microtubule binding	13	1.91787	0.0168405	0.23413	1.77364	MAPRE1//CNN3//FNTA//MAPT//JAKMIP2//LRPPRC//MAPRE2//GABARAPL2//SBDS//CCDC88A//PSRC1//JAKMIP1//SKA2
	GO:0042625	ATPase activity, coupled to transmembrane movement of ions	11	2.04616	0.0170824	0.23413	1.76745	ATP5A1//ATP6V0C//ATP6V1E1//ATP6V1F//ATP6V1D//ATP2A2//ATP2B1//ATP2C1//FXYD2//ATP13A1//ATP6V0D1
	GO:0042288	MHC class I protein binding	4	3.66715	0.0194925	0.263291	1.71013	ATP5A1//CD8A//CD8B//TUBB4B
	GO:0016651	oxidoreductase activity, acting on NADH or NADPH	13	1.87478	0.0200617	0.265551	1.69763	NDUFA9//NDUFS2//NDUFV1//NDUFV2//CRYZL1//DLD//TXNRD2//NDUFB3//NDUFB6//NDUFB9//NDUFS6//NQO2//PRDX3
	GO:0043531	ADP binding	5	3.05595	0.0202297	0.265551	1.69401	ACTA1//ATP5A1//GLUD2//LONP1//PRKAG2
	GO:0019900	kinase binding	39	1.39823	0.0207803	0.26899	1.68235	MAP3K1//FEZ1//ATN1//BCL2L1//CCNA2//CCNH//CD8A//CDKN2A//CDKN2D//CRY1//FOXO3//HIF1A//PPP1R12A//NPM1//PPP1CC//MAP2K3//IRS2//PRC1//CCNB2//RB1CC1//PRDX3//FGFR1OP//CDC37//ADIPOR1//PRKAG2//PLK1S1//LSM2//SPAG16//BRAF//PJA2//CCDC88A//BTG1//SLC2A1//SP100//JAKMIP2//DUSP12//UBQLN1//TOLLIP//JAKMIP1
	GO:0008026	ATP-dependent helicase activity	15	1.75023	0.0234274	0.295059	1.63028	CHD3//ERCC3//DDX23//EIF4A3//MOV10L1//DDX24//RECQL4//EIF4A2//GTF2F2//DDX39A//DDX19B//SKIV2L2//DDX47//DDX41//C3ORF26
	GO:0070035	purine NTP-dependent helicase activity	15	1.75023	0.0234274	0.295059	1.63028	CHD3//ERCC3//DDX23//EIF4A3//MOV10L1//DDX24//EIF4A2//GTF2F2//RECQL4//DDX39A//DDX19B//SKIV2L2//DDX47//DDX41//C3ORF26
	GO:0042802	identical protein binding	75	1.25342	0.0240111	0.298378	1.61959	ACAT1//ALDH9A1//APOC2//ASNS//ATIC//BNIP3//CARS//CD8A//CRYAB//DCK//ECE1//HPRT1//HSP90AA1//MAD2L1//MAX//NPM1//PML//PTPRO//PTS//PYGL//QDPR//RPE//S100B//SDCBP//SOD1//SP100//SRM//STAT1//XPNPEP1//PRKRA//RABEP1//PDCD6//TXNRD2//FGFR1OP//PDCD10//PARK7//ZHX3//GCA//RCHY1//TIMM9//CACYBP//EIF2AK1//SH3GLB1//CCDC88A//PRTFDC1//SNX6//ABCG4//PLD6//SLC27A1//ALDOA//BCL2L1//LDHB//MAP3K1//MOCS2//MYD88//NME1//NONO//PCN…
	GO:0008353	RNA polymerase II carboxy-terminal domain kinase activity	4	3.42267	0.0249768	0.302316	1.60246	CCNH//CDK1//ERCC3//MNAT1
	GO:0043015	gamma-tubulin binding	4	3.42267	0.0249768	0.302316	1.60246	NME1//FEZ1//B9D2//BLOC1S2
	GO:0050681	androgen receptor binding	7	2.36434	0.0256047	0.305943	1.59168	RAN//SMARCA4//NCOA4//PIAS1//PIAS2//RNF14//KDM1A
	GO:0000049	tRNA binding	6	2.567	0.0259862	0.306571	1.58526	CARS//KARS//MARS//RARS//SSB//XPOT
	GO:0035091	phosphatidylinositol binding	18	1.62697	0.0274304	0.319564	1.56177	PICALM//SCIN//MARK1//PFN2//TWF1//PHLDA3//SYTL2//ARAP1//LANCL2//SNX3//SNX4//NISCH//SNX13//CCDC88A//SNX14//PHF12//SNX6//NOXO1
	GO:0030145	manganese ion binding	7	2.30372	0.029178	0.33022	1.53494	PPM1A//PPM1B//SOD2//XPNPEP1//PAPOLA//ATP2C1//LAP3
	GO:0019201	nucleotide kinase activity	5	2.79022	0.029408	0.33022	1.53153	TAF9//CMPK1//CMPK2//GUK1//MPP1
	GO:0042287	MHC protein binding	5	2.79022	0.029408	0.33022	1.53153	ATP5A1//CD8A//CD8B//TUBB4B//MARCH8
	GO:0003713	transcription coactivator activity	29	1.42611	0.0333925	0.365982	1.47635	POU3F2//SMARCA2//PSIP1//CREM//TSG101//MED12//KDM1A//ENY2//ACTL6A//MAX//NPM1//PML//RAN//SMARCA4//SMARCD1//SP100//TAF7//TAF9//TAF11//ZFX//NCOA4//PIAS1//PIAS2//MED27//RNF14//PQBP1//SUB1//ACTL6B//RNF20
	GO:0003676	nucleic acid binding	282	1.09981	0.0337611	0.365982	1.47158	CARS//KARS//MARS//RARS//SSB//XPOT//NCBP2//RECQL4//BARX1//NFIL3//HNRNPK//STAT1//MAF1//RBMX//LMO4//PARP1//CDKN2A//CHD3//CREM//CRY1//RCAN1//E2F5//ENO1//ERCC3//FOXO3//FOSB//FUS//GTF2F2//GTF3A//HIST1H1D//HIST1H2AD//H2AFZ//HMGB2//HNRNPD//HNRNPU//AGFG1//ILF2//ILF3//IMPDH1//MLF1//MXI1//NFX1//NFYB//NONO//ORC4//PCNA//PML//PMS1//POLR2C//PRKDC//RAD51C//RPL6//SFPQ//SMARCA1//SMARCA2//SMARCA4//SNAPC3//SOD2//SON…
	GO:0008022	protein C-terminus binding	19	1.56324	0.0344318	0.365982	1.46304	ATP2A2//ERCC3//HRAS//NSF//PPM1A//PPP2CA//PPP2CB//SDCBP//SIAH1//TAF13//YEATS4//SYNJ1//MED12//ARL6IP5//PRDX3//MAPRE1//NIPBL//EFHC1//BLOC1S2
	GO:0004177	aminopeptidase activity	6	2.40656	0.0347647	0.365982	1.45886	XPNPEP1//BLMH//NPEPPS//DNPEP//LAP3//DPP8
	GO:0046875	ephrin receptor binding	5	2.67396	0.0348381	0.365982	1.45795	CHN1//FYN//SDCBP//SHC1//NGEF
	GO:0004386	helicase activity	18	1.5824	0.0349489	0.365982	1.45657	DDX24//CHD3//ERCC3//DDX23//EIF4A3//MOV10L1//EIF4A2//GTF2F2//RECQL4//DDX39A//DDX19B//SKIV2L2//DDX47//DDX41//C3ORF26//SMARCA1//SMARCA2//SMARCA4
	GO:0008135	translation factor activity, nucleic acid binding	12	1.77035	0.0369197	0.374683	1.43274	EIF2B1//EIF4A2//EIF4G2//EIF5//DENR//EIF3I//EIF1//TRMT6//TCEA1//TUFM//TSFM//GSPT1
	GO:0008641	small protein activating enzyme activity	3	3.8505	0.0373879	0.374683	1.42727	NAE1//UBA2//UBA5
	GO:0016868	intramolecular transferase activity, phosphotransferases	3	3.8505	0.0373879	0.374683	1.42727	BPGM//PGAM4//PGM1
	GO:0019206	nucleoside kinase activity	3	3.8505	0.0373879	0.374683	1.42727	DCK//UCK2//CMPK1
	GO:0016787	hydrolase activity	204	1.11943	0.0387617	0.3806	1.4116	DIS3L//NGLY1//ATP5A1//ATP6V0C//ATP6V1E1//ATP6V1F//ATP6V1D//ARF4//RHOA//EIF5//GNAI1//GNAI3//GNB1//GSPT1//HRAS//NUDT1//RAB1A//RAB2A//RAB4A//RAB6A//RAC1//RALA//RALB//RAN//RAP1B//SRP54//TUBA4A//TUBB2A//TUFM//TUBA1A//RAB7A//DIRAS3//RAB28//RAB9A//DNM1L//TUBB3//TUBB4A//TUBB4B//GNB5//RAB31//RABL2A//RAB18//NKIRAS1//GNL2//ATL1//RHOT1//PCNA//BLMH//CASP1//PDIA3//USP1//USP14//USP33//CASP12//SIAE//DDX24//HSPA8…
	GO:0003712	transcription cofactor activity	45	1.30673	0.038795	0.3806	1.41122	CNOT2//MED12//POU3F2//SMARCA2//PSIP1//URI1//ACTL6A//MAX//NPM1//PML//RAN//SMARCA4//SMARCD1//SP100//TAF7//TAF9//TAF11//ZFX//NCOA4//PIAS1//PIAS2//MED27//RNF14//PQBP1//SUB1//ACTL6B//RNF20//ENY2//ATN1//ENO1//GPS2//HSBP1//MXI1//NFIL3//PLRG1//SIAH2//TSG101//SAP30//NCOR2//TDP2//BATF3//CREM//KDM1A//BTG1//TMF1
	GO:0000989	transcription factor binding transcription factor activity	46	1.29761	0.0409373	0.397433	1.38788	CNOT2//MED12//POU3F2//SMARCA2//PSIP1//URI1//BTG1//MAX//TMF1//ACTL6A//NPM1//PML//RAN//SMARCA4//SMARCD1//SP100//TAF7//TAF9//TAF11//ZFX//NCOA4//PIAS1//PIAS2//MED27//RNF14//PQBP1//SUB1//ACTL6B//RNF20//ENY2//ATN1//ENO1//GPS2//HSBP1//MXI1//NFIL3//PLRG1//SIAH2//TSG101//SAP30//NCOR2//TDP2//BATF3//CREM//KDM1A//MTA2
	GO:0016860	intramolecular oxidoreductase activity	7	2.13917	0.0418662	0.402261	1.37814	PDIA3//ECI2//GNPDA1//GPI//TPI1//ENOPH1//PTGES3
	GO:0000988	protein binding transcription factor activity	47	1.28624	0.0444151	0.422397	1.35247	MTA2//CNOT2//MED12//POU3F2//SMARCA2//PSIP1//URI1//BTG1//MAX//TMF1//ACTL6A//NPM1//PML//RAN//SMARCA4//SMARCD1//SP100//TAF7//TAF9//TAF11//ZFX//NCOA4//PIAS1//PIAS2//MED27//RNF14//PQBP1//SUB1//ACTL6B//RNF20//ENY2//ATN1//ENO1//GPS2//HSBP1//MXI1//NFIL3//PLRG1//SIAH2//TSG101//SAP30//NCOR2//TDP2//BATF3//CREM//KDM1A//CRY1
	GO:0003735	structural constituent of ribosome	19	1.51469	0.0452726	0.426202	1.34416	RPL6//RPL18A//MRPL12//UBA52//MRPL3//RSL1D1//MRPL15//MRPL22//MRPS18C//MRPL2//MRPL4//MRPS7//MRPL37//MRPS17//MRPL47//MRPS9//MRPS5//MRPL36//MRPL9
	GO:0016830	carbon-carbon lyase activity	7	2.08942	0.0467801	0.434496	1.32994	AMD1//ALDOA//ODC1//PAICS//NPL//ECHDC1//UXS1
	GO:0001786	phosphatidylserine binding	3	3.50046	0.0485003	0.434496	1.31426	MARK1//SYTL2//SCIN
	GO:0016861	intramolecular oxidoreductase activity, interconverting aldoses and ketoses	3	3.50046	0.0485003	0.434496	1.31426	GNPDA1//GPI//TPI1
	GO:0050321	tau-protein kinase activity	3	3.50046	0.0485003	0.434496	1.31426	CDK5//MARK1//PRKAA1
	GO:0070717	poly-purine tract binding	3	3.50046	0.0485003	0.434496	1.31426	PABPC4//EIF4A3//HNRPDL
	GO:0051427	hormone receptor binding	15	1.59112	0.0489507	0.434496	1.31024	SOCS2//TAF7//TAF11//HMGN3//ZNHIT3//MED12//PHB2//RAN//SMARCA4//NCOA4//PIAS1//PIAS2//RNF14//KDM1A//PTHLH
	GO:0008565	protein transporter activity	12	1.69253	0.0495819	0.435946	1.30468	TOMM70A//TIMM22//SEC61G//AP2S1//AP3S1//KPNA2//RAB4A//SEC62//VPS26A//IPO13//XPOT//TOMM5

## Sheet: Sheet2
Table S4-2 Signaling enrichment results of Down-regulated mRNA enrichment analysis in Disease group before treatment/healthy control group
PathwayID	Definition	Fisher-Pvalue	Count	Size	FDR	Enrichment_Score	Genes
hsa03040	Spliceosome - Homo sapiens (human)	1.68206e-08	130	6756	4.72659e-06	7.77416	AQR//CWC15//DDX23//EIF4A3//HNRNPA1//HNRNPA3//HNRNPK//HNRNPM//HNRNPU//HSPA8//LSM2//LSM3//LSM4//LSM5//LSM7//NCBP2//PLRG1//PPIH//PQBP1//PRPF38B//RBM22//RBMX//SF3A1//SF3B2//SLU7//SMNDC1//SNRPB//SNRPE//SRSF1//SRSF3//TRA2B//TXNL4A//U2AF1
hsa00620	Pyruvate metabolism - Homo sapiens (human)	8.25168e-06	42	6756	0.000761076	5.08346	ACAT1//ACAT2//ACYP1//ALDH9A1//DLD//HAGH//LDHA//LDHB//MDH1//MDH2//ME2//PDHB//PDHX//PKM
hsa00270	Cysteine and methionine metabolism - Homo sapiens (human)	9.01705e-06	37	6756	0.000761076	5.04493	ADI1//AHCYL2//AMD1//APIP//CDO1//ENOPH1//GOT2//LDHA//LDHB//MDH1//MDH2//SMS//SRM
hsa03018	RNA degradation - Homo sapiens (human)	1.29011e-05	73	6756	0.000761076	4.88937	BTG1//BTG3//CNOT2//CNOT3//DIS3L//ENO1//ENO2//HSPA9//HSPD1//LSM1//LSM2//LSM3//LSM4//LSM5//LSM7//MPHOSPH6//PABPC4//SKIV2L2//WDR61
hsa00010	Glycolysis / Gluconeogenesis - Homo sapiens (human)	1.35423e-05	67	6756	0.000761076	4.86831	ALDH9A1//ALDOA//BPGM//DLD//ENO1//ENO2//GAPDH//GAPDHS//GPI//LDHA//LDHB//PDHB//PDHX//PGAM4//PGK1//PGM1//PKM//TPI1
hsa01200	Carbon metabolism - Homo sapiens (human)	2.97983e-05	104	6756	0.00139555	4.52581	ACAT1//ACAT2//ALDOA//CS//DLD//ENO1//ENO2//GAPDH//GOT2//GPI//IDH2//IDH3A//MDH1//MDH2//ME2//MUT//PCCB//PDHB//PGAM4//PGK1//PKM//RPE//TPI1
hsa04120	Ubiquitin mediated proteolysis - Homo sapiens (human)	5.53723e-05	137	6756	0.0022228	4.25671	ANAPC13//ANAPC5//ANAPC7//BIRC7//HERC4//MAP3K1//PIAS1//PIAS2//PML//RCHY1//RNF7//SIAH1//TRIM37//UBA2//UBE2A//UBE2B//UBE2C//UBE2D2//UBE2D3//UBE2E2//UBE2F//UBE2H//UBE2J1//UBE2K//UBE2NL//UBE2R2//UBE2S
hsa03060	Protein export - Homo sapiens (human)	0.000542666	23	6756	0.0190612	3.26547	HSPA5//SEC61G//SEC62//SPCS2//SRP14//SRP19//SRP54//SRP9
hsa04141	Protein processing in endoplasmic reticulum - Homo sapiens (human)	0.000699086	167	6756	0.021827	3.15547	CASP12//CRYAB//DNAJB11//EIF2AK1//ERLEC1//HSP90AA1//HSP90AB1//HSPA5//HSPA8//MAPK9//MARCH6//NGLY1//NSFL1C//OS9//PDIA3//RPN2//SEC31A//SEC61G//SEC62//STT3B//UBE2D2//UBE2D3//UBE2E2//UBE2J1//UBQLN1//UBQLN2//UBQLN4//UBXN6
hsa03013	RNA transport - Homo sapiens (human)	0.0010468	163	6756	0.0294151	2.98013	CLNS1A//EIF1//EIF2B1//EIF3I//EIF4A2//EIF4A3//EIF4EBP1//EIF4G2//EIF5//NCBP2//NMD3//NUP107//NUP35//NUP50//NUP54//PABPC4//PRMT5//RAN//RPP40//SMN2//STRAP//SUMO1//SUMO3//THOC7//UPF3A//WIBG//XPOT
hsa00240	Pyrimidine metabolism - Homo sapiens (human)	0.00199485	105	6756	0.0509594	2.70009	CMPK1//CMPK2//DCK//DCTD//NME1//NME4//NME7//POLE4//POLR1D//POLR1E//POLR2C//POLR2J3//POLR3E//POLR3F//PRIM1//RRM2//TXNRD2//TYMS//UCK2
hsa05130	Pathogenic Escherichia coli infection - Homo sapiens (human)	0.00268766	55	6756	0.0629361	2.57063	ARPC1A//ARPC5L//FYN//RHOA//TUBA1A//TUBA4A//TUBB2A//TUBB3//TUBB4A//TUBB4B//YWHAQ//YWHAZ
hsa01230	Biosynthesis of amino acids - Homo sapiens (human)	0.00335931	71	6756	0.0726127	2.47375	ALDOA//BCAT2//CS//ENO1//ENO2//GAPDH//GOT2//IDH2//IDH3A//PGAM4//PGK1//PKM//RPE//TPI1
hsa00630	Glyoxylate and dicarboxylate metabolism - Homo sapiens (human)	0.00380428	24	6756	0.0763574	2.41973	ACAT1//ACAT2//CS//MDH1//MDH2//MUT//PCCB
hsa03050	Proteasome - Homo sapiens (human)	0.00437214	44	6756	0.0763912	2.35931	PSMA1//PSMB2//PSMB5//PSMC1//PSMC2//PSMD1//PSMD12//PSMD14//PSMD4//PSME3
hsa00230	Purine metabolism - Homo sapiens (human)	0.00438766	171	6756	0.0763912	2.35777	ADSS//ADSSL1//AMPD3//ATIC//DCK//GUK1//HPRT1//IMPDH1//NME1//NME4//NME7//NUDT9//PAICS//PAPSS1//PDE6D//PGM1//PKM//POLE4//POLR1D//POLR1E//POLR2C//POLR2J3//POLR3E//POLR3F//PRIM1//RRM2
hsa00020	Citrate cycle (TCA cycle) - Homo sapiens (human)	0.00462153	31	6756	0.0763912	2.33521	CS//DLD//IDH2//IDH3A//MDH1//MDH2//PDHB//PDHX
hsa04966	Collecting duct acid secretion - Homo sapiens (human)	0.00772578	27	6756	0.116863	2.11206	ATP6V0C//ATP6V0D1//ATP6V1D//ATP6V1E1//ATP6V1F//ATP6V1G2//CA2
hsa00900	Terpenoid backbone biosynthesis - Homo sapiens (human)	0.00814234	21	6756	0.116863	2.08925	ACAT1//ACAT2//FDPS//FNTA//GGPS1//PDSS1
hsa05322	Systemic lupus erythematosus - Homo sapiens (human)	0.00831763	136	6756	0.116863	2.08	ACTN1//C1S//C3//H2AFY//H2AFZ//HIST1H2AD//HIST1H2AH//HIST1H2AI//HIST1H2AK//HIST1H3A//HIST1H3D//HIST1H3F//HIST1H3G//HIST1H4B//HIST1H4H//HIST2H3A//HIST2H3D//HLA-DRB4//SNRPB//SSB//TROVE2
hsa05016	Huntington's disease - Homo sapiens (human)	0.0106449	183	6756	0.142439	1.97286	AP2M1//AP2S1//ATP5A1//CLTB//COX6A1//CYCS//DCTN1//DCTN2//DNALI1//NDUFA9//NDUFB3//NDUFB6//NDUFB9//NDUFS2//NDUFS6//NDUFV1//NDUFV2//POLR2C//POLR2J3//PPIF//SLC25A4//SOD1//SOD2//VDAC1//VDAC2//VDAC3
hsa05014	Amyotrophic lateral sclerosis (ALS) - Homo sapiens (human)	0.0128287	51	6756	0.15971	1.89182	BCL2L1//CASP1//CASP12//CYCS//GRIA2//MAP2K3//PPP3CB//PPP3CC//RAC1//SOD1
hsa00190	Oxidative phosphorylation - Homo sapiens (human)	0.0130885	133	6756	0.15971	1.88311	ATP5A1//ATP5J2//ATP6V0B//ATP6V0C//ATP6V0D1//ATP6V1D//ATP6V1E1//ATP6V1F//ATP6V1G2//COX11//COX6A1//NDUFA9//NDUFB3//NDUFB6//NDUFB9//NDUFS2//NDUFS6//NDUFV1//NDUFV2//PPA2
hsa01210	2-Oxocarboxylic acid metabolism - Homo sapiens (human)	0.0136407	17	6756	0.15971	1.86516	BCAT2//CS//GOT2//IDH2//IDH3A
hsa05012	Parkinson's disease - Homo sapiens (human)	0.0144388	143	6756	0.162292	1.84047	ATP5A1//COX6A1//CYCS//GNAI1//GNAI3//NDUFA9//NDUFB3//NDUFB6//NDUFB9//NDUFS2//NDUFS6//NDUFV1//NDUFV2//PARK7//PPIF//SLC25A4//SNCA//UBE2J1//VDAC1//VDAC2//VDAC3
hsa00640	Propanoate metabolism - Homo sapiens (human)	0.0198855	32	6756	0.214917	1.70146	ACAT1//ACAT2//ALDH9A1//LDHA//LDHB//MUT//PCCB
hsa05169	Epstein-Barr virus infection - Homo sapiens (human)	0.0211675	203	6756	0.215918	1.67433	CCNA2//CDK1//CSNK2A2//EIF2AK1//HLA-DRB4//HSPA8//IL10RB//MAP2K3//MAP3K7//MAPK9//NCOR2//POLR1D//POLR2C//POLR2J3//POLR3E//POLR3F//PSMC1//PSMC2//PSMD1//PSMD12//PSMD14//PSMD4//RAN//TAB2//TBK1//YWHAQ//YWHAZ
hsa04721	Synaptic vesicle cycle - Homo sapiens (human)	0.0215149	63	6756	0.215918	1.66726	AP2M1//AP2S1//ATP6V0B//ATP6V0C//ATP6V0D1//ATP6V1D//ATP6V1E1//ATP6V1F//ATP6V1G2//CLTB//NSF
hsa04110	Cell cycle - Homo sapiens (human)	0.0249858	124	6756	0.242104	1.60231	ANAPC13//ANAPC5//ANAPC7//BUB3//CCNA2//CCNB2//CCNH//CDK1//CDKN2A//CDKN2D//E2F5//MAD2L1//ORC4//PCNA//PRKDC//SMC3//YWHAQ//YWHAZ
hsa05034	Alcoholism - Homo sapiens (human)	0.0279148	180	6756	0.261469	1.55417	BRAF//FOSB//GNAI1//GNAI3//GNB1//GNB5//H2AFY//H2AFZ//HAT1//HIST1H2AD//HIST1H2AH//HIST1H2AI//HIST1H2AK//HIST1H3A//HIST1H3D//HIST1H3F//HIST1H3G//HIST1H4B//HIST1H4H//HIST2H3A//HIST2H3D//HRAS//PPP1CC//SHC1
hsa00330	Arginine and proline metabolism - Homo sapiens (human)	0.0299842	58	6756	0.26336	1.52311	ALDH9A1//AMD1//CKB//GLUD2//GOT2//LAP3//ODC1//P4HA1//SMS//SRM
hsa00790	Folate biosynthesis - Homo sapiens (human)	0.0299912	14	6756	0.26336	1.52301	GGH//MOCS2//PTS//QDPR
hsa04145	Phagosome - Homo sapiens (human)	0.0326689	155	6756	0.278181	1.48586	ATP6V0B//ATP6V0C//ATP6V0D1//ATP6V1D//ATP6V1E1//ATP6V1F//ATP6V1G2//C3//DYNC1LI1//FCGR2B//HLA-DRB4//RAB7A//RAC1//SEC61G//STX12//TUBA1A//TUBA4A//TUBB2A//TUBB3//TUBB4A//TUBB4B
hsa04144	Endocytosis - Homo sapiens (human)	0.0355182	203	6756	0.288671	1.44955	AP2M1//AP2S1//ARAP1//ARRB1//ASAP3//CHMP1B//CHMP3//CLTB//CXCR4//FGFR3//HRAS//HSPA8//PML//PRKCI//PSD3//RAB31//RAB4A//RAB7A//RABEP1//RHOA//SH3GLB1//SNF8//STAM2//TSG101//VPS25//VTA1
hsa03008	Ribosome biogenesis in eukaryotes - Homo sapiens (human)	0.0359554	85	6756	0.288671	1.44423	CSNK2A2//DKC1//GNL2//GNL3//MPHOSPH10//NMD3//NOP56//NOP58//RAN//RIOK2//RPP40//SBDS//TAF9
hsa00280	Valine, leucine and isoleucine degradation - Homo sapiens (human)	0.0375045	44	6756	0.292744	1.42592	ACAT1//ACAT2//ALDH9A1//BCAT2//DLD//IVD//MUT//PCCB
hsa04914	Progesterone-mediated oocyte maturation - Homo sapiens (human)	0.0390712	86	6756	0.29673	1.40814	ANAPC13//ANAPC5//ANAPC7//BRAF//CCNA2//CCNB2//CDK1//GNAI1//GNAI3//HSP90AA1//HSP90AB1//MAD2L1//MAPK9
hsa03022	Basal transcription factors - Homo sapiens (human)	0.0422144	45	6756	0.312164	1.37454	CCNH//ERCC3//GTF2F2//MNAT1//TAF11//TAF13//TAF7//TAF9
hsa05110	Vibrio cholerae infection - Homo sapiens (human)	0.0464688	54	6756	0.334814	1.33284	ATP6V0B//ATP6V0C//ATP6V0D1//ATP6V1D//ATP6V1E1//ATP6V1F//ATP6V1G2//SEC61G//SLC12A2
