# Supplementary material for: Exploring the Regulation of Jiangtang Tiaozhi Formula on the Biological Network of Obese T2DM Complicated With Dyslipidemia Based on Clinical Transcriptomics
Source: Front Endocrinol (Lausanne). 2022 Jul 25;13:817147. doi: 10.3389/fendo.2022.817147 (PMC9357946; doi:10.3389/fendo.2022.817147)
Supplement: Supplementary file 6 [file Table_5.xlsx]

## Sheet: GO
Table S5-1 GO enrichment results of Up-regulated mRNA enrichment analysis in Disease group after treatment/ before treatment
Category	GO.ID	Term	Count	Fold.Enrichment	Pvalue	FDR	Enrichment.Score	GENES
BP	GO:0007413	axonal fasciculation	2	61.425	0.000470931	1	3.32704	NDN//AMIGO1
	GO:0008038	neuron recognition	2	31.7716	0.00178673	1	2.74794	NDN//AMIGO1
	GO:0006081	cellular aldehyde metabolic process	2	26.325	0.00259731	1	2.58548	ALDH8A1//DAO
	GO:0010720	positive regulation of cell development	3	9.87187	0.00339889	1	2.46866	SMAD4//TIAM1//AMIGO1
	GO:0050772	positive regulation of axonogenesis	2	20.9403	0.00407957	1	2.38939	TIAM1//AMIGO1
	GO:0010769	regulation of cell morphogenesis involved in differentiation	3	8.69222	0.00485477	1	2.31383	SMAD4//TIAM1//AMIGO1
	GO:0060021	palate development	2	13.9602	0.00897966	1	2.04674	COL2A1//SMAD4
	GO:0048704	embryonic skeletal system morphogenesis	2	13.3533	0.00978151	1	2.00959	COL2A1//HOXA3
	GO:0008037	cell recognition	2	12.9771	0.0103332	1	1.98577	NDN//AMIGO1
	GO:0000904	cell morphogenesis involved in differentiation	5	3.63318	0.0111281	1	1.95358	COL2A1//NDN//AMIGO1//SMAD4//TIAM1
	GO:0050770	regulation of axonogenesis	2	9.80186	0.0176222	1	1.75394	TIAM1//AMIGO1
	GO:0007399	nervous system development	8	2.31792	0.0178028	1	1.74951	NDN//COL2A1//AMIGO1//RCAN2//HOXA3//ATRX//SMAD4//TIAM1
	GO:0048706	embryonic skeletal system development	2	9.69868	0.017977	1	1.74528	HOXA3//COL2A1
	GO:0022604	regulation of cell morphogenesis	3	5.23509	0.0192059	1	1.71656	SMAD4//TIAM1//AMIGO1
	GO:0007409	axonogenesis	4	3.76071	0.0207567	1	1.68284	COL2A1//NDN//AMIGO1//TIAM1
	GO:0008347	glial cell migration	1	46.0688	0.0215024	1	1.66751	NDN
	GO:0015671	oxygen transport	1	46.0688	0.0215024	1	1.66751	HBE1
	GO:0051797	regulation of hair follicle development	1	46.0688	0.0215024	1	1.66751	SMAD4
	GO:0060174	limb bud formation	1	46.0688	0.0215024	1	1.66751	COL2A1
	GO:0031346	positive regulation of cell projection organization	2	8.45298	0.0232574	1	1.63344	TIAM1//AMIGO1
	GO:0007183	SMAD protein complex assembly	1	41.8807	0.0236278	1	1.62658	SMAD4
	GO:0016558	protein import into peroxisome matrix	1	41.8807	0.0236278	1	1.62658	PEX10
	GO:0042634	regulation of hair cycle	1	41.8807	0.0236278	1	1.62658	SMAD4
	GO:0050769	positive regulation of neurogenesis	2	8.37614	0.0236564	1	1.62605	TIAM1//AMIGO1
	GO:0048667	cell morphogenesis involved in neuron differentiation	4	3.46382	0.0270971	1	1.56708	COL2A1//NDN//AMIGO1//TIAM1
	GO:0040029	regulation of gene expression, epigenetic	2	7.74265	0.0273731	1	1.56268	ATRX//EIF2C3
	GO:0018298	protein-chromophore linkage	1	35.4375	0.0278653	1	1.55494	RRH
	GO:0048812	neuron projection morphogenesis	4	3.43156	0.0279219	1	1.55405	COL2A1//NDN//AMIGO1//TIAM1
	GO:0007179	transforming growth factor beta receptor signaling pathway	2	7.61467	0.0282293	1	1.5493	SMAD4//LTBP2
	GO:2000113	negative regulation of cellular macromolecule biosynthetic process	5	2.84375	0.0290131	1	1.53741	HBE1//PDS5A//SMAD4//ZNF438//EIF2C3
	GO:0007184	SMAD protein import into nucleus	1	32.9062	0.0299773	1	1.52321	SMAD4
	GO:0009071	serine family amino acid catabolic process	1	32.9062	0.0299773	1	1.52321	DAO
	GO:0015701	bicarbonate transport	1	32.9062	0.0299773	1	1.52321	SLC4A7
	GO:0030903	notochord development	1	32.9062	0.0299773	1	1.52321	COL2A1
	GO:0072074	kidney mesenchyme development	1	32.9062	0.0299773	1	1.52321	SMAD4
	GO:0072075	metanephric mesenchyme development	1	32.9062	0.0299773	1	1.52321	SMAD4
	GO:0001502	cartilage condensation	1	30.7125	0.0320849	1	1.4937	COL2A1
	GO:0006625	protein targeting to peroxisome	1	30.7125	0.0320849	1	1.4937	PEX10
	GO:0015669	gas transport	1	30.7125	0.0320849	1	1.4937	HBE1
	GO:0042362	fat-soluble vitamin biosynthetic process	1	30.7125	0.0320849	1	1.4937	ALDH8A1
	GO:0072662	protein localization to peroxisome	1	30.7125	0.0320849	1	1.4937	PEX10
	GO:0072663	establishment of protein localization to peroxisome	1	30.7125	0.0320849	1	1.4937	PEX10
	GO:0010558	negative regulation of macromolecule biosynthetic process	5	2.74873	0.0329547	1	1.48208	HBE1//PDS5A//SMAD4//ZNF438//EIF2C3
	GO:0000902	cell morphogenesis	5	2.73243	0.0336926	1	1.47247	COL2A1//NDN//AMIGO1//SMAD4//TIAM1
	GO:0021602	cranial nerve morphogenesis	1	28.793	0.0341881	1	1.46613	HOXA3
	GO:0042226	interleukin-6 biosynthetic process	1	28.793	0.0341881	1	1.46613	IL19
	GO:0043574	peroxisomal transport	1	28.793	0.0341881	1	1.46613	PEX10
	GO:0071599	otic vesicle development	1	28.793	0.0341881	1	1.46613	COL2A1
	GO:0072132	mesenchyme morphogenesis	1	28.793	0.0341881	1	1.46613	SMAD4
	GO:0010862	positive regulation of pathway-restricted SMAD protein phosphorylation	1	27.0993	0.0362868	1	1.44025	SMAD4
	GO:0030511	positive regulation of transforming growth factor beta receptor signaling pathway	1	27.0993	0.0362868	1	1.44025	SMAD4
	GO:0060395	SMAD protein signal transduction	1	27.0993	0.0362868	1	1.44025	SMAD4
	GO:0048871	multicellular organismal homeostasis	2	6.58125	0.0368851	1	1.43315	COL2A1//NDN
	GO:0000045	autophagic vacuole assembly	1	25.5938	0.0383811	1	1.41588	WIPI2
	GO:0030878	thyroid gland development	1	25.5938	0.0383811	1	1.41588	HOXA3
	GO:0060351	cartilage development involved in endochondral bone morphogenesis	1	25.5938	0.0383811	1	1.41588	COL2A1
	GO:0001958	endochondral ossification	1	24.2467	0.040471	1	1.39286	COL2A1
	GO:0016572	histone phosphorylation	1	24.2467	0.040471	1	1.39286	PKN1
	GO:0036075	replacement ossification	1	24.2467	0.040471	1	1.39286	COL2A1
	GO:0042573	retinoic acid metabolic process	1	24.2467	0.040471	1	1.39286	ALDH8A1
	GO:0071514	genetic imprinting	1	24.2467	0.040471	1	1.39286	NDN
	GO:0071604	transforming growth factor beta production	1	24.2467	0.040471	1	1.39286	SMAD4
	GO:0071634	regulation of transforming growth factor beta production	1	24.2467	0.040471	1	1.39286	SMAD4
	GO:0051216	cartilage development	2	6.22551	0.0407993	1	1.38935	COL2A1//HOXA3
	GO:0032989	cellular component morphogenesis	5	2.59396	0.040809	1	1.38924	COL2A1//NDN//AMIGO1//SMAD4//TIAM1
	GO:0007417	central nervous system development	4	3.04084	0.0408655	1	1.38864	ATRX//COL2A1//NDN//RCAN2
	GO:0030182	neuron differentiation	5	2.58813	0.0411454	1	1.38568	COL2A1//NDN//AMIGO1//SMAD4//TIAM1
	GO:0003016	respiratory system process	1	23.0344	0.0425566	1	1.37103	NDN
	GO:0010718	positive regulation of epithelial to mesenchymal transition	1	23.0344	0.0425566	1	1.37103	SMAD4
	GO:0048858	cell projection morphogenesis	4	2.98663	0.0432013	1	1.3645	COL2A1//NDN//AMIGO1//TIAM1
	GO:0048705	skeletal system morphogenesis	2	5.98295	0.0438343	1	1.35819	COL2A1//HOXA3
	GO:0060393	regulation of pathway-restricted SMAD protein phosphorylation	1	21.9375	0.0446377	1	1.3503	SMAD4
	GO:0032990	cell part morphogenesis	4	2.94369	0.0451685	1	1.34516	COL2A1//NDN//AMIGO1//TIAM1
	GO:0031327	negative regulation of cellular biosynthetic process	5	2.51467	0.045675	1	1.34032	HBE1//PDS5A//SMAD4//ZNF438//EIF2C3
	GO:0031175	neuron projection development	4	2.91574	0.0465081	1	1.33247	COL2A1//NDN//AMIGO1//TIAM1
	GO:0008299	isoprenoid biosynthetic process	1	20.9403	0.0467144	1	1.33055	ALDH8A1
	GO:0030574	collagen catabolic process	1	20.9403	0.0467144	1	1.33055	ADAMTS14
	GO:0009890	negative regulation of biosynthetic process	5	2.47415	0.0484219	1	1.31496	HBE1//PDS5A//SMAD4//ZNF438//EIF2C3
	GO:0009110	vitamin biosynthetic process	1	20.0299	0.0487868	1	1.3117	ALDH8A1
CC	GO:0044438	microbody part	2	13.9925	0.00896813	1	2.0473	PEX10//DAO
	GO:0044439	peroxisomal part	2	13.9925	0.00896813	1	2.0473	PEX10//DAO
	GO:0005777	peroxisome	2	8.60092	0.0225777	1	1.64632	PEX10//DAO
	GO:0042579	microbody	2	8.60092	0.0225777	1	1.64632	DAO//PEX10
	GO:0000407	pre-autophagosomal structure	1	39.0625	0.0253099	1	1.59671	WIPI2
	GO:0005833	hemoglobin complex	1	39.0625	0.0253099	1	1.59671	HBE1
	GO:0005583	fibrillar collagen	1	36.0577	0.0273907	1	1.5624	COL2A1
	GO:0005779	integral to peroxisomal membrane	1	33.4821	0.0294672	1	1.53066	PEX10
	GO:0031231	intrinsic to peroxisomal membrane	1	33.4821	0.0294672	1	1.53066	PEX10
	GO:0005578	proteinaceous extracellular matrix	3	3.97246	0.0392468	1	1.4062	COL2A1//LTBP2//ADAMTS14
	GO:0032420	stereocilium	1	23.4375	0.041836	1	1.37845	SLC4A7
	GO:0032421	stereocilium bundle	1	22.3214	0.0438825	1	1.35771	SLC4A7
	GO:0005774	vacuolar membrane	2	5.75153	0.0471574	1	1.32645	CD68//WIPI2
	GO:0005720	nuclear heterochromatin	1	20.3804	0.0479628	1	1.3191	ATRX
MF	GO:0003682	chromatin binding	3	5.70551	0.0153547	1	1.81376	ATRX//SMAD4//PKN1
	GO:0005072	transforming growth factor beta receptor, cytoplasmic mediator activity	1	45.0735	0.0219722	1	1.65813	SMAD4
	GO:0005057	receptor signaling protein activity	2	8.66799	0.02222	1	1.65326	SMAD4//TIAM1
	GO:0019838	growth factor binding	2	8.66799	0.02222	1	1.65326	COL2A1//LTBP2
	GO:0004222	metalloendopeptidase activity	2	8.58543	0.0226203	1	1.6455	NLN//ADAMTS14
	GO:0048407	platelet-derived growth factor binding	1	40.9759	0.0241434	1	1.6172	COL2A1
	GO:0070411	I-SMAD binding	1	40.9759	0.0241434	1	1.6172	SMAD4
	GO:0080025	phosphatidylinositol-3,5-bisphosphate binding	1	40.9759	0.0241434	1	1.6172	WIPI2
	GO:0032266	phosphatidylinositol-3-phosphate binding	1	37.5613	0.02631	1	1.57988	WIPI2
	GO:0071837	HMG box domain binding	1	37.5613	0.02631	1	1.57988	HOXA3
	GO:0005344	oxygen transporter activity	1	34.6719	0.0284719	1	1.54558	HBE1
	GO:0005452	inorganic anion exchanger activity	1	34.6719	0.0284719	1	1.54558	SLC4A7
	GO:0016805	dipeptidase activity	1	34.6719	0.0284719	1	1.54558	SCRN3
	GO:0035173	histone kinase activity	1	34.6719	0.0284719	1	1.54558	PKN1
	GO:0009881	photoreceptor activity	1	32.1954	0.0306292	1	1.51386	RRH
	GO:0016641	oxidoreductase activity, acting on the CH-NH2 group of donors, oxygen as acceptor	1	32.1954	0.0306292	1	1.51386	DAO
	GO:0043015	gamma-tubulin binding	1	30.049	0.0327818	1	1.48437	NDN
	GO:0004697	protein kinase C activity	1	28.171	0.0349298	1	1.4568	PKN1
	GO:0048365	Rac GTPase binding	1	28.171	0.0349298	1	1.4568	PKN1
	GO:0070412	R-SMAD binding	1	26.5138	0.0370731	1	1.43094	SMAD4
	GO:0016638	oxidoreductase activity, acting on the CH-NH2 group of donors	1	25.0408	0.0392118	1	1.40658	DAO
	GO:0004386	helicase activity	2	6.17446	0.0414561	1	1.38241	ATRX//DHX40
	GO:0015301	anion:anion antiporter activity	1	22.5368	0.0434755	1	1.36176	SLC4A7
	GO:0003950	NAD+ ADP-ribosyltransferase activity	1	20.488	0.0477207	1	1.32129	PARP12

## Sheet: PY
Table S5-2 Signaling pathway enrichment results of Up-regulated mRNA enrichment analysis in Disease group after treatment/ before treatment
PathwayID	Definition	Fisher-Pvalue	SelectionCounts	SelectionSize	Count	Size	FDR	Enrichment_Score	Genes
hsa04146	Peroxisome - Homo sapiens (human)	0.0134737	2	15	81	6756	1	1.87051	DAO//PEX10
