# Supplementary material for: Exploring the Regulation of Jiangtang Tiaozhi Formula on the Biological Network of Obese T2DM Complicated With Dyslipidemia Based on Clinical Transcriptomics
Source: Front Endocrinol (Lausanne). 2022 Jul 25;13:817147. doi: 10.3389/fendo.2022.817147 (PMC9357946; doi:10.3389/fendo.2022.817147)
Supplement: Supplementary file 7 [file Table_6.xlsx]

## Sheet: GO
Table S6-1 GO enrichment results of down-regulated mRNA enrichment analysis in Disease group after treatment/ before treatment
Category	GO.ID	Term	Count	Fold.Enrichment	Pvalue	FDR	Enrichment.Score	GENES
BP	GO:0016197	endosome transport	8	8.06897	6.68861e-06	0.0285069	5.17466	VPS13A//STX7//SNX1//ARL1//SQSTM1//SNF8//CHMP2B//CHMP3
	GO:0050434	positive regulation of viral transcription	4	9.24263	0.000911051	1	3.04046	SMARCA4//MNAT1//POLR2C//TCEA1
	GO:0046782	regulation of viral transcription	4	7.58724	0.00190466	1	2.72018	SMARCA4//MNAT1//POLR2C//TCEA1
	GO:0006368	transcription elongation from RNA polymerase II promoter	4	7.26207	0.00223768	1	2.6502	MNAT1//POLR2C//TAF4//TCEA1
	GO:0048524	positive regulation of viral reproduction	4	6.77793	0.00287849	1	2.54083	SMARCA4//MNAT1//POLR2C//TCEA1
	GO:0006367	transcription initiation from RNA polymerase II promoter	4	6.27586	0.00380079	1	2.42013	GTF2I//MNAT1//POLR2C//TAF4
	GO:0000132	establishment of mitotic spindle orientation	2	19.5517	0.00452424	1	2.34445	PAFAH1B1//CDK5RAP2
	GO:0051294	establishment of spindle orientation	2	19.5517	0.00452424	1	2.34445	PAFAH1B1//CDK5RAP2
	GO:0006283	transcription-coupled nucleotide-excision repair	3	8.66497	0.00497183	1	2.30348	MNAT1//POLR2C//TCEA1
	GO:2000243	positive regulation of reproductive process	4	5.77665	0.00510831	1	2.29172	SMARCA4//MNAT1//POLR2C//TCEA1
	GO:0050792	regulation of viral reproduction	4	5.58621	0.00575063	1	2.24028	SMARCA4//MNAT1//POLR2C//TCEA1
	GO:0040001	establishment of mitotic spindle localization	2	16.9448	0.00602812	1	2.21982	PAFAH1B1//CDK5RAP2
	GO:0006953	acute-phase response	3	7.78079	0.00672271	1	2.17246	TNFSF11//FN1//CD163
	GO:0051647	nucleus localization	2	15.8858	0.00685403	1	2.16405	PAFAH1B1//CEP120
	GO:0006357	regulation of transcription from RNA polymerase II promoter	16	1.96272	0.00710717	1	2.1483	HCFC1//HSBP1//RFX5//SMARCA4//SAP30//RBPJ//DBP//MNAT1//TCEA1//TNFSF11//SQSTM1//RBMX//CHD3//NFYC//TAF4//SNF8
	GO:0006366	transcription from RNA polymerase II promoter	18	1.86435	0.0072716	1	2.13837	HCFC1//HSBP1//RFX5//SMARCA4//SAP30//CHD3//DBP//MNAT1//NFYC//TAF4//SNF8//GTF2I//POLR2C//TCEA1//RBPJ//TNFSF11//SQSTM1//RBMX
	GO:0051293	establishment of spindle localization	2	14.9513	0.00772819	1	2.11192	PAFAH1B1//CDK5RAP2
	GO:0051653	spindle localization	2	14.9513	0.00772819	1	2.11192	PAFAH1B1//CDK5RAP2
	GO:0006354	transcription elongation, DNA-dependent	4	5.08345	0.00799519	1	2.09717	TCEA1//MNAT1//POLR2C//TAF4
	GO:0010628	positive regulation of gene expression	15	1.97748	0.00854551	1	2.06826	RBPJ//NFYC//SMARCA4//TAF4//FZD1//CDK5RAP2//DBP//MNAT1//TCEA1//TNFSF11//SQSTM1//RBMX//CNN2//HCFC1//RAMP2
	GO:0006352	transcription initiation, DNA-dependent	4	4.57968	0.0114361	1	1.94172	MNAT1//GTF2I//POLR2C//TAF4
	GO:0034446	substrate adhesion-dependent cell spreading	2	11.051	0.0139422	1	1.85567	FN1//C22ORF28
	GO:0031023	microtubule organizing center organization	3	5.95717	0.0139652	1	1.85495	CDK5RAP2//CHD3//PAFAH1B1
	GO:0006289	nucleotide-excision repair	3	5.22272	0.0198164	1	1.70298	MNAT1//POLR2C//TCEA1
	GO:0010977	negative regulation of neuron projection development	2	9.07759	0.0203065	1	1.69237	PAFAH1B1//ITM2C
	GO:0048024	regulation of nuclear mRNA splicing, via spliceosome	2	9.07759	0.0203065	1	1.69237	RBMX//TIA1
	GO:0061351	neural precursor cell proliferation	3	5.08345	0.0212737	1	1.67216	PAFAH1B1//ARTN//CEP120
	GO:0016192	vesicle-mediated transport	13	1.86259	0.0220928	1	1.65575	FN1//STX7//EXOC7//VPS13A//SNX1//SQSTM1//SNF8//CHMP2B//CHMP3//RAMP2//ARL1//MAPKAPK3//CNN2
	GO:0000377	RNA splicing, via transesterification reactions with bulged adenosine as nucleophile	5	3.1302	0.0221184	1	1.65525	RBMX//POLR2C//DNAJC8//HNRNPA3//TIA1
	GO:0000398	nuclear mRNA splicing, via spliceosome	5	3.1302	0.0221184	1	1.65525	RBMX//TIA1//POLR2C//DNAJC8//HNRNPA3
	GO:0006370	mRNA capping	2	8.47241	0.0231321	1	1.63579	MNAT1//POLR2C
	GO:2000241	regulation of reproductive process	4	3.65716	0.0240831	1	1.61829	SMARCA4//MNAT1//POLR2C//TCEA1
	GO:0000375	RNA splicing, via transesterification reactions	5	3.05496	0.0242581	1	1.61514	RBMX//POLR2C//DNAJC8//HNRNPA3//TIA1
	GO:0051129	negative regulation of cellular component organization	6	2.69441	0.0243739	1	1.61307	CAPG//PAFAH1B1//ITM2C//EIF4EBP1//CDK5RAP2//CNN2
	GO:0009452	RNA capping	2	8.19911	0.0246021	1	1.60903	MNAT1//POLR2C
	GO:0042147	retrograde transport, endosome to Golgi	2	7.94289	0.0261093	1	1.5832	SNX1//ARL1
	GO:0045931	positive regulation of mitotic cell cycle	2	7.94289	0.0261093	1	1.5832	EIF4EBP1//PAFAH1B1
	GO:0006457	protein folding	5	2.9693	0.0269969	1	1.56869	TUBB3//CCT7//NFYC//DNAJC8//ERP44
	GO:0006412	translation	8	2.2054	0.0291078	1	1.53599	EIF4EBP1//EIF4G2//TUFM//TIA1//MRPS7//MRPS24//MRPS6//MRPL11
	GO:0033209	tumor necrosis factor-mediated signaling pathway	2	7.47566	0.0292328	1	1.53413	TNFSF11//TXNDC17
	GO:0019080	viral genome expression	4	3.36652	0.0313556	1	1.50368	SMARCA4//MNAT1//POLR2C//TCEA1
	GO:0019083	viral transcription	4	3.36652	0.0313556	1	1.50368	SMARCA4//MNAT1//POLR2C//TCEA1
	GO:0007405	neuroblast proliferation	2	6.86952	0.0341808	1	1.46622	PAFAH1B1//ARTN
	GO:0050684	regulation of mRNA processing	2	6.86952	0.0341808	1	1.46622	RBMX//TIA1
	GO:0051254	positive regulation of RNA metabolic process	13	1.73907	0.0358612	1	1.44537	RBPJ//NFYC//SMARCA4//TAF4//FZD1//CDK5RAP2//DBP//MNAT1//TCEA1//TNFSF11//SQSTM1//RBMX//POLR2C
	GO:0045930	negative regulation of mitotic cell cycle	2	6.68875	0.0358977	1	1.44493	SMARCA4//BTG3
	GO:0010604	positive regulation of macromolecule metabolic process	18	1.56897	0.0359365	1	1.44446	ECE1//FZD1//RBPJ//CNN2//HCFC1//RAMP2//NFYC//SMARCA4//TAF4//CDK5RAP2//COMMD1//DBP//MNAT1//TCEA1//TNFSF11//SQSTM1//RBMX//POLR2C
	GO:0002526	acute inflammatory response	3	4.05594	0.0379678	1	1.42058	FN1//CD163//TNFSF11
	GO:0008380	RNA splicing	6	2.39785	0.039707	1	1.40113	RBMX//POLR2C//DNAJC8//HNRNPA3//C22ORF28//TIA1
	GO:0000096	sulfur amino acid metabolic process	2	6.19933	0.0412423	1	1.38466	MTAP//AHCY
	GO:0034332	adherens junction organization	2	6.19933	0.0412423	1	1.38466	RAMP2//PVRL3
	GO:0048193	Golgi vesicle transport	4	3.00796	0.0444495	1	1.35213	STX7//VPS13A//SNX1//ARL1
	GO:0042278	purine nucleoside metabolic process	2	5.91099	0.0449609	1	1.34716	MTAP//MACROD2
	GO:0045935	positive regulation of nucleobase-containing compound metabolic process	14	1.6368	0.0460851	1	1.33644	RBPJ//NFYC//SMARCA4//TAF4//FZD1//CDK5RAP2//RAMP2//DBP//MNAT1//TCEA1//TNFSF11//SQSTM1//RBMX//POLR2C
	GO:0045787	positive regulation of cell cycle	3	3.73783	0.0465142	1	1.33241	EIF4EBP1//PAFAH1B1//HCFC1
	GO:0009308	amine metabolic process	9	1.89996	0.0478569	1	1.32006	AHCY//MTAP//CHIT1//AMT//GAMT//HIBCH//P4HA2//BCHE//PAFAH1B1
	GO:0044106	cellular amine metabolic process	8	1.98185	0.0494519	1	1.30582	AHCY//MTAP//AMT//GAMT//HIBCH//P4HA2//BCHE//PAFAH1B1
CC	GO:0044446	intracellular organelle part	67	1.46836	8.36284e-05	0.0207215	4.07765	SAP30//HCFC1//ARL1//RFNG//B4GALT2//MRPS7//PAFAH1B1//CDK5RAP2//TM9SF1//CSNK1A1//BOD1//H2AFY//SMARCA4//FBL//CNN2//GHDC//BCHE//NXT1//RBPJ//KPNA2//MNAT1//MPG//POLR2C//RAD51C//TAF4//TCEA1//USP1//MAPKAPK3//SQSTM1//DNAJC8//RBMX//HNRNPA3//SNF8//UBAP2L//ANAPC13//CAPG//DAP3//COMMD1//PARL//ETFB//HIBCH//MRPL11//MRPS24//STX7//SLC15A3//ITM2C//P4HA2//ERP44//HERPUD1//CHD3//NFU1//CEP120//IFT20//EXOC7//TUBB3//TPGS…
	GO:0043233	organelle lumen	36	1.85808	0.000118206	0.0207215	3.92736	SAP30//HCFC1//SMARCA4//FBL//H2AFY//RBPJ//KPNA2//MNAT1//MPG//POLR2C//RAD51C//TAF4//TCEA1//USP1//MAPKAPK3//SQSTM1//DNAJC8//RBMX//HNRNPA3//SNF8//UBAP2L//CAPG//DAP3//COMMD1//ETFB//HIBCH//MRPL11//MRPS24//BCHE//P4HA2//ERP44//CSNK1A1//CHD3//NFYC//FN1//TUFM
	GO:0044422	organelle part	67	1.44928	0.000130964	0.0207215	3.88285	SAP30//HCFC1//ARL1//RFNG//B4GALT2//MRPS7//PAFAH1B1//CDK5RAP2//TM9SF1//CSNK1A1//BOD1//H2AFY//SMARCA4//FBL//CNN2//GHDC//BCHE//NXT1//RBPJ//KPNA2//MNAT1//MPG//POLR2C//RAD51C//TAF4//TCEA1//USP1//MAPKAPK3//SQSTM1//DNAJC8//RBMX//HNRNPA3//SNF8//UBAP2L//ANAPC13//CAPG//DAP3//COMMD1//PARL//ETFB//HIBCH//MRPL11//MRPS24//STX7//SLC15A3//ITM2C//P4HA2//ERP44//HERPUD1//CHD3//NFU1//CEP120//IFT20//EXOC7//TUBB3//TPGS…
	GO:0031974	membrane-enclosed lumen	36	1.82613	0.000168504	0.0207215	3.77339	SAP30//HCFC1//SMARCA4//FBL//H2AFY//BCHE//RBPJ//KPNA2//MNAT1//MPG//POLR2C//RAD51C//TAF4//TCEA1//USP1//MAPKAPK3//SQSTM1//DNAJC8//RBMX//HNRNPA3//SNF8//UBAP2L//CAPG//DAP3//COMMD1//ETFB//HIBCH//MRPL11//MRPS24//P4HA2//ERP44//CSNK1A1//CHD3//NFYC//FN1//TUFM
	GO:0070013	intracellular organelle lumen	35	1.83938	0.00018601	0.0207215	3.73046	SAP30//HCFC1//SMARCA4//FBL//H2AFY//RBPJ//KPNA2//MNAT1//MPG//POLR2C//RAD51C//TAF4//TCEA1//USP1//MAPKAPK3//SQSTM1//DNAJC8//RBMX//HNRNPA3//SNF8//UBAP2L//CAPG//DAP3//COMMD1//ETFB//HIBCH//MRPL11//MRPS24//BCHE//P4HA2//ERP44//CSNK1A1//CHD3//NFYC//TUFM
	GO:0044428	nuclear part	32	1.74825	0.000931809	0.0822929	3.03067	SAP30//HCFC1//SMARCA4//FBL//H2AFY//PAFAH1B1//GHDC//BCHE//NXT1//RBPJ//KPNA2//MNAT1//MPG//POLR2C//RAD51C//TAF4//TCEA1//USP1//MAPKAPK3//SQSTM1//DNAJC8//RBMX//HNRNPA3//SNF8//UBAP2L//ANAPC13//CAPG//DAP3//COMMD1//CSNK1A1//CHD3//NFYC
	GO:0015935	small ribosomal subunit	4	8.95225	0.0010342	0.0822929	2.98539	MRPS7//MRPS24//DAP3//MRPS6
	GO:0005654	nucleoplasm	22	2.00969	0.00121436	0.0845495	2.91565	SAP30//HCFC1//POLR2C//SNF8//TAF4//UBAP2L//MNAT1//CSNK1A1//FBL//CHD3//NFYC//RBPJ//KPNA2//MPG//RAD51C//TCEA1//USP1//MAPKAPK3//SQSTM1//DNAJC8//RBMX//HNRNPA3
	GO:0005737	cytoplasm	84	1.24487	0.00222528	0.122002	2.65261	ARL1//RFNG//B4GALT2//EXOC7//MRPS7//PAFAH1B1//CDK5RAP2//TM9SF1//CHIT1//RAMP2//ITM2C//AMT//ETFB//HCFC1//HOXC11//RAD51C//TUFM//UROS//DAP3//CCT7//CHMP2B//HIBCH//NFU1//OCIAD1//PARL//GLT8D1//MRPS24//MRPS6//MRPL11//ATP6V0E2//AHCY//CSNK1A1//EIF4EBP1//EIF4G2//GAMT//KPNA2//MTAP//RSU1//MAPKAPK3//SQSTM1//SNF8//PDZD11//CHMP3//SHC3//TXNDC17//BCHE//P4HA2//HERPUD1//ERP44//GHDC//STX7//SLC15A3//ECE1//SNX1//FN1//GP…
	GO:0044424	intracellular part	106	1.16017	0.00233648	0.122002	2.63144	SAP30//HCFC1//ARL1//RFNG//B4GALT2//EXOC7//MRPS7//H2AFY//PAFAH1B1//CDK5RAP2//TM9SF1//CSNK1A1//BOD1//SMARCA4//FBL//CNN2//HNRNPA3//CHIT1//RAMP2//ITM2C//AMT//ETFB//HOXC11//RAD51C//TUFM//UROS//DAP3//CCT7//CHMP2B//HIBCH//NFU1//OCIAD1//PARL//GLT8D1//MRPS24//MRPS6//MRPL11//ATP6V0E2//AHCY//EIF4EBP1//EIF4G2//GAMT//KPNA2//MTAP//RSU1//MAPKAPK3//SQSTM1//SNF8//PDZD11//CHMP3//SHC3//TXNDC17//BCHE//P4HA2//HERPUD1…
	GO:0031902	late endosome membrane	4	7.01663	0.00255154	0.122002	2.5932	STX7//SNF8//CHMP2B//CHMP3
	GO:0031981	nuclear lumen	27	1.74455	0.0026284	0.122002	2.58031	SAP30//HCFC1//SMARCA4//FBL//H2AFY//RBPJ//KPNA2//MNAT1//MPG//POLR2C//RAD51C//TAF4//TCEA1//USP1//MAPKAPK3//SQSTM1//DNAJC8//RBMX//HNRNPA3//SNF8//UBAP2L//CAPG//DAP3//COMMD1//CSNK1A1//CHD3//NFYC
	GO:0005622	intracellular	107	1.14269	0.00440988	0.187301	2.35557	SAP30//HCFC1//ARL1//RFNG//B4GALT2//EXOC7//MRPS7//H2AFY//PAFAH1B1//CDK5RAP2//TM9SF1//CSNK1A1//BOD1//SMARCA4//FBL//CNN2//HNRNPA3//CHIT1//RAMP2//ITM2C//AMT//ETFB//HOXC11//RAD51C//TUFM//UROS//DAP3//CCT7//CHMP2B//HIBCH//NFU1//OCIAD1//PARL//GLT8D1//MRPS24//MRPS6//MRPL11//ATP6V0E2//AHCY//EIF4EBP1//EIF4G2//GAMT//KPNA2//MTAP//RSU1//MAPKAPK3//SQSTM1//SNF8//PDZD11//CHMP3//SHC3//TXNDC17//BCHE//P4HA2//HERPUD1…
	GO:0005770	late endosome	5	4.60311	0.00471354	0.187301	2.32665	STX7//SNF8//CHMP2B//CHMP3//SQSTM1
	GO:0005671	Ada2/Gcn5/Ada3 transcription activator complex	2	18.544	0.005044	0.187301	2.29722	HCFC1//UBAP2L
	GO:0032991	macromolecular complex	41	1.44153	0.00660471	0.201337	2.18015	SAP30//HCFC1//EXOC7//MRPS7//PAFAH1B1//CSNK1A1//BOD1//H2AFY//RBPJ//FBL//HNRNPA3//ULBP2//DAP3//MRPS24//MRPS6//MRPL11//FN1//NXT1//POLR2C//SNF8//TAF4//UBAP2L//MNAT1//ANAPC13//RBMX//CCT7//TUBB3//TPGS2//CDK5RAP2//GJC2//CAPG//EIF4G2//SMARCA4//CHD3//NFYC//STX7//COMMD1//ATP6V0E2//EIF4EBP1//RAMP2//C22ORF28
	GO:0005813	centrosome	8	2.87662	0.00688427	0.201337	2.16214	CDK5RAP2//IFT20//EXOC7//CHD3//CSNK1A1//PAFAH1B1//NFU1//CEP120
	GO:0000313	organellar ribosome	3	7.63575	0.00710558	0.201337	2.1484	DAP3//MRPL11//MRPS24
	GO:0005761	mitochondrial ribosome	3	7.63575	0.00710558	0.201337	2.1484	MRPS24//DAP3//MRPL11
	GO:0010008	endosome membrane	7	3.13329	0.00722934	0.201337	2.1409	ECE1//SNX1//STX7//SNF8//CHMP2B//CHMP3//ATP6V0E2
	GO:0044440	endosomal part	7	3.06978	0.00804755	0.210437	2.09434	SNX1//ATP6V0E2//ECE1//STX7//SNF8//CHMP2B//CHMP3
	GO:0030530	heterogeneous nuclear ribonucleoprotein complex	2	14.4231	0.00831168	0.210437	2.08031	RBMX//HNRNPA3
	GO:0005815	microtubule organizing center	9	2.52872	0.00953151	0.227478	2.02084	CDK5RAP2//CHD3//CSNK1A1//PAFAH1B1//NFU1//CEP120//IFT20//EXOC7//BOD1
	GO:0043229	intracellular organelle	92	1.16841	0.00980158	0.227478	2.0087	SAP30//HCFC1//ARL1//RFNG//B4GALT2//MRPS7//H2AFY//PAFAH1B1//CDK5RAP2//TM9SF1//CSNK1A1//BOD1//SMARCA4//FBL//CNN2//CHIT1//RAMP2//ITM2C//AMT//ETFB//HOXC11//RAD51C//TUFM//UROS//DAP3//CCT7//CHMP2B//HIBCH//NFU1//OCIAD1//PARL//GLT8D1//MRPS24//MRPS6//MRPL11//ATP6V0E2//BCHE//P4HA2//HERPUD1//ERP44//GHDC//CAPG//CHD3//DBP//EIF4EBP1//GTF2I//HSBP1//RBPJ//KPNA2//MNAT1//MPG//MTAP//NFYC//POLR2C//RFX5//TAF4//TCEA1/…
	GO:0043226	organelle	92	1.1667	0.0103509	0.230618	1.98502	SAP30//HCFC1//ARL1//RFNG//B4GALT2//MRPS7//H2AFY//PAFAH1B1//CDK5RAP2//TM9SF1//CSNK1A1//BOD1//SMARCA4//FBL//CNN2//CHIT1//RAMP2//ITM2C//AMT//ETFB//HOXC11//RAD51C//TUFM//UROS//DAP3//CCT7//CHMP2B//HIBCH//NFU1//OCIAD1//PARL//GLT8D1//MRPS24//MRPS6//MRPL11//ATP6V0E2//BCHE//P4HA2//HERPUD1//ERP44//GHDC//CAPG//CHD3//DBP//EIF4EBP1//GTF2I//HSBP1//RBPJ//KPNA2//MNAT1//MPG//MTAP//NFYC//POLR2C//RFX5//TAF4//TCEA1/…
	GO:0016585	chromatin remodeling complex	4	4.55466	0.0116983	0.23982	1.93188	SAP30//SMARCA4//CHD3//HCFC1
	GO:0043231	intracellular membrane-bounded organelle	84	1.18636	0.0118747	0.23982	1.92538	SAP30//HCFC1//ARL1//RFNG//B4GALT2//TM9SF1//SMARCA4//FBL//H2AFY//CHIT1//RAMP2//ITM2C//AMT//ETFB//HOXC11//RAD51C//TUFM//UROS//DAP3//CCT7//CHMP2B//HIBCH//NFU1//MRPS7//OCIAD1//PARL//GLT8D1//MRPS24//MRPS6//MRPL11//ATP6V0E2//BCHE//P4HA2//HERPUD1//ERP44//GHDC//CAPG//CHD3//CSNK1A1//DBP//EIF4EBP1//GTF2I//HSBP1//RBPJ//KPNA2//MNAT1//MPG//MTAP//NFYC//PAFAH1B1//POLR2C//RFX5//TAF4//TCEA1//TIA1//USP1//ZNF69//MA…
	GO:0043227	membrane-bounded organelle	84	1.18507	0.0122996	0.23982	1.91011	SAP30//HCFC1//ARL1//RFNG//B4GALT2//TM9SF1//SMARCA4//FBL//H2AFY//CHIT1//RAMP2//ITM2C//AMT//ETFB//HOXC11//RAD51C//TUFM//UROS//DAP3//CCT7//CHMP2B//HIBCH//NFU1//MRPS7//OCIAD1//PARL//GLT8D1//MRPS24//MRPS6//MRPL11//ATP6V0E2//BCHE//P4HA2//HERPUD1//ERP44//GHDC//CAPG//CHD3//CSNK1A1//DBP//EIF4EBP1//GTF2I//HSBP1//RBPJ//KPNA2//MNAT1//MPG//MTAP//NFYC//PAFAH1B1//POLR2C//RFX5//TAF4//TCEA1//TIA1//USP1//ZNF69//MA…
	GO:0005739	mitochondrion	19	1.73686	0.0124862	0.23982	1.90357	PARL//ETFB//HIBCH//DAP3//MRPL11//MRPS24//TUFM//AMT//HCFC1//HOXC11//RAD51C//UROS//CCT7//CHMP2B//NFU1//MRPS7//OCIAD1//GLT8D1//MRPS6
	GO:0044444	cytoplasmic part	62	1.2583	0.0140103	0.260124	1.85355	ARL1//RFNG//B4GALT2//EXOC7//MRPS7//PAFAH1B1//CDK5RAP2//TM9SF1//CHIT1//RAMP2//ITM2C//AMT//ETFB//HCFC1//HOXC11//RAD51C//TUFM//UROS//DAP3//CCT7//CHMP2B//HIBCH//NFU1//OCIAD1//PARL//GLT8D1//MRPS24//MRPS6//MRPL11//ATP6V0E2//AHCY//CSNK1A1//EIF4EBP1//EIF4G2//GAMT//KPNA2//MTAP//RSU1//MAPKAPK3//SQSTM1//SNF8//PDZD11//CHMP3//SHC3//TXNDC17//BCHE//P4HA2//HERPUD1//ERP44//GHDC//STX7//SLC15A3//ECE1//SNX1//FN1//GP…
	GO:0005765	lysosomal membrane	4	4.15385	0.0159333	0.286285	1.79769	STX7//TM9SF1//SLC15A3//ITM2C
	GO:0070461	SAGA-type complex	2	9.61538	0.0182274	0.286294	1.73928	TAF4//HCFC1
	GO:0005773	vacuole	7	2.61107	0.018246	0.286294	1.73883	TM9SF1//CHIT1//RAMP2//ITM2C//STX7//SLC15A3//ATP6V0E2
	GO:0044391	ribosomal subunit	4	3.96359	0.0186013	0.286294	1.73046	MRPS7//MRPS24//DAP3//MRPS6
	GO:0005759	mitochondrial matrix	6	2.85292	0.0191456	0.286294	1.71793	DAP3//MRPL11//MRPS24//TUFM//ETFB//HIBCH
	GO:0005768	endosome	9	2.24667	0.0192682	0.286294	1.71516	ECE1//SQSTM1//SNX1//ATP6V0E2//STX7//SNF8//CHMP2B//CHMP3//OCIAD1
	GO:0000123	histone acetyltransferase complex	3	5.26247	0.0194699	0.286294	1.71064	HCFC1//UBAP2L//TAF4
	GO:0071339	MLL1 complex	2	9.27198	0.0195317	0.286294	1.70926	HCFC1//TAF4
	GO:0005840	ribosome	5	3.13545	0.0220846	0.315413	1.65591	MRPS7//DAP3//MRPL11//MRPS24//MRPS6
	GO:0015630	microtubule cytoskeleton	12	1.91834	0.0228717	0.318489	1.6407	PAFAH1B1//CDK5RAP2//CHD3//CSNK1A1//NFU1//CEP120//IFT20//EXOC7//BOD1//TUBB3//TPGS2//POLR2C
	GO:0044450	microtubule organizing center part	3	4.69184	0.026261	0.341506	1.58069	CDK5RAP2//IFT20//EXOC7
	GO:0000323	lytic vacuole	6	2.64914	0.026364	0.341506	1.57899	CHIT1//RAMP2//ITM2C//STX7//TM9SF1//SLC15A3
	GO:0005764	lysosome	6	2.64914	0.026364	0.341506	1.57899	STX7//TM9SF1//SLC15A3//ITM2C//CHIT1//RAMP2
	GO:0043228	non-membrane-bounded organelle	32	1.39111	0.0285727	0.353666	1.54405	MRPS7//H2AFY//PAFAH1B1//CDK5RAP2//CSNK1A1//BOD1//SMARCA4//FBL//CNN2//DAP3//MRPS24//MRPS6//MRPL11//NCAPH2//RBMX//CAPG//RBPJ//TCEA1//COMMD1//HNRNPA3//CHD3//NFU1//CEP120//IFT20//EXOC7//HSBP1//TUBB3//TPGS2//PLEK2//HOMER1//POLR2C//TUFM
	GO:0043232	intracellular non-membrane-bounded organelle	32	1.39111	0.0285727	0.353666	1.54405	MRPS7//H2AFY//PAFAH1B1//CDK5RAP2//CSNK1A1//BOD1//SMARCA4//FBL//CNN2//DAP3//MRPS24//MRPS6//MRPL11//NCAPH2//RBMX//CAPG//RBPJ//TCEA1//COMMD1//HNRNPA3//CHD3//NFU1//CEP120//IFT20//EXOC7//HSBP1//TUBB3//TPGS2//PLEK2//HOMER1//POLR2C//TUFM
	GO:0016591	DNA-directed RNA polymerase II, holoenzyme	3	4.47613	0.029636	0.358854	1.52818	POLR2C//TAF4//MNAT1
	GO:0005774	vacuolar membrane	4	3.18546	0.0373788	0.441251	1.42737	TM9SF1//STX7//SLC15A3//ITM2C
	GO:0000776	kinetochore	3	4.05649	0.0380253	0.441251	1.41993	CSNK1A1//BOD1//PAFAH1B1
	GO:0044451	nucleoplasm part	11	1.82594	0.0391136	0.444618	1.40767	SAP30//HCFC1//POLR2C//SNF8//TAF4//UBAP2L//MNAT1//CSNK1A1//FBL//CHD3//NFYC
	GO:0043234	protein complex	32	1.33865	0.0458223	0.51046	1.33892	SAP30//HCFC1//EXOC7//PAFAH1B1//CSNK1A1//BOD1//RBPJ//ULBP2//FN1//NXT1//POLR2C//SNF8//TAF4//UBAP2L//MNAT1//ANAPC13//CCT7//TUBB3//TPGS2//CDK5RAP2//GJC2//CAPG//EIF4G2//SMARCA4//CHD3//NFYC//STX7//COMMD1//ATP6V0E2//RAMP2//C22ORF28//EIF4EBP1
	GO:0000118	histone deacetylase complex	2	5.64381	0.0489082	0.534154	1.31062	CHD3//SAP30
MF	GO:0005515	protein binding	68	1.33466	0.000984454	0.917511	3.0068	CCT7//DNAJC8//STX7//RBPJ//BCHE//ITM2C//C3AR1//SMARCA4//CAPG//CNN2//FZD1//ARTN//PVRL3//GTF2I//SQSTM1//TNFSF11//NMB//CDK5RAP2//FN1//NXT1//LZIC//PAFAH1B1//PDZD11//CEP120//SNF8//EIF4EBP1//HCFC1//COMMD1//C22ORF28//ARL1//CHMP2B//ECE1//KPNA2//OTUB1//HOMER1//DBP//POLR2C//MNAT1//CHD3//CSNK1A1//DTNA//EIF4G2//FBL//MPG//NFYC//RAD51C//RFX5//SNX1//TAF4//TIA1//USP1//DAP3//MAPKAPK3//PDLIM4//SAP30//CD163//UBAP2L/…
	GO:0008094	DNA-dependent ATPase activity	4	7.33956	0.00215763	1	2.66602	CHD3//MNAT1//RAD51C//SMARCA4
	GO:0003746	translation elongation factor activity	2	13.2112	0.00987323	1	2.00554	TCEA1//TUFM
	GO:0001540	beta-amyloid binding	2	11.488	0.0129545	1	1.88758	BCHE//ITM2C
	GO:0004091	carboxylesterase activity	2	8.00679	0.0257431	1	1.58934	BCHE//ABHD3
	GO:0003729	mRNA binding	3	4.71829	0.0258496	1	1.58755	TIA1//RBMX//HNRNPA3
	GO:0008135	translation factor activity, nucleic acid binding	3	4.55559	0.0282941	1	1.5483	EIF4G2//TCEA1//TUFM
	GO:0008565	protein transporter activity	3	4.35534	0.031738	1	1.49842	KPNA2//SNX1//RAMP2
	GO:0003735	structural constituent of ribosome	4	3.28229	0.0339753	1	1.46884	MRPS7//MRPS24//MRPS6//MRPL11
	GO:0004843	ubiquitin-specific protease activity	2	6.29105	0.0401787	1	1.396	USP1//OTUB1
	GO:0016790	thiolester hydrolase activity	3	3.96336	0.0402509	1	1.39522	HIBCH//USP1//OLAH
	GO:0001077	RNA polymerase II core promoter proximal region sequence-specific DNA binding transcription factor activity involved in positive regulation of transcription	2	6.14475	0.0419346	1	1.37743	DBP//RBPJ
	GO:0052689	carboxylic ester hydrolase activity	3	3.81093	0.0443689	1	1.35292	BCHE//ABHD3//ABHD12
	GO:0019783	small conjugating protein-specific protease activity	2	5.62179	0.0492368	1	1.30771	USP1//OTUB1

## Sheet: PY
Table S6-2 Signaling pathway enrichment results of down-regulated mRNA enrichment analysis in Disease group after treatment/ before treatment
PathwayID	Definition	Fisher-Pvalue	SelectionCounts	SelectionSize	Count	Size	FDR	Enrichment_Score	Genes
hsa03022	Basal transcription factors - Homo sapiens (human)	0.00659979	3	58	45	6756	1	2.18047	GTF2I//MNAT1//TAF4
hsa00514	Other types of O-glycan biosynthesis - Homo sapiens (human)	0.0270156	2	58	30	6756	1	1.56838	B4GALT2//RFNG
hsa04910	Insulin signaling pathway - Homo sapiens (human)	0.0323607	4	58	141	6756	1	1.48998	EIF4EBP1//EXOC7//PPP1R3F//SHC3
hsa00270	Cysteine and methionine metabolism - Homo sapiens (human)	0.0398166	2	58	37	6756	1	1.39994	AHCY//MTAP
hsa00260	Glycine, serine and threonine metabolism - Homo sapiens (human)	0.0418012	2	58	38	6756	1	1.37881	AMT//GAMT
