# Supplementary material for: Exploring the Regulation of Jiangtang Tiaozhi Formula on the Biological Network of Obese T2DM Complicated With Dyslipidemia Based on Clinical Transcriptomics
Source: Front Endocrinol (Lausanne). 2022 Jul 25;13:817147. doi: 10.3389/fendo.2022.817147 (PMC9357946; doi:10.3389/fendo.2022.817147)
Supplement: Supplementary file 8 [file Table_7.xlsx]

## Sheet: Sheet1
Table S7 Enrichment analysis of mRNA predicted by LncRNA in Disease group before treatment/healthy control group
Category	ID	Term	Count	%	PValue	Genes	Fold Enrichment	Bonferroni
BP	GO:0045944	positive regulation of transcription from RNA polymerase II promoter	194	18.1818	5.50763e-52	APP, SERPINE1, RBPJ, BACH1, ELK3, SOX2, RPS6KA5, TBK1, MYC, ZC3H12A, NAMPT, MYB, AKT1, TNFSF11, SOX9, CCNL2, HOXA7, SOX6, JUNB, SOX4, HOXA5, TP63, ACVR1, DDX17, MEF2C, HNF1B, ISL1, RUNX1, AR, HOXB4, TFAM, ZFPM2, CLOCK, TP53, ATF3, EPAS1, TWIST1, PIK3R2, GATA3, PIK3R1, GATA2, HIF1A, MYO6, HLTF, FADD, ZNF148, PPARGC1A, JUN, EGR2, JUND, JAG1, BCL11A, LIF, PBX3, NFATC1, IGF1, SMARCA4, FOSL1, NANOG, H…	3.26845	2.91629e-48
	GO:0008284	positive regulation of cell proliferation	105	9.84067	1.55717e-32	CSF1, IRS1, ETS1, FGF2, CRKL, IGF1R, CTGF, CCND2, FGF8, CAPNS1, MYC, NAMPT, SOX9, IL6R, SOX4, PDGFRB, RPS9, CSNK2A1, HGF, LIFR, ISL1, RUNX2, CDC25B, WDR77, AR, TIAM1, ADAM17, ATF3, NOTCH1, SHC1, MST1R, PRKCZ, PRDX3, PDCD10, WNT1, FGF21, LYN, WNT10B, TGFB2, NMB, TGFB1, WNT3A, FN1, LIF, IGF1, PTK2, FOSL1, IL6, CNOT7, IL7, CDK4, CDK2, BCL2, MDM2, CDK13, FGFR3, BCL2L1, FGFR1, RARG, CDKN1B, FLT1, IL24…	3.72402	8.24524e-29
	GO:0043066	negative regulation of apoptotic process	97	9.09091	4.64366e-28	ARAF, PARK7, IGF1R, CCND2, MYC, PIM1, AKT1, SOX9, TP63, TGM2, PDGFRB, WNT5A, SMO, PPIF, TP53, FAIM, NOTCH2, TWIST1, PIK3R1, PRKCZ, FOXO1, PRDX3, SOCS3, BAG4, PDCD10, BAG1, MCL1, TFAP2A, SMAD3, PLK2, PLK1, HMGA2, BRAF, IGF1, PTK2, NFKB1, KLHL20, NFKBIA, DAB2, IL6, IL7, BCL2, MDM2, MYD88, BCL2L2, BCL2L1, GSK3B, CDKN1A, RARG, CDKN1B, PTEN, KIF14, CYR61, GLI3, GLI2, IKBKB, NKX3-2, HTATIP2, IL10, ANXA…	3.52346	2.45882e-24
	GO:0008285	negative regulation of cell proliferation	81	7.59138	2.88438e-22	BTG3, CDKN1A, BTG2, RARG, CDKN1B, B4GALT1, IL24, PTEN, RBPJ, PKD2, ETS1, FGF2, GLI3, FGFRL1, ING4, ING5, STK11, TIMP2, TRIM24, SOX7, SOX4, IL10, KLF11, MYOCD, TSC1, PPP2R5C, AXIN2, OPRM1, KAT2B, SFRP4, AR, ZEB1, ADORA2A, IRF1, COL4A3, RARA, TP53, MEG3, NOTCH2, CEBPA, BECN1, NOTCH1, CUL1, PDS5B, GATA3, PHB, PPM1D, STK3, PTK2B, VHL, TP53I11, LYN, TFAP2A, SMAD2, CD164, TGFB2, JUN, SMAD4, TGFB1, CDKN…	3.38064	1.52728e-18
	GO:0006915	apoptotic process	95	8.90347	1.13487e-19	CLIC4, RTKN, PDCD7, IL24, PTEN, SIX1, BRCA1, TNFAIP1, HIF3A, BBC3, CASP9, ING4, CASP7, CASP8, FGF8, PPP1R13L, AKT2, ZC3H12A, PIM1, MAP3K8, MAP3K9, TP63, HTATIP2, EIF5A, KLF11, MAP2K4, MEF2C, CSNK2A1, APAF1, DAPK1, PRKCD, DAPK3, TGFBR1, RHOB, TGFBR2, TIAM1, PLSCR1, RABEP1, BRMS1, ADORA2A, IRF1, TRAF5, ELMO2, BIRC5, VDAC1, SGK1, DOCK1, TP53, FAIM, NOTCH2, BECN1, PHLPP1, CUL1, CXCR4, XIAP, FOXO1, ST…	2.76917	6.00913e-16
	GO:0001666	response to hypoxia	48	4.49859	4.77734e-19	BECN1, CAMK2D, CDKN1B, EPAS1, ITPR1, CXCR4, PLOD2, ETS1, THBS1, HIF1A, SLC6A4, LOXL2, MECP2, PAK1, LDHA, MUC1, EDNRA, PLAU, UCP2, DNMT3B, PTK2B, CCL2, HMOX1, EGLN1, TGFB2, MYOCD, SMAD4, TGFB1, ANGPT2, SMAD3, APAF1, MMP2, CAV1, VEGFB, VEGFC, ARNT, TGFBR2, VEGFA, TGFBR3, BMP2, ADAM17, MMP14, PKM, CREB1, CXCL12, NF1, ATM, PPARA	4.61234	2.5296e-15
	GO:0048010	vascular endothelial growth factor receptor signaling pathway	26	2.43674	2.53608e-13	NRP1, NRP2, FLT1, ROCK1, ROCK2, SRC, PXN, PIK3R2, PIK3R1, ACTG1, CDC42, PTK2B, CCL2, FYN, HSP90AA1, VEGFB, VEGFC, CYBB, MAPK14, RHOA, PTK2, VEGFA, MAPK11, PIK3CA, ELMO2, DOCK1	5.96829	1.34268e-09
	GO:0045766	positive regulation of angiogenesis	32	2.99906	8.48557e-13	ECM1, FLT1, SERPINE1, TWIST1, BRCA1, GATA2, ETS1, FGF2, THBS1, HIF1A, RRAS, TERT, ZC3H12A, PTK2B, HMOX1, CD34, ANGPT2, NOS3, HGF, TNFSF12, WNT5A, VEGFC, CYBB, ISL1, SIRT1, HIPK2, RHOB, TGFBR2, RUNX1, VEGFA, DDAH1, NODAL	4.59897	4.49304e-09
	GO:0008283	cell proliferation	61	5.71696	1.24098e-12	CSF1, MCM7, TUSC2, PTEN, ILK, SIX1, CYR61, CDC14A, GLI2, EDNRA, MYC, CDC27, PIM1, AKT1, CD34, SYK, NRG1, AXIN2, CDC25A, AR, ZEB1, COL4A3, CKS2, HOXB4, MTCP1, MET, TP53, YAP1, SRC, UHRF1, DLX5, CUL1, PDS5B, TYMS, EGFR, ZFP36L2, GNAI2, LARP1, ERBB2, BUB1, PAK4, CD276, TGFB2, SMAD4, PLK1, STAT3, RPL23A, IGF1, TYR, CENPF, DAB2, RPS27, CNOT11, CDK3, BCL2, TACC3, NANOG, HDGF, CKLF, MAP3K11, BCL2L1	2.75459	6.57113e-09
	GO:0060070	canonical Wnt signaling pathway	27	2.53046	1.31831e-12	GSK3B, RARG, WNT2B, LEF1, PTEN, GLI1, CDC42, STK11, FGF8, CCND1, MYC, DVL1, DVL2, WNT1, SOX4, WNT4, WNT10B, TCF7L1, SMAD3, WNT3A, FZD7, WNT5A, WNT7A, KLF4, APC, SMO, SNAI2	5.37643	6.98029e-09
	GO:0071456	cellular response to hypoxia	28	2.62418	8.49054e-12	EPAS1, SRC, PTEN, TWIST1, SLC2A4, HIF1A, SLC8A1, BBC3, TERT, STC2, E2F1, UBQLN1, EIF4EBP1, AKT1, HMOX1, PMAIP1, PPARGC1A, MST1, DNMT3A, BMP7, SIRT1, MTOR, HIPK2, VEGFA, CCNA2, BCL2, MDM2, TP53	4.82054	4.49574e-08
	GO:0070374	positive regulation of ERK1 and ERK2 cascade	38	3.56139	1.59331e-11	NRP1, SEMA7A, CAMK2D, SRC, PTEN, HMGB1, ARRB2, PHB, NOD2, FGF2, PRKCZ, EGFR, CTGF, DSTYK, FGF8, RAP1A, ABL1, PTK2B, CCL2, MAPK3, FGF21, PDGFRB, JUN, TGFB1, FBXW7, VEGFB, PTPN11, BRAF, OPRM1, NPNT, TIRAP, VEGFA, BMP2, IL6, SPRY2, FGFR3, CD44, NODAL	3.58884	8.4366e-08
	GO:0010468	regulation of gene expression	28	2.62418	2.42189e-11	EIF4A1, UBXN2A, BMI1, HIF1A, SOX2, NPAT, FUT8, MYC, ZC3H12A, DNMT3B, RICTOR, APOE, MAP3K4, IL10, DNMT3A, IGF1, TGFBR1, POU5F1, TGFBR2, CDK6, PIK3CA, IL7, CDK4, BCL2, NF1, NANOG, STK40, TP73	4.62772	1.28239e-07
	GO:0051897	positive regulation of protein kinase B signaling	25	2.34302	8.48347e-11	SRC, ILK, GATA3, MST1R, ARRB2, PARK7, FGF2, THBS1, EGFR, PIK3CG, STK3, BAG4, TNFSF11, RICTOR, TGFB1, GPX1, IGFBP5, IL18, VEGFB, NRG1, TGFBR1, MTOR, PTK2, IL6, SPRY2	4.91892	4.492e-07
	GO:0071560	cellular response to transforming growth factor beta stimulus	19	1.78069	1.93445e-10	WNT10A, MEF2C, TGFB1, APAF1, CAV1, WNT5A, WNT7A, ZFP36L2, TGFBR1, SMAD7, COL1A1, ABL1, FYN, SOX9, SOX6, PPARGC1A, SOX5, LIMS1, WNT4	6.40865	1.02429e-06
	GO:0097421	liver regeneration	15	1.40581	2.62606e-10	IL10, TGFB1, HFE, SRSF1, TYMS, GLI1, EGFR, AURKA, NFKBIA, RAP1A, CCND1, MYC, UCP2, HMOX1, EZH2	8.54874	1.3905e-06
	GO:0002062	chondrocyte differentiation	17	1.59325	2.84897e-10	WNT10B, MEF2C, TGFB1, WNT2B, WNT7A, HMGA2, MAPK14, RUNX3, RUNX2, GLI2, RUNX1, BMP2, SNX19, NFIB, MEF2D, FGFR3, FGFR1	7.20432	1.50853e-06
	GO:0001938	positive regulation of endothelial cell proliferation	22	2.06186	3.49056e-10	NRP1, ECM1, JUN, NRP2, TNFSF12, WNT5A, HMGB2, VEGFB, VEGFC, ARNT, FGF2, SIRT1, HIF1A, TGFBR1, MTOR, VEGFA, BMP2, CXCL12, NF1, CCL2, AKT1, RICTOR	5.26966	1.84825e-06
	GO:0007179	transforming growth factor beta receptor signaling pathway	25	2.34302	6.70598e-10	HPGD, SRC, PXN, ARRB2, PRKCZ, FUT8, CCL2, ACVR1, SMAD2, TGFB2, JUN, SMAD4, TGFB1, SMAD3, SMAD5, RHOA, TGFBR1, PTK2, HIPK2, TGFBR2, SMAD7, TGFBR3, CREB1, ZYX, FERMT2	4.49118	3.55081e-06
	GO:0050900	leukocyte migration	28	2.62418	3.07325e-09	B4GALT1, ROCK1, SHC1, SRC, PROS1, PIK3R2, PIK3R1, OLR1, FYN, CD34, LYN, ANGPT2, SLC16A1, ITGA3, CAV1, FN1, MSN, PTPN11, L1CAM, MMP9, AIMP1, COL1A1, SLC7A6, PIK3CA, GRB2, KRAS, ITGA5, CD44	3.79321	1.62727e-05
	GO:0070301	cellular response to hydrogen peroxide	19	1.78069	3.27473e-09	OSER1, ANXA1, PCGF2, PRKCD, PARK7, KLF4, ETS1, SIRT1, FOXO1, RELA, RHOB, IL6, MDM2, RPS3, ABL1, PPIF, LCN2, FXN, EZH2	5.50919	1.73396e-05
	GO:0042542	response to hydrogen peroxide	18	1.68697	3.51352e-09	PDGFRB, JUN, GPX1, DUSP1, STAT1, SRC, SIRT1, SLC8A1, SOD1, PRDX3, COL1A1, FOSL1, LDHA, PDCD10, BCL2, TXNIP, PTK2B, HMOX1	5.83326	1.86039e-05
	GO:0043552	positive regulation of phosphatidylinositol 3-kinase activity	14	1.31209	9.90079e-09	LYN, PDGFRB, TGFB1, FLT1, IRS1, SRC, NOD2, ATG14, FGF2, PTK2, CDC42, KIT, PTK2B, FGFR3	7.46406	5.24233e-05
	GO:0007173	epidermal growth factor receptor signaling pathway	18	1.68697	1.7485e-08	TGFB1, SHC1, SRC, PXN, ERBIN, PTPN11, PIK3R1, IQGAP1, EGFR, PTK2, ADAM17, RPS6KA5, PIK3CA, ABL1, PTK2B, GRB2, KRAS, SOX9	5.31243	9.25788e-05
	GO:0032869	cellular response to insulin stimulus	21	1.96813	1.91686e-08	ERRFI1, IRS1, STAT1, SRC, GSTP1, MYO5A, PIK3R2, PIK3R1, SLC2A4, FOXO1, KAT2B, PAK1, SP1, MYC, AKT2, UCP2, CCL2, AKT1, TRIB3, PPARG, LPIN1	4.50752	0.000101493
	GO:0000165	MAPK cascade	41	3.84255	5.62427e-08	CAMK2D, SHC1, IRS1, ARAF, RASAL2, FGF2, EGFR, PAK1, ZFP36, FGF8, ERBB3, MYC, ERBB2, PTK2B, CCL2, MAPK1, FYN, MEF2D, MAP3K4, JAK1, MAPK3, MAP2K6, PDGFRB, MEF2C, TGFB1, KSR1, CAV1, IL18, NRG1, BRAF, PTK2, EFNA1, MAPK11, KIT, NF1, GRB2, KRAS, MAPKAPK5, FGFR3, MAP3K14, FGFR1	2.58637	0.000297761
	GO:0038128	ERBB2 signaling pathway	14	1.31209	1.74758e-07	HSP90AA1, SHC1, SRC, ERBIN, NRG1, PIK3R1, EGFR, PIK3CA, ERBB3, ERBB2, AKT1, STUB1, GRB2, KRAS	6.0891	0.000924917
	GO:0014068	positive regulation of phosphatidylinositol 3-kinase signaling	18	1.68697	1.98751e-07	PDGFRB, BECN1, NTRK2, TGFB2, FLT1, HGF, IL18, NRG1, IGF1, SIRT1, PTK2, RELN, ERBB3, KIT, FYN, PLXNB1, SOX9, FGFR1	4.57686	0.00105183
	GO:0036120	cellular response to platelet-derived growth factor stimulus	10	0.937207	3.07812e-07	PDGFRB, CCNA2, ERRFI1, CREB1, SRC, MYC, CCL2, HAS2, FYN, IQGAP1	9.18198	0.00162854
	GO:1900740	positive regulation of protein insertion into mitochondrial membrane involved in apoptotic signaling pathway	12	1.12465	7.02067e-07	MAPK8, BCL2L11, CASP8, BCL2, TP53BP2, E2F1, PMAIP1, TP53, YWHAZ, TP63, BBC3, TP73	6.61102	0.00371055
	GO:0090263	positive regulation of canonical Wnt signaling pathway	24	2.2493	7.04649e-07	YAP1, WNT10B, WNT2B, SMURF2, WNT3A, DLX5, SRC, CAV1, DAPK3, XIAP, WNT7A, ILK, AXIN2, FGF2, DKK2, NFKB1, COL1A1, SFRP4, DVL1, DVL2, PIN1, WNT1, SOX4, WNT4	3.30551	0.00372416
	GO:0070373	negative regulation of ERK1 and ERK2 cascade	16	1.49953	1.20872e-06	LYN, ERRFI1, SMAD4, DUSP1, GSTP1, PTEN, LIF, PHB, KLF4, NDRG2, ABL1, TIMP3, SPRY2, PIN1, EZR, ATF3	4.55933	0.00637973
	GO:0009749	response to glucose	17	1.59325	2.10796e-06	SMAD2, SREBF1, TGFB1, CDKN1B, ANGPT2, PTEN, HNF1B, THBS1, ACVR2B, SLC8A1, TGFBR2, CTGF, LDHA, RPS6KB1, COL4A3, TXNIP, PTK2B	4.13189	0.0110996
	GO:0030509	BMP signaling pathway	18	1.68697	2.16494e-06	ACVR1, SMAD4, SMURF2, DLX5, HFE, LEF1, BMP7, SMAD5, ACVR2B, ACVR2A, RUNX2, SMAD7, TGFBR3, BMP2, TWSG1, FGF8, NODAL, MAPK3	3.91442	0.0113979
	GO:0043123	positive regulation of I-kappaB kinase/NF-kappaB signaling	27	2.53046	4.0765e-06	ECM1, CD40, LPAR1, NOD2, RELA, TRIM8, IKBKB, CASP8, TBK1, ABL1, TNFSF11, HMOX1, FYN, FADD, TGM2, UBE2I, CHUK, PLK2, RHOC, RHOA, TIRAP, TRAF5, PELI1, UBE2N, S100A4, MAP3K14, MYD88	2.7717	0.0213538
	GO:0051092	positive regulation of NF-kappaB transcription factor activity	24	2.2493	4.47146e-06	CD40, TGFB1, CHUK, WNT5A, NOD2, PRKCZ, TIRAP, RELA, NFKB1, TRIM8, PRDX3, NFKBIA, IKBKB, AR, IL6, RPS6KA5, TRAF5, UBE2N, BTK, TNFSF11, KRAS, ARHGEF2, CLOCK, MYD88	2.98242	0.0233984
	GO:0036092	phosphatidylinositol-3-phosphate biosynthetic process	14	1.31209	4.54935e-06	IRS1, PIK3R3, PIK3R2, PTPN11, PIK3R1, FGF2, PIK3CG, INPP4A, FGF8, PIK3CA, GRB2, ATM, FGFR3, FGFR1	4.72216	0.023801
	GO:0007219	Notch signaling pathway	22	2.06186	4.76153e-06	FOXA1, NOTCH2, CEBPA, APP, TGFB1, CDKN1B, NOTCH1, JAG1, NOTCH4, HNF1B, RBPJ, TGFBR2, KAT2B, BMP2, ADAM17, CDK6, MYC, SNAI2, HES1, HOXD3, SOX9, TP63	3.16179	0.0248972
	GO:0030168	platelet activation	22	2.06186	4.76153e-06	LYN, CD40, SYK, SRC, PRKCD, RHOG, ITPR1, PTPN11, PIK3R1, ARRB2, YWHAZ, RHOA, PIK3CG, RHOB, COL1A1, PLSCR1, IL6, PIK3CA, AKT1, MAPK1, FYN, MAPK3	3.16179	0.0248972
	GO:0016055	Wnt signaling pathway	29	2.7179	7.89521e-06	GSK3B, WNT2B, PRKAA2, CTNND1, LEF1, CUL1, XIAP, NDRG2, NKD1, WIF1, DVL1, DVL2, WNT1, WNT4, RNF43, WNT10B, WNT10A, TCF7L1, CSNK2A1, WNT3A, WNT5A, WNT7A, AXIN2, DKK2, DAB2, APC, CCNE1, HBP1, FERMT2	2.5631	0.0409435
	GO:0042593	glucose homeostasis	20	1.87441	8.53657e-06	FOXA1, CEBPA, NMB, SLC16A1, PRKAA2, IGFBP5, WFS1, IRS1, PTCH1, STAT3, PTPN11, SLC2A4, HIF1A, POMC, STK11, IL6, LEPR, AKT1, PPARG, SOX4	3.27278	0.044195
	GO:0031663	lipopolysaccharide-mediated signaling pathway	11	1.03093	1.18274e-05	LYN, NFKBIA, TGFB1, NOS3, IL18, MAPK1, CCL2, AKT1, MAPK14, MYD88, MAPK3	5.68135	0.0607057
	GO:2000378	negative regulation of reactive oxygen species metabolic process	9	0.843486	1.73792e-05	TFAP2A, BECN1, G6PD, MYCN, BCL2, VDAC1, BRCA1, HIF1A, HK2	7.08324	0.0879163
	GO:0014065	phosphatidylinositol 3-kinase signaling	10	0.937207	1.80798e-05	ERBB3, IRS1, ERBB2, NF1, PIK3R2, GATA3, IGF1, PIK3R1, PIK3CG, IGF1R	6.12132	0.0912937
	GO:0045787	positive regulation of cell cycle	11	1.03093	2.15204e-05	FOSL1, TGFB2, BCL2L11, CDKN1B, CCND1, CDK4, MYC, RARA, TCF3, FGFR1, SLC6A4	5.34715	0.107699
	GO:0043410	positive regulation of MAPK cascade	17	1.59325	2.29633e-05	NTRK2, FLT1, KSR1, LIF, LPAR1, HMGB1, IGF1, SOX2, AR, BMP2, IL6, CDH2, KIT, TIMP2, IL6R, FGFR3, FGFR1	3.46875	0.11449
	GO:0007229	integrin-mediated signaling pathway	19	1.78069	2.37634e-05	SEMA7A, SYK, SRC, ITGA3, ERBIN, ADAM22, ILK, PTPN11, PTK2, CTGF, DAB2, FUT8, ADAM12, ZYX, PTK2B, ITGB8, ITGA5, DOCK1, FERMT2	3.17196	0.118234
	GO:0006954	inflammatory response	45	4.21743	2.45983e-05	SEMA7A, ECM1, CD40, TNFAIP6, CSF1, PLGRKT, TUSC2, IL24, LY75, CXCR4, HMGB1, PARK7, THBS1, PRKCZ, CXCL2, RELA, PIK3CG, IKBKB, RPS6KA5, TBK1, ZC3H12A, CCL2, AKT1, OLR1, IL10, LYN, TGFB1, ANXA1, SYK, CHUK, IL15, IL18, CYBB, TNFRSF10A, TIRAP, NFKB1, AIMP1, BMP2, IL6, CXCL12, ADORA2A, BCL6, CAMK4, KIT, MYD88	1.96238	0.122124
	GO:0043627	response to estrogen	15	1.40581	2.66943e-05	PDGFRB, HSP90AA1, CAV1, WNT7A, BRCA1, GATA3, ESR1, GLI3, TGFBR2, MMP14, LDHA, CCND1, HMOX1, MAPK1, PPARG	3.81405	0.131813
	GO:0090201	negative regulation of release of cytochrome c from mitochondria	8	0.749766	3.28442e-05	GPX1, HGF, PPIF, AKT1, IGF1, ARRB2, FXN, BCL2L1	7.77767	0.15963
	GO:0045429	positive regulation of nitric oxide biosynthetic process	12	1.12465	3.57728e-05	IL6, HSP90AA1, SMAD3, DDAH1, PTK2B, AKT1, OPRM1, KLF4, PKD2, ESR1, EGFR, MTOR	4.61234	0.172561
	GO:0006879	cellular iron ion homeostasis	12	1.12465	4.5115e-05	EGLN1, SMAD4, MYC, HFE, LCN2, HMOX1, HIF1A, FXN, ISCU, FTL, ABCG2, SOD1	4.50752	0.212498
	GO:0046326	positive regulation of glucose import	10	0.937207	4.68185e-05	RAP1A, TERT, IRS1, AKT2, AKT1, IGF1, PIK3R1, MAPK14, PRKCZ, FGF21	5.50919	0.21957
	GO:2001240	negative regulation of extrinsic apoptotic signaling pathway in absence of ligand	11	1.03093	4.84287e-05	TERT, IL7, STRADB, EYA4, BCL2, AKT1, SNAI2, FYN, NRG1, BCL2L1, MCL1	4.9136	0.226196
	GO:0030511	positive regulation of transforming growth factor beta receptor signaling pathway	9	0.843486	5.33777e-05	TGFBR3, MYOCD, DAB2, ADAM17, SMAD4, STK11, NPNT, THBS1, HIPK2	6.19783	0.246211
	GO:0050728	negative regulation of inflammatory response	16	1.49953	6.64405e-05	SMAD3, TNFAIP6, HGF, PRKCD, GATA3, KLF4, ETS1, ISL1, NFKB1, SOCS3, ZFP36, ADORA2A, PBK, APOE, PPARA, CD276	3.34735	0.296589
	GO:0070372	regulation of ERK1 and ERK2 cascade	9	0.843486	7.43573e-05	LYN, TGFBR3, TIAM1, SYK, RRAS, GSTP1, ERBB2, FN1, CYR61	5.94992	0.325468
	GO:0010907	positive regulation of glucose metabolic process	6	0.562324	8.20363e-05	SLC45A3, IRS1, SRC, AKT2, PMAIP1, AKT1	11.0184	0.352347
	GO:0050727	regulation of inflammatory response	14	1.31209	8.24454e-05	LYN, SEMA7A, IL20, ANXA1, XIAP, PARK7, NOD2, ESR1, RELA, FOXP1, BCL6, ZYX, RICTOR, MYD88	3.67279	0.353748
	GO:0030512	negative regulation of transforming growth factor beta receptor signaling pathway	14	1.31209	9.78114e-05	SMAD2, TGFB1, SMAD3, SMURF2, CAV1, SIRT1, TGFBR1, TGFBR2, SMAD7, TGFBR3, ADAM17, PIN1, STUB1, WNT1	3.6154	0.404252
	GO:0043491	protein kinase B signaling	10	0.937207	0.000107096	CD40, TGFB1, RPS6KB1, PIK3CA, PTEN, CCL2, ILK, AKT1, SOX9, IGF1	5.00835	0.432834
	GO:0017015	regulation of transforming growth factor beta receptor signaling pathway	8	0.749766	0.000111523	SMAD2, SMAD4, TGFB1, ZEB1, SMAD3, SMURF2, ITGA3, SMAD7	6.61102	0.445975
	GO:0032868	response to insulin	14	1.31209	0.000159642	IL10, LYN, EGR2, IRS1, TSC1, SIRT1, MTOR, RELA, IL6, PKM, AANAT, RPS6KB1, PPARA, SRSF6	3.45352	0.570603
	GO:0061418	regulation of transcription from RNA polymerase II promoter in response to hypoxia	9	0.843486	0.000181674	EGLN1, EPAS1, ARNT, VHL, HIF3A, HIF1AN, HIF1A, BACH1, VEGFA	5.31243	0.617892
	GO:0051881	regulation of mitochondrial membrane potential	9	0.843486	0.000181674	PRDX3, ADORA2A, TUSC2, UCP2, BCL2, BAX, PARK7, BCL2L1, SOD1	5.31243	0.617892
	GO:0030278	regulation of ossification	6	0.562324	0.000271585	ACVR1, EGR2, CSF1, MAPK1, MAPK14, MAPK3	9.01503	0.762654
	GO:2000379	positive regulation of reactive oxygen species metabolic process	9	0.843486	0.000307105	PDGFRB, CDKN1A, GADD45A, ZC3H12A, GRB2, MAPK14, THBS1, TP53, TGFBR2	4.95827	0.803358
	GO:0000302	response to reactive oxygen species	10	0.937207	0.000424168	PRDX3, CCS, GPX1, TRA2B, GSTP1, CYBB, APOE, PRDX6, PPARGC1A, SOD1	4.23784	0.894226
	GO:0002576	platelet degranulation	17	1.59325	0.000440489	LYN, APP, TGFB2, ECM1, TGFB1, SPARC, HGF, PROS1, SERPINE1, FN1, VEGFB, VEGFC, IGF1, THBS1, SOD1, VEGFA, TIMP3	2.72785	0.902986
	GO:0030225	macrophage differentiation	7	0.656045	0.000475202	CDC42, CEBPA, CASP8, CSF1, SIRT1, MMP9, VEGFA	6.42738	0.919282
	GO:0001709	cell fate determination	7	0.656045	0.000475202	NOTCH2, JAG1, NOTCH4, PTCH1, GATA3, GATA2, MCL1	6.42738	0.919282
	GO:0043401	steroid hormone mediated signaling pathway	12	1.12465	0.000527819	RARG, RXRA, THRB, NR1I2, LEF1, RARA, PGR, PPARG, PPARA, NR2C2, ESR1, BMP7	3.47949	0.938918
	GO:2001275	positive regulation of glucose import in response to insulin stimulus	6	0.562324	0.000683299	IRS1, AKT2, PIK3R3, PIK3R2, PTPN11, PIK3R1	7.6281	0.973199
	GO:0061419	positive regulation of transcription from RNA polymerase II promoter in response to hypoxia	4	0.374883	0.000841109	NOTCH1, RBPJ, HIF1A, VEGFA	16.5276	0.988386
	GO:0000320	re-entry into mitotic cell cycle	4	0.374883	0.000841109	GSK3B, CCND1, MYC, CCNF	16.5276	0.988386
	GO:0032909	regulation of transforming growth factor beta2 production	4	0.374883	0.000841109	TGFB2, SMAD4, SMAD3, HIF1A	16.5276	0.988386
	GO:0001678	cellular glucose homeostasis	6	0.562324	0.00101026	PIK3R2, PIK3R1, SIRT1, PPARGC1A, FOXO1, HK2	7.08324	0.995262
	GO:0045821	positive regulation of glycolytic process	6	0.562324	0.00101026	PRKAA2, MYC, GPD1, ARNT, IGF1, HIF1A	7.08324	0.995262
	GO:0032930	positive regulation of superoxide anion generation	5	0.468604	0.00130812	TGFB1, GSTP1, PRKCD, EGFR, SOD1	9.18198	0.999023
	GO:0033762	response to glucagon	5	0.468604	0.00207627	CCNA2, SREBF1, CREB1, RPS6KB1, CYC1	8.26378	0.999983
	GO:0070059	intrinsic apoptotic signaling pathway in response to endoplasmic reticulum stress	8	0.749766	0.00308506	GSK3B, APAF1, BCL2, ITPR1, BAX, PMAIP1, TRIB3, BBC3	4.00668	1
CC	GO:0005829	cytosol	389	36.4574	2.20244e-51	RPL3, WIPF1, ARAF, ENO2, BACH1, RPL6, GLS, RPL7, TBK1, CAPNS1, AKT2, MYC, DPYSL2, NAMPT, AP1S2, AKT1, RPL38, RPL37, DUS4L, NUP214, MEF2C, CSNK2A1, RPL23, PRKCD, DICER1, ATG14, ATG12, WDR77, AR, MTAP, MAP1B, CLNS1A, TXNIP, RPL26, IQGAP1, HIF1A, PRKCZ, PRDX3, LDHB, LDHA, MYO6, HMOX1, LYN, RPL41, STARD13, JUN, PLK2, PLK1, BRAF, NFATC1, CDC6, PRDX6, FOSL1, FASN, FERMT2, CDKN1A, BTG2, CDKN1B, RPLP1, P…	2.05428	1.45141e-48
	GO:0005654	nucleoplasm	331	31.0216	2.29151e-43	VEZT, RPL3, RBPJ, ELK3, SOX2, RPS6KA5, RPS18, TRIM29, MYC, AKT2, CDC26, CHEK1, AKT3, ZC3H12A, NAMPT, CDC27, AKT1, SOX9, CCNL2, SOX6, RPS10, SOX7, JUNB, SOX4, TP63, DDX17, NUP214, MEF2C, CSNK2A1, PRKCD, HNF1B, ISL1, RUNX2, WDR77, RUNX1, EID1, AR, CLNS1A, TRIB3, ZFPM2, ZFPM1, CLOCK, TP53, ATF3, ASF1B, ANP32A, EPAS1, XPA, GATA3, GATA2, HIF1A, LARP1, TERT, MYO6, HLTF, TP53BP2, ZNF148, RREB1, PPARGC1A…	2.08138	1.5101e-40
	GO:0005634	nucleus	511	47.8913	9.65557e-42	RPL3, RBPJ, BACH1, RPL6, ELK3, RPL7, AKT2, MYC, ZC3H12A, MYB, AKT1, HOXA1, HOXA7, HOXA5, DDX17, NUP214, HES6, MEF2C, CSNK2A1, PRKCD, DAPK3, DICER1, ATG14, ISL1, WDR77, EID1, AR, MTAP, CLNS1A, HOXB4, HOXB3, TXNIP, CLOCK, HOXB6, ATF3, PRR13, ASF1B, MEG3, XPA, GATA3, IQGAP1, GATA2, HIF1A, LDHA, TERT, RDH10, MYO6, HMOX1, RREB1, PPARGC1A, HOXC6, LYN, JUN, JUND, TEX30, PLK1, PBX3, ZNF32, BRAF, NFATC1, …	1.65202	6.36302e-39
	GO:0005737	cytoplasm	476	44.6111	1.44089e-33	RPL3, AVIL, RAPH1, RBPJ, BACH1, RPL7, TBK1, DPYSL2, ZC3H12A, AKT3, NAMPT, AKT1, MEF2C, DAPK1, DNAAF2, RPL23, PRKCD, DAPK3, DICER1, ATG14, ISL1, ATG12, WDR77, EID1, AR, MTAP, BIN3, MAP1B, CLNS1A, TBPL1, TXNIP, CLOCK, MEG3, XPA, IQGAP1, HIF1A, PRKCZ, PRDX3, LDHB, LDHA, LARP1, RDH10, MYO6, PLEK2, RREB1, HOXC6, LYN, PLK2, PLK1, BRAF, NFATC1, CDC6, PRDX6, FASN, PKIA, SNAI1, SNAI2, CDK13, FERMT2, EZH2,…	1.59574	9.49545e-31
	GO:0005925	focal adhesion	76	7.12277	5.7752e-21	NRP1, FLT1, RPL3, RPLP1, DOCK7, ILK, RND3, RPL6, ACTG1, RPL7, AKAP12, CCND3, LASP1, CDH2, RPS18, PLAU, RPLP2, RPL38, RPS10, JAK1, TGM2, PDGFRB, NUP214, CAP1, RPS9, ANXA1, RPS8, ITGA3, RPL23, RHOG, RPL13A, CASK, OPRM1, YWHAZ, RHOA, RHOB, SENP1, ADAM17, MMP14, CTTN, ARHGEF2, ITGA5, PABPC1, EZR, CD44, CD151, PXN, IQGAP1, EGFR, CDC42, PAK1, RRAS, RPS3, PTK2B, MAPK1, RPS2, RPL18, CD99, PAK4, MAPK3, CA…	3.40275	3.80586e-18
	GO:0005667	transcription factor complex	48	4.49859	7.83575e-18	YAP1, GCM1, RARG, EPAS1, LEF1, SIX1, GATA3, GATA2, RBPJ, ETS1, HIF1A, RELA, SOX2, HOXA10, YY1, E2F2, E2F3, JUNB, E2F6, PITX1, TP63, SMAD2, HES6, JUN, TCF7L1, SMAD4, JUND, SMAD3, HMGA1, PBX3, ARNT, HNF1B, SMAD5, POU5F1, RUNX2, SMAD7, RBL2, NPAS4, MAFB, ZEB1, CDK4, CDK2, TCF4, TCF3, RCOR3, ZFPM1, CLOCK, TP73	4.35388	5.16376e-15
	GO:0000790	nuclear chromatin	44	4.12371	7.3603e-15	RARG, THRB, UHRF1, DLX5, HMGB2, GATA3, RELA, MUC1, RXRA, E2F1, JUNB, TP63, SMAD2, CBX7, SMAD4, JUND, SMAD3, STAT1, PCGF2, H2AFX, ACTL6A, MBD2, STAT3, NFATC1, KLF4, RUNX3, ESR1, SIRT1, POU5F1, RUNX2, SMARCA4, NCOR2, AR, RAD51, CREB1, SP1, IRF1, RARA, SNAI2, TCF4, TCF3, TP53, EZH2, ASF1B	3.99106	4.8288e-12
	GO:0043234	protein complex	63	5.9044	2.14242e-12	CDKN1A, CDKN1B, HMGB2, ILK, BRCA1, RASSF2, MYC, DPYSL2, ZC3H12A, AKT1, SOX9, TP63, SREBF1, MEF2C, HSP90AA1, MREG, ANXA1, KSR1, SYK, FBXW7, S100A1, ACTL6A, TSC1, AR, STIM1, ARHGEF2, TP53, CFTR, ASF1B, BECN1, CAMK2D, ITPR1, IQGAP1, NOD2, PPM1F, STK3, PARD6B, PAK1, ZNRF2, UBQLN1, EIF4EBP1, MAPK1, HIST1H3D, MAPK3, UVRAG, CDKN2A, CAV1, MBD2, PTPN11, ACVR2B, SMAD5, RAB11A, SMARCA4, SOD1, SMAD7, CDK8, I…	2.67693	1.41184e-09
	GO:0048471	perinuclear region of cytoplasm	82	7.6851	2.17653e-12	DOCK6, APP, GSK3B, CDKN1A, CLIC4, CCNT2, CSF1, HFE, HMGB2, PARK7, SLC2A4, CTGF, MT2A, KIF5B, HIF1AN, CD34, MAP3K4, CTSB, KCNH2, HSP90AA1, ANXA2, ITGA3, PRKCD, CYBB, TSC1, OLFM4, NRBP1, RAB34, RARA, BTK, S100A4, PPARG, EZR, HCN4, CAMK2D, SEC23A, ANP32A, SRC, NDRG2, PRKCZ, EGFR, PPM1F, AURKA, STX10, AANAT, RAP1A, TRA2B, STC2, ERBB2, MYO6, ABL1, UBQLN1, STX6, TP53BP2, PTK2B, CCL2, HMOX1, SNCG, EIF4E…	2.31161	1.4343e-09
	GO:0016020	membrane	195	18.2755	1.7285e-10	EIF4A1, RPL6, RPL7, LGALS3, CAPNS1, RPS18, DPYSL2, IL12B, TNFSF11, RPS10, ACVR1, DDX17, CPT1A, ATP6V0E1, RPL23, PRKCD, ACSL6, NUP93, GNPAT, VDAC1, RPL26, EZR, CFTR, ABCB1, PIK3R1, PTTG1IP, PRKCZ, LDHB, LDHA, INPP5A, LARP1, RRAS, MYO6, HLTF, HMOX1, STK38L, APOE, HIST1H3D, JAG1, TNFSF12, MYO5A, PRDX6, SMARCA4, AIMP1, CCDC88A, WNK1, FASN, RPS20, CDS2, NRP1, NRP2, KIF14, PRKAG1, ARHGAP5, SLC6A2, GLI2…	1.55169	1.13908e-07
	GO:0000307	cyclin-dependent protein kinase holoenzyme complex	10	0.937207	2.27314e-08	CCND3, CDKN1A, CDK6, CCND2, CCND1, CCNE1, CDK4, CDK2, CKS2, CCNL2	11.6708	1.49799e-05
	GO:0070062	extracellular exosome	224	20.9934	6.95551e-08	APP, EIF4A1, RPL3, SERPINE1, ENO2, CRKL, RPL7, LGALS3, PNP, CAPNS1, RPS18, DPYSL2, NAMPT, RPS10, IAH1, ARRDC1, RPL23, PRKCD, JMJD8, TWSG1, MTAP, VDAC1, RPL26, EZR, CFTR, ABCB1, IQGAP1, PTTG1IP, PRKCZ, PRDX3, LDHB, LDHA, INPP5A, SYNGR2, RRAS, PDCD10, MYO6, CHST14, APOE, RREB1, HIST1H3D, LYN, FN1, MYO5A, PRDX6, RPS29, FASN, RPS20, GRB2, ROBO2, BTG2, CLIC4, ECM1, CD40, RPLP1, PRKAG1, RAB22A, NUDCD2,…	1.39502	4.58358e-05
	GO:0045121	membrane raft	34	3.1865	7.01631e-08	APP, PARK7, SLC2A4, IQGAP1, SLC6A2, PRKCZ, GNAI1, EGFR, SLC6A4, GNAI2, IKBKB, EFNB1, LDHB, CASP8, S1PR1, PTK2B, OLR1, FYN, FADD, ABCA1, LYN, ANXA2, SMURF2, CAV1, DAPK3, OPRM1, TGFBR1, TGFBR2, BACE1, ADAM17, PLSCR1, BTK, KRAS, VDAC1	2.88938	4.62364e-05
	GO:0000785	chromatin	21	1.96813	1.02954e-07	JUND, MCM7, PLK2, PLK1, HMGA1, HMGA2, PDS5B, PARK7, NCOR2, CENPF, RAD51, MYCN, CCND2, MAF, CDK4, CHEK1, HMGN2, JUNB, RAN, ASF1B, TP73	4.13069	6.78444e-05
	GO:0043235	receptor complex	24	2.2493	7.46098e-07	NOTCH2, NTRK2, NRP1, APP, FLT1, NOTCH1, SMAD3, ITGA3, NTRK3, LIFR, ACVR2B, EGFR, TGFBR1, ACVR2A, TGFBR2, IGF1R, TGFBR3, RXRA, ERBB3, ERBB2, GPR160, LEPR, OLR1, FGFR1	3.30827	0.000491558
	GO:0009986	cell surface	60	5.62324	1.41616e-06	ROBO2, APP, NRP1, CD40, CLIC4, SPARC, HMGB1, SLC6A2, PLAU, ADGRA2, TIMP2, ITGB8, IL6R, PDGFRB, KCNH2, HSP90AA1, ANXA1, MMP7, ANXA2, IL15, ITGA3, WNT5A, TGFBR1, TGFBR3, BACE1, SFRP4, ADAM17, RARA, ITGA5, MET, CFTR, CD44, VAMP3, NOTCH2, USP14, NOTCH1, ABCB1, NOTCH4, LPAR1, CXCR4, MST1R, PHB, NOD2, TFPI, THBS1, EGFR, WNT1, WNT4, TGFB1, WNT3A, WNT7A, TNFRSF10A, L1CAM, ACVR2A, VEGFA, AIMP1, BMP2, RPS6…	1.93796	0.000932817
	GO:0031410	cytoplasmic vesicle	34	3.1865	1.55965e-06	USP14, NRP1, WIPF1, HFE, CXCR4, ARRB2, EBP, ERBB2, MYO6, DVL1, DVL2, UBQLN1, RAB6B, SYBU, PDGFRB, ARRDC1, ENTPD4, CAV1, SIGMAR1, PLA2G4A, PRDX6, RAB11A, SOD1, BACE1, MARCH2, CCDC88A, OCLN, MMP14, ARHGAP30, BTK, ATM, ARHGEF2, ITGA5, FGFR1	2.53282	0.00102728
	GO:0005840	ribosome	27	2.53046	2.5927e-06	RPL3, RPL10, RPLP1, RPL11, TMA16, RPL6, RPL7, RPS18, RPS3, RPLP2, RPL38, RPL37, RPS2, RPL18, RPS10, MRPS28, RPL41, RPS9, MRPS27, RPS8, RPL23, RPL13A, RPL23A, RPS27, RPS29, RPS20, FAU	2.8474	0.00170713
	GO:0005615	extracellular space	118	11.059	2.61968e-06	APP, SPARC, CSF1, HFE, PROS1, SERPINE1, ENO2, FGF2, ACTG1, LOXL2, CTGF, LGALS3, FGF8, PLAU, CFL2, CHEK1, NAMPT, IL12B, TNFSF11, IL12A, IL6R, HGF, WNT5A, OLFM4, DKK1, DKK2, SFRP4, TWSG1, S100A4, EZR, SEMA7A, STC2, HMOX1, APOE, WNT1, WNT4, FGF21, WNT10B, TGFB2, WNT10A, TGFB1, WNT3A, TNFSF12, FN1, LIF, MSN, IGF1, PRDX6, BMP7, SMARCA4, AIMP1, COL1A1, BMP2, IL6, TG, CXCL12, IL7, LCN2, CDK13, NODAL, NR…	1.53358	0.00172488
	GO:0031982	vesicle	23	2.15558	3.19302e-06	ANXA1, ANXA2, IFNGR1, GSTP1, MYO5A, CASK, MSN, NOD2, PRKCZ, RHOA, RAB11A, STX10, MUC1, PKM, GPRC5A, KIF5B, RAB34, AKT1, RAB38, ARHGEF2, EZR, TKT, SYBU	3.14565	0.00210199
MF	GO:0005515	protein binding	803	75.2577	2.49488e-75	ARAF, RBPJ, TBK1, CAPNS1, AKT2, DPYSL2, ZC3H12A, AKT3, AKT1, MEF2C, CSNK2A1, DICER1, ISL1, PRAP1, AR, EID1, CLNS1A, TXNIP, TBPL1, CLOCK, ATF3, ABCB1, GATA3, IQGAP1, GATA2, LARP1, MYO6, PPARGC1A, ABCA1, LYN, JUN, JAG1, FN1, ZNF32, COL1A1, FASN, PKIA, NANOG, FERMT2, EZH2, RPLP1, PRKAG1, ARHGAP5, MED18, BBC3, MECP2, IKBKB, TMEM43, FASTK, RPLP2, OLR1, JAK1, ELOVL1, DUSP2, DUSP1, ACTL6A, SIRT1, POU5F1…	1.51872	2.96642e-72
	GO:0008134	transcription factor binding	82	7.6851	1.38562e-33	FOXA1, HMGB2, PARK7, HMGB1, RBPJ, ETS1, MECP2, CCND1, PPP1R13L, MYC, SUFU, PIM1, HOXA7, JUNB, CD34, HES6, MYOCD, ARNT, YWHAZ, SIRT1, POU5F1, RUNX1, NCOR2, KAT2B, AR, ZEB1, RARA, PPARG, ARHGEF2, PPARA, ZFPM2, ZFPM1, TP53, CEBPA, GCM1, EPAS1, LEF1, TWIST1, PIK3R1, GATA3, GATA2, HIF1A, RELA, PURA, MAPK9, TDG, RPS3, E2F1, E2F2, MAPK1, HES1, VHL, PPARGC1A, SMAD2, JUN, JUND, UBE2I, SMAD3, CDKN2A, STAT3…	4.79733	1.6475e-30
	GO:0001077	transcriptional activator activity, RNA polymerase II core promoter proximal region sequence-specific binding	65	6.09185	2.12102e-25	FOXA1, TCF21, SIX1, RBPJ, GLI3, GLI2, ELK3, SOX2, HOXA10, MYC, MYB, SOX9, HOXA7, JUNB, PITX1, HOXA5, SOX4, TP63, PITX3, SREBF1, MYOCD, MEF2C, FOXL2, ISL1, RUNX2, NPAS4, AR, PLSCR1, CREB1, IRF1, TFAM, PGR, PPARA, CEBPA, GCM1, PLAG1, DLX5, EPAS1, LEF1, HOXD13, GATA3, GATA2, HIF1A, RELA, HLTF, MEF2D, TFAP2A, SMAD2, JUN, EGR2, SMAD4, STAT3, HMGA2, POU2F2, KLF4, ESR1, FOSL1, KLF5, MAFB, NFIA, NFIB, WT…	4.57621	2.52189e-22
	GO:0003700	transcription factor activity, sequence-specific DNA binding	142	13.3083	4.6571e-24	FOXA1, PRDM1, RBPJ, BACH1, ETS1, ELK3, SOX2, YY1, TRIM29, MYC, SOX9, SOX6, SOX7, PITX1, SOX4, HOXA5, TP63, SOX5, EOMES, HES6, MEF2C, WNT5A, HNF1B, RUNX3, RUNX2, RUNX1, FOXP1, AR, MYCN, MAF, HOXB4, TFAM, HOXB3, PGR, CLOCK, TP53, HOXB6, ATF3, GCM1, NOTCH1, CBFB, EPAS1, GATA3, GATA2, HIF1A, ZFP36L2, MSC, RREB1, HOXC6, TFAP2A, SMAD2, JUN, EGR2, SMAD4, JUND, SMAD3, HMGA1, PBX3, NFATC1, POU2F2, ESR1, S…	2.4551	5.53729e-21
	GO:0004672	protein kinase activity	77	7.21649	1.24836e-22	GSK3B, PRKAG1, ARAF, ILK, PIK3CG, IKBKB, STK11, RPS6KA5, RASSF2, TBK1, CCND1, FASTK, AKT2, AKT3, CHEK1, PBK, AKT1, MAP3K8, SOX9, MAP3K9, MAP3K4, ACVR1, MAP2K4, KSR1, CSNK2A1, SYK, CHUK, DAPK1, STRADB, PRKCD, DAPK3, CASK, TGFBR1, NRBP1, BTK, TRIB3, MAPKAPK5, MET, PRKAA2, ROCK1, SRC, PRKCZ, EGFR, STK3, AURKA, MAPK9, PAK1, ERBB3, ERBB2, ABL1, CCL2, STK38L, BUB1, PAK4, MAP2K6, MAP3K2, LIMK1, PLK1, BR…	3.5637	1.4843e-19
	GO:0000978	RNA polymerase II core promoter proximal region sequence-specific DNA binding	73	6.84161	2.23309e-20	SIX1, PRDM1, GLI1, RBPJ, GLI3, GLI2, ELK3, HOXA10, MYC, MYB, HOXA7, JUNB, PITX1, HOXA5, NKX3-2, PITX3, TGIF1, SREBF1, MEF2C, ACTL6A, FOXL2, ISL1, SREBF2, RUNX2, FOXP1, KLF17, NPAS4, AR, CREB1, IRF1, TFAM, PGR, PPARA, CLOCK, ATF3, CEBPA, GCM1, PLAG1, DLX5, LEF1, HOXD13, RELA, MUC1, HLTF, ZNF148, MEF2D, TFAP2A, SMAD2, JUN, EGR2, SMAD4, JUND, SMAD3, BCL11A, STAT1, MBD2, STAT3, POU2F2, ESR1, SMARCA4,…	3.41664	2.65514e-17
	GO:0019901	protein kinase binding	75	7.02905	4.0488e-20	ERRFI1, GSK3B, CCNT2, CTNND1, PRKAG1, KIF14, PTEN, ILK, FOXM1, CASP9, IKBKB, CCND3, ZFP36, CCND2, CCND1, RPS18, DPYSL2, RB1CC1, SUFU, CCNL2, PDGFRB, SREBF1, SYK, PRKCD, AP1B1, AXIN2, YWHAZ, CDC25A, CDC25B, CCNA2, KAT2B, CCNE2, CCNE1, CKS2, TRIB3, VDAC1, TP53, PXN, IQGAP1, NOD2, HIF1A, ZBTB4, PRKCZ, EGFR, RELA, AURKA, PRDX3, CDC42, PAK1, PDCD10, DVL1, RPS3, DVL2, E2F1, RICTOR, RFFL, MAP2K6, MAP3K2…	3.31419	4.81403e-17
	GO:0004674	protein serine/threonine kinase activity	74	6.93533	1.63375e-19	GSK3B, CCNT2, ARAF, ILK, PIK3CG, IKBKB, STK11, DSTYK, RPS6KA5, TBK1, FASTK, AKT2, AKT3, CHEK1, PIM1, PBK, TLK1, AKT1, MAP3K8, MAP3K9, ACVR1, CSNK2A1, SYK, DAPK1, PRKCD, DAPK3, CASK, TGFBR1, NRBP1, LATS2, PIK3CA, FAM20C, MAPKAPK5, SGK1, STK40, CAMK2D, PRKAA2, ROCK1, ROCK2, TTK, PRKCZ, STK3, AURKA, PAK1, MAPK8, MAPK1, STK38L, BUB1, PAK4, MAPK3, MAP2K6, MAP3K2, PLK2, LIMK1, PLK1, BRAF, MAPK14, CLK4,…	3.27	1.94253e-16
	GO:0042802	identical protein binding	109	10.2156	5.43169e-18	APP, FHOD1, PARK7, ETS1, ACTG1, IGF1R, DPYSL2, IL12B, AKT1, HOXA1, EPHB2, IER5, TP63, SH3GL1, KCNH2, CPT1A, G6PD, DAPK1, S100A1, FBXW7, HGF, DAPK3, STIM1, BTK, S100A4, CBLL1, TP53, ATF3, FTL, BRI3, FHIT, PRDX3, LDHB, LDHA, DVL1, DVL2, TP53BP2, FADD, APOE, JUN, SMAD4, SMAD3, SMURF2, CAV1, SIAH1, FN1, BRAF, ESR1, NFKB1, NFKBIA, COL1A1, BCL6, ATG16L1, BCL2, MDM2, TCF4, GRB2, MYD88, MAP3K11, BCL2L1, …	2.41796	6.45828e-15
	GO:0019899	enzyme binding	65	6.09185	4.92834e-17	APP, CD40, ECM1, THRB, PTEN, ARRB2, BRCA1, PARK7, ZFP36, CCND1, AKT1, BANF1, IL6R, PDGFRB, H2AFX, PRKCD, ACSL6, AXIN2, SIRT1, BACE1, AR, PLSCR1, CREB1, ADORA2A, HNRNPUL1, MSH3, RARA, BIRC5, PPARG, PGR, TP53, CFTR, NOTCH1, SRC, MST1R, PHB, NOD2, HIF1A, EGFR, MAPK8, RXRA, STC2, DVL1, RPS3, HMOX1, FYN, VHL, RPS2, EIF4E, EGLN1, LYN, JUN, TGFB1, JUND, UBE2I, STAT1, CAV1, HMGA1, MAPK14, ESR1, NFKBIA, P…	3.2432	5.85979e-14
	GO:0043565	sequence-specific DNA binding	84	7.87254	9.97273e-17	FOXA1, RARG, THRB, SIX1, FOXM1, GLI1, RBPJ, HOXA13, BACH1, ETS1, GLI2, ELK3, SOX2, HOXA10, MYC, TRIM24, HOXA1, SOX6, HOXA7, SOX7, PITX1, HOXA5, TP63, EOMES, ARNT, HNF1B, FOXL2, ZNF75D, ISL1, POU5F1, FOXP1, AR, CREB1, MAF, IRF1, HOXB4, RARA, HOXB3, PPARG, PGR, PPARA, CLOCK, TP53, HOXB6, ATF3, CREB5, NOTCH1, EPAS1, NR1I2, LEF1, NR2C2, HIF1A, ZBTB4, FOXO1, RXRA, E2F1, HES1, ZNF148, PPARGC1A, HOXC6, …	2.69435	1.32006e-13
	GO:0044212	transcription regulatory region DNA binding	48	4.49859	4.19608e-15	FOXA1, YAP1, CEBPA, DLX5, LEF1, HMGB2, SIX1, GATA3, BRCA1, PHB, GLI1, RELA, SOX2, YY1, RXRA, SOX6, WNT1, SOX7, TP63, TFAP2A, KLF11, JUN, EGR2, TCF7L1, MEF2C, SMAD4, JUND, SMAD3, WNT5A, STAT3, KLF4, SREBF2, POU5F1, NFKB1, KLF17, SMAD7, AR, REST, CREB1, WT1, SP1, ZNF217, PPARG, RCOR3, TP53, ATF3, FOXA2, TP73	3.74426	5.01621e-12
	GO:0003682	chromatin binding	67	6.27929	1.66147e-14	CCNT2, SIX1, GLI1, RBPJ, GLI3, GLI2, LOXL2, MECP2, ING5, ZC3H12A, TRIM24, DNMT3B, SOX9, TP63, EOMES, SREBF1, MEF2C, EED, ATRX, ACTL6A, DNMT3A, ISL1, RUNX2, FOXP1, NCOR2, KAT2B, AR, ZEB1, CKS2, TFAM, PPARG, TOP1, TP53, YAP1, DNMT1, PRKAA2, SATB1, LEF1, HOXD13, GATA3, GATA2, FOXO1, EGFR, RELA, TFAP2A, SMAD2, CBX7, JUN, EGR2, SMAD4, PCGF2, MBD2, HMGA1, SSRP1, ESR1, NFKB1, CENPF, REST, RAD51, NFIA, B…	2.8471	1.98008e-11
	GO:0005524	ATP binding	158	14.8079	1.33512e-12	EIF4A1, TOR2A, UBE2D4, ARAF, ACTG1, IGF1R, STK11, RPS6KA5, TBK1, AKT2, KIF5B, AKT3, CHEK1, PIM1, AKT1, MAP3K8, MAP3K9, EPHB2, MAP3K4, TGM2, DDX17, PDGFRB, ACVR1, MAP2K4, CSNK2A1, DAPK1, DAPK3, PRKCD, ACSL6, CASK, DICER1, RUNX3, NRBP1, RUNX2, RUNX1, MSH3, CMPK1, BTK, MAPKAPK5, TRIB3, TP53, CFTR, ABCG2, DDX6, ABCB1, AK2, PDS5B, MST1R, PRKCZ, STK3, MYO6, HLTF, ABL1, STK38L, MAP2K6, ABCA1, LYN, UBE2I…	1.75598	1.5875e-09
	GO:0004713	protein tyrosine kinase activity	34	3.1865	1.69508e-12	FLT1, SRC, TTK, MST1R, FGF2, EGFR, IGF1R, DSTYK, FGF8, ERBB3, ERBB2, ABL1, TRIM24, PTK2B, FYN, MAP3K9, EPHB2, JAK1, MAP2K6, LYN, PDGFRB, MAP2K4, HSP90AA1, SYK, NRG1, CLK4, PTK2, WEE1, KIT, BTK, MET, FGFR3, MAP3K11, FGFR1	4.24748	2.01546e-09
	GO:0016301	kinase activity	46	4.31115	8.15149e-12	GSK3B, CDKN1A, CDKN1B, PRKAA2, SRC, PRKAG1, PIK3R3, PIK3R2, PIK3R1, PIK3CG, MAPK9, STK11, MAPK8, PLAU, ERBB2, CHEK1, AKT1, TLK1, MAPK1, MAP3K9, BUB1, MAPK3, NTRK2, CSNK2A1, CDKN2A, DAPK1, PLK1, CASK, BRAF, YWHAZ, CLK4, MTOR, WEE1, PKM, PIK3CA, RPS6KB1, CCNE1, WNK1, PRKRA, PKIA, CDK2, BTK, TRIB3, MAP3K14, MAP3K11, ATR	3.17136	9.69211e-09
	GO:0042803	protein homodimerization activity	91	8.52858	4.62194e-11	B4GALT1, CSF1, PARK7, PKD2, SLC6A4, RPL7, TRIM8, IKBKB, NAMPT, IL12B, BANF1, MAP3K9, HIF1AN, IL6R, KCNH2, ACVR1, G6PD, HSP90AA1, ANXA1, CHUK, S100A1, DAPK3, ACSL6, HNF1B, OLFM4, NRBP1, TIRAP, RUNX1, CLIP1, RABEP1, MSH3, GPD1, KIT, BIRC5, TKT, ATF3, ABCG2, CEBPA, CAMK2D, HPGD, XPA, TWIST1, TTK, TYMS, ZBTB4, RELA, ERBB3, TERT, PDCD10, STC2, TDG, HMOX1, HES1, APOE, MEF2D, MCL1, TFAP2A, SMAD2, NTRK2,…	2.0712	5.49548e-08
	GO:0031625	ubiquitin protein ligase binding	49	4.59231	9.45606e-11	GSK3B, CDKN1A, CD40, ARRB2, BRCA1, ACTG1, CASP8, JAK1, KCNH2, FBXW7, YOD1, AXIN2, YWHAZ, POU5F1, TRAF5, TXNIP, TRIB3, TP53, BECN1, CUL1, CXCR4, HIF1A, FHIT, FOXO1, EGFR, RELA, AURKA, BAG4, HLTF, MFN2, NAE1, RFFL, PPARGC1A, LYN, SMAD2, USP25, EGR2, UBE2I, SMAD3, WFS1, PRDX6, SMAD5, SMAD7, NFKBIA, PER1, UBE2N, BCL2, MDM2, STUB1	2.83673	1.12433e-07
	GO:0046982	protein heterodimerization activity	63	5.9044	2.72868e-09	IKBKB, IL12B, IL12A, SOX9, SOX6, SOX4, MEF2C, CHUK, ITGA3, HGF, H2AFX, CYBB, ARNT, HNF1B, ZHX1, TIRAP, RUNX1, NPAS4, CLNS1A, RARA, BIRC5, TP53, ATF3, NOTCH1, EPAS1, NOTCH4, TWIST1, PIK3R2, PIK3R1, NR2C2, HIF1A, EGFR, RELA, RXRA, ERBB3, ERBB2, NAE1, MEF2D, HIST1H3D, MCL1, SMAD2, TGFB2, JUN, SMAD4, TGFB1, SMAD3, BCL11A, CAV1, LIMK1, VEGFB, BRAF, TYR, USF2, NFKB1, VEGFA, BMP2, BCL2, BAX, UBA2, TCF4,…	2.25109	3.2444e-06
	GO:0042826	histone deacetylase binding	25	2.34302	5.72868e-09	GCM1, LEF1, TCF21, PHB, PRDM1, HIF1A, RELA, GLI3, HOXA10, MECP2, MAPK8, CCND1, DNMT3B, HES1, KPNA2, MEF2D, MYOCD, MEF2C, HSP90AA1, KLF4, NCOR2, KAT2B, BRMS1, SP1, RARA	4.07234	6.81138e-06
PY	hsa04151	PI3K-Akt signaling pathway	96	8.99719	1.04092e-24	GSK3B, CDKN1A, CDKN1B, FLT1, CSF1, IRS1, PTEN, BRCA1, FGF2, PIK3CG, IGF1R, CASP9, IKBKB, CCND3, STK11, FGF8, CCND2, CCND1, PPP2R5E, MYC, AKT2, AKT3, MYB, AKT1, ITGB8, IL6R, JAK1, PDGFRB, HSP90AA1, SYK, CHUK, ITGA3, HGF, TSC1, PPP2R5C, YWHAZ, RBL2, CREB1, PIK3CA, CCNE2, CCNE1, COL4A1, COL4A3, KIT, MTCP1, ITGA5, SGK1, MET, TP53, CREB5, PHLPP2, PRKAA2, PHLPP1, LPAR1, PIK3R3, PIK3R2, PIK3R1, THBS1, E…	3.04802	2.67516e-22
	hsa04068	FoxO signaling pathway	57	5.34208	1.44158e-24	CDKN1A, CDKN1B, IRS1, PRKAG1, PTEN, ARAF, SLC2A4, PIK3CG, IGF1R, IKBKB, STK11, CCND2, CCND1, AKT2, AKT3, AKT1, IL10, CHUK, SIRT1, TGFBR1, ATG12, TGFBR2, RBL2, PIK3CA, SGK1, PRKAA2, PIK3R3, PIK3R2, PIK3R1, FOXO1, EGFR, MAPK9, MAPK8, BCL2L11, S1PR1, MAPK1, MAPK3, SMAD2, TGFB2, SMAD4, TGFB1, SMAD3, GADD45A, PLK2, PLK1, STAT3, BRAF, IGF1, MAPK14, MAPK11, IL6, BCL6, CDK2, MDM2, KRAS, GRB2, ATM	4.65946	3.70486e-22
	hsa04668	TNF signaling pathway	44	4.12371	2.48826e-18	CSF1, PIK3R3, PIK3R2, PIK3R1, NOD2, CXCL2, RELA, PIK3CG, IKBKB, MAPK9, SOCS3, CASP7, MAPK8, BAG4, CASP8, RPS6KA5, AKT2, AKT3, CCL2, AKT1, MAPK1, MAP3K8, FADD, JUNB, MAPK3, MAP2K6, MAP2K4, JUN, JAG1, CHUK, IL15, LIF, MAPK14, MMP9, NFKB1, NFKBIA, MAPK11, MMP14, IL6, CREB1, PIK3CA, TRAF5, MAP3K14, CREB5	4.50438	6.39484e-16
	hsa04066	HIF-1 signaling pathway	41	3.84255	8.475e-18	CDKN1A, CAMK2D, CDKN1B, FLT1, SERPINE1, SLC2A1, PIK3R3, PIK3R2, PIK3R1, ENO2, HIF1A, RELA, HK2, EGFR, PIK3CG, IGF1R, AKT2, ERBB2, AKT3, EIF4EBP1, AKT1, HMOX1, MAPK1, VHL, IL6R, EIF4E, MAPK3, EGLN1, ANGPT2, IFNGR1, NOS3, STAT3, ARNT, IGF1, MTOR, NFKB1, VEGFA, IL6, PIK3CA, RPS6KB1, BCL2	4.67819	2.17807e-15
	hsa04012	ErbB signaling pathway	37	3.46767	6.12278e-16	GSK3B, CDKN1A, CAMK2D, CDKN1B, SHC1, SRC, ARAF, PIK3R3, PIK3R2, PIK3R1, EGFR, PIK3CG, CRKL, MAPK9, PAK1, MAPK8, ERBB3, MYC, AKT2, ERBB2, AKT3, ABL1, EIF4EBP1, AKT1, MAPK1, MAPK3, PAK4, MAP2K4, JUN, NRG1, BRAF, MTOR, PTK2, PIK3CA, RPS6KB1, GRB2, KRAS	4.65852	1.71196e-13
	hsa04722	Neurotrophin signaling pathway	43	4.02999	2.57877e-15	GSK3B, CAMK2D, SHC1, IRS1, PIK3R3, PIK3R2, PIK3R1, RELA, PIK3CG, CRKL, IKBKB, CDC42, MAPK9, MAPK8, RAP1A, RPS6KA5, AKT2, AKT3, NTF3, ABL1, AKT1, MAPK1, MAPK3, NTRK2, JUN, BDNF, NTRK3, PRKCD, PTPN11, BRAF, MAPK14, RHOA, NFKB1, NFKBIA, MAPK11, PIK3CA, CAMK4, BCL2, BAX, GRB2, KRAS, TP53, TP73	3.92512	6.56253e-13
	hsa04931	Insulin resistance	38	3.56139	2.65793e-13	GSK3B, PRKAA2, IRS1, PRKAG1, PTEN, SLC2A1, PIK3R3, PIK3R2, PIK3R1, SLC2A4, PRKCZ, FOXO1, RELA, PIK3CG, IKBKB, MAPK9, SOCS3, MAPK8, AKT2, AKT3, AKT1, PPARGC1A, SREBF1, CPT1A, NOS3, PRKCD, STAT3, PTPN11, MTOR, NFKB1, NFKBIA, IL6, CREB1, PIK3CA, RPS6KB1, TRIB3, PPARA, CREB5	3.85412	6.83074e-11
	hsa04010	MAPK signaling pathway	60	5.62324	4.73684e-12	ARRB2, FGF2, CRKL, IKBKB, RPS6KA5, FGF8, MYC, AKT2, AKT3, AKT1, MAP3K8, MAP3K4, PDGFRB, MAP2K4, DUSP2, MEF2C, CHUK, DUSP1, PLA2G4A, TGFBR1, TGFBR2, CDC25B, MAPKAPK5, TP53, CACNA1C, EGFR, RELA, STK3, CDC42, MAPK9, PAK1, MAPK8, RAP1A, RRAS, NTF3, MAPK1, FGF21, MAPK3, MAP2K6, MAP3K2, NTRK2, TGFB2, JUN, TGFB1, JUND, GADD45A, BDNF, BRAF, NFATC1, MAPK14, NFKB1, MAPK11, NF1, KRAS, GRB2, PTPN7, MAP3K14, …	2.59774	1.21738e-09
	hsa04210	Apoptosis	26	2.43674	3.57169e-11	XIAP, PIK3R3, PIK3R2, PIK3R1, RELA, PIK3CG, CASP9, IKBKB, CASP7, CASP8, AKT2, AKT3, AKT1, FADD, CHUK, APAF1, TNFRSF10A, NFKB1, NFKBIA, PIK3CA, BCL2, BAX, ATM, TP53, MAP3K14, BCL2L1	4.59354	9.17924e-09
	hsa04152	AMPK signaling pathway	37	3.46767	1.02302e-10	PRKAA2, IRS1, PRKAG1, PIK3R3, PIK3R2, PIK3R1, SLC2A4, FOXO1, PIK3CG, IGF1R, STK11, CCND1, PPP2R5E, AKT2, AKT3, LEPR, EIF4EBP1, AKT1, PPARGC1A, SREBF1, CPT1A, STRADB, TSC1, PPP2R5C, IGF1, SIRT1, MTOR, CCNA2, CREB1, PIK3CA, RPS6KB1, PPP2R2B, FASN, PPP2R2D, PPARG, CFTR, CREB5	3.29505	2.62916e-08
	hsa04920	Adipocytokine signaling pathway	27	2.53046	1.28167e-10	PRKAA2, IRS1, PRKAG1, SLC2A1, SLC2A4, RELA, IKBKB, MAPK9, SOCS3, STK11, MAPK8, RXRA, AKT2, AKT3, LEPR, AKT1, PPARGC1A, CPT1A, CHUK, STAT3, ACSL6, PTPN11, MTOR, NFKB1, POMC, NFKBIA, PPARA	4.22505	3.2939e-08
	hsa04310	Wnt signaling pathway	39	3.65511	2.23823e-10	GSK3B, CAMK2D, WNT2B, ROCK2, LEF1, CUL1, NKD1, MAPK9, CCND3, MAPK8, CCND2, CCND1, WIF1, MYC, DVL1, DVL2, WNT1, WNT4, WNT10B, WNT10A, JUN, TCF7L1, SMAD4, MMP7, CSNK2A1, WNT3A, FZD7, SIAH1, WNT5A, WNT7A, NFATC1, AXIN2, DKK1, RHOA, DKK2, FOSL1, SFRP4, APC, TP53	3.09565	5.75224e-08
	hsa04350	TGF-beta signaling pathway	29	2.7179	4.67011e-10	ROCK1, CUL1, THBS1, MYC, MAPK1, MAPK3, TGIF1, ACVR1, SMAD2, TGFB2, SMAD4, TGFB1, TGIF2, SMAD3, SMURF2, BMP7, ACVR2B, SMAD5, RHOA, TGFBR1, ACVR2A, TGFBR2, SMAD7, BMP2, RPS6KB1, SP1, ID2, ID3, NODAL	3.78168	1.20022e-07
	hsa04620	Toll-like receptor signaling pathway	33	3.09278	4.77999e-10	CD40, PIK3R3, PIK3R2, PIK3R1, RELA, PIK3CG, IKBKB, MAPK9, MAPK8, CASP8, TBK1, AKT2, AKT3, IL12B, AKT1, MAPK1, IL12A, MAP3K8, FADD, MAPK3, MAP2K6, MAP2K4, JUN, CHUK, STAT1, MAPK14, TIRAP, NFKB1, NFKBIA, MAPK11, IL6, PIK3CA, MYD88	3.41015	1.22846e-07
	hsa04150	mTOR signaling pathway	23	2.15558	2.18644e-09	PRKAA2, IRS1, PTEN, PIK3R3, BRAF, TSC1, PIK3R2, PIK3R1, IGF1, MTOR, PIK3CG, IKBKB, STK11, PIK3CA, RPS6KB1, AKT2, AKT3, EIF4EBP1, AKT1, MAPK1, RICTOR, EIF4E, MAPK3	4.34376	5.61915e-07
	hsa04062	Chemokine signaling pathway	44	4.12371	5.6935e-09	GSK3B, ROCK1, SHC1, ROCK2, SRC, PXN, CXCR4, PIK3R3, PIK3R2, ARRB2, PIK3R1, PRKCZ, CXCL2, GNAI1, RELA, PIK3CG, GNAI2, CRKL, IKBKB, CDC42, PAK1, RAP1A, AKT2, AKT3, PTK2B, CCL2, AKT1, MAPK1, MAPK3, LYN, CHUK, STAT1, PRKCD, STAT3, BRAF, RHOA, PTK2, NFKB1, NFKBIA, TIAM1, CXCL12, PIK3CA, GRB2, KRAS	2.59123	1.46323e-06
	hsa04910	Insulin signaling pathway	36	3.37395	1.25154e-08	GSK3B, PRKAA2, SHC1, IRS1, PRKAG1, ARAF, PIK3R3, PIK3R2, PIK3R1, SLC2A4, PRKCZ, FOXO1, HK2, PIK3CG, CRKL, IKBKB, MAPK9, SOCS3, MAPK8, AKT2, AKT3, EIF4EBP1, AKT1, MAPK1, PPARGC1A, EIF4E, MAPK3, SREBF1, TSC1, BRAF, MTOR, PIK3CA, RPS6KB1, FASN, GRB2, KRAS	2.85752	3.21644e-06
	hsa04930	Type II diabetes mellitus	19	1.78069	7.94261e-08	IRS1, PRKCD, PIK3R3, PIK3R2, CACNA1C, PIK3R1, SLC2A4, PRKCZ, MTOR, PIK3CG, HK2, IKBKB, MAPK9, SOCS3, MAPK8, PKM, PIK3CA, MAPK1, MAPK3	4.33589	2.04123e-05
	hsa04024	cAMP signaling pathway	43	4.02999	1.19886e-07	HCN4, CAMK2D, ROCK1, ROCK2, PIK3R3, PIK3R2, CACNA1C, PIK3R1, GLI1, GNAI1, RELA, PIK3CG, GLI3, GNAI2, MAPK9, PAK1, MAPK8, EDNRA, RAP1A, RRAS, AKT2, AKT3, AKT1, MAPK1, SOX9, MAPK3, JUN, BDNF, PTCH1, BRAF, NFATC1, RHOA, NFKB1, NFKBIA, TIAM1, CREB1, ADORA2A, PIK3CA, CAMK4, PPARA, HCN2, CFTR, CREB5	2.37886	3.08103e-05
	hsa04370	VEGF signaling pathway	21	1.96813	2.01447e-07	NOS3, SRC, PXN, PLA2G4A, PIK3R3, PIK3R2, PIK3R1, MAPK14, PIK3CG, PTK2, VEGFA, CDC42, CASP9, MAPK11, PIK3CA, AKT2, AKT3, AKT1, MAPK1, KRAS, MAPK3	3.77099	5.17707e-05
	hsa04630	Jak-STAT signaling pathway	34	3.1865	5.18426e-07	IL20, IL24, PIK3R3, PIK3R2, PIK3R1, PIK3CG, SOCS3, CCND3, CCND2, CCND1, MYC, AKT2, AKT3, PIM1, LEPR, IL12B, AKT1, IL12A, IL6R, SOCS7, JAK1, IL10, IFNGR1, IL15, STAT1, STAT3, LIF, LIFR, PTPN11, IL6, PIK3CA, IL7, GRB2, BCL2L1	2.56848	0.000133227
	hsa04611	Platelet activation	30	2.81162	3.91483e-06	ROCK1, ROCK2, SRC, ITPR1, PIK3R3, PIK3R2, PIK3R1, PRKCZ, GNAI1, PIK3CG, ACTG1, GNAI2, RAP1A, AKT2, AKT3, AKT1, MAPK1, FYN, MAPK3, LYN, SYK, NOS3, PLA2G4A, MAPK14, RHOA, COL1A1, MAPK11, STIM1, PIK3CA, BTK	2.5278	0.00100561
	hsa04064	NF-kappa B signaling pathway	22	2.06186	2.41199e-05	LYN, CD40, UBE2I, SYK, CSNK2A1, CHUK, XIAP, TIRAP, RELA, NFKB1, NFKBIA, IKBKB, CXCL12, PLAU, TRAF5, BCL2, BTK, TNFSF11, ATM, MAP3K14, MYD88, BCL2L1	2.76993	0.00617973
	hsa04922	Glucagon signaling pathway	18	1.68697	0.00757784	CAMK2D, CPT1A, PRKAA2, PRKAG1, SLC2A1, ITPR1, SIRT1, FOXO1, LDHB, LDHA, PKM, CREB1, AKT2, AKT3, AKT1, PPARA, PPARGC1A, CREB5	1.9916	0.858425
