# Supplementary material for: Exploring the Regulation of Jiangtang Tiaozhi Formula on the Biological Network of Obese T2DM Complicated With Dyslipidemia Based on Clinical Transcriptomics
Source: Front Endocrinol (Lausanne). 2022 Jul 25;13:817147. doi: 10.3389/fendo.2022.817147 (PMC9357946; doi:10.3389/fendo.2022.817147)
Supplement: Supplementary file 9 [file Table_8.xlsx]

## Sheet: Sheet1
Table S8 Enrichment analysis of mRNA predicted by LncRNA in Disease group after treatment/ before treatment
Category	ID	Term	Count	%	PValue	Genes	Fold Enrichment	Bonferroni
BP	GO:0048146	positive regulation of fibroblast proliferation	10	8.92857	7.19253e-11	CCNA2, JUN, CDK6, MYC, PDGFB, ABL1, E2F1, BMI1, ESR1, EGFR	27.7646	1.30616e-07
	GO:0048661	positive regulation of smooth muscle cell proliferation	10	8.92857	1.93471e-10	JUN, MYC, ID2, PDGFB, AKT1, IRAK4, IL6R, FGF2, EGFR, HBEGF	24.9881	3.51342e-07
	GO:0010629	negative regulation of gene expression	10	8.92857	3.07372e-07	MYCN, CREB1, SMO, ID2, STC2, PDGFB, INPPL1, AKT1, PARK7, ESR1	10.9437	0.000558032
	GO:0043066	negative regulation of apoptotic process	16	14.2857	3.11265e-07	CDKN1B, HSPA5, PARK7, EGFR, IGF1R, VEGFA, SMO, MYC, CASP3, PIM1, BCL2, BIRC5, AKT1, SOX9, RAF1, MCL1	5.27221	0.000565098
	GO:0008284	positive regulation of cell proliferation	16	14.2857	4.218e-07	CDKN1B, IL24, PDGFB, LIFR, FGF2, EGFR, IGF1R, VEGFA, MYC, BCL2, BIRC5, SOX9, MTA3, IL6R, SOX4, HBEGF	5.14776	0.000765695
	GO:0008285	negative regulation of cell proliferation	14	12.5	2.12819e-06	JUN, SMAD4, CDKN1B, CUL5, IL24, INPPL1, HMGA1, PPM1D, FGF2, CDK6, HNF4A, RAF1, SOX7, SOX4	5.30051	0.00385734
	GO:0032355	response to estradiol	8	7.14286	2.33569e-06	CASP9, NCOR2, CDKN1B, CCND1, MYC, CASP3, ESR1, EZH2	13.1805	0.00423264
	GO:0010628	positive regulation of gene expression	11	9.82143	9.31104e-06	MYCN, CDK6, SMO, MYC, ID2, CAV1, PDGFB, E2F1, PARK7, EZR, VEGFA	6.29471	0.0167668
	GO:0001666	response to hypoxia	9	8.03571	1.85509e-05	SMAD4, CDKN1B, CREB1, ERCC3, CASP3, CAV1, ATM, RAF1, VEGFA	7.8451	0.0331275
	GO:0002053	positive regulation of mesenchymal cell proliferation	5	4.46429	2.41655e-05	MYCN, SMO, MYC, SOX9, VEGFA	28.8324	0.0429361
	GO:0071364	cellular response to epidermal growth factor stimulus	5	4.46429	6.38286e-05	MYC, SNAI2, AKT1, SOX9, EGFR	22.7165	0.10945
	GO:0001938	positive regulation of endothelial cell proliferation	6	5.35714	9.2522e-05	JUN, ITGB3, PDGFB, AKT1, FGF2, VEGFA	13.0373	0.15467
	GO:0070374	positive regulation of ERK1 and ERK2 cascade	8	7.14286	0.00016181	JUN, RAP1A, CCL4, PDGFB, ABL1, FGF2, EGFR, VEGFA	6.85388	0.254628
	GO:0042060	wound healing	6	5.35714	0.000186833	CASP3, ITGB3, IL24, RAF1, FGF2, EGFR	11.2446	0.287746
	GO:0043536	positive regulation of blood vessel endothelial cell migration	4	3.57143	0.000252174	PDGFB, AKT1, FGF2, VEGFA	31.5639	0.367456
	GO:0006915	apoptotic process	13	11.6071	0.000368124	IL24, CASP9, ERCC3, CASP3, AKT2, PIM1, BCL2, BAX, BIRC5, BMF, MAP3K9, RAF1, MEF2D	3.43752	0.487593
	GO:0071456	cellular response to hypoxia	6	5.35714	0.000436916	CCNA2, STC2, BCL2, E2F1, AKT1, VEGFA	9.37054	0.547792
	GO:0042981	regulation of apoptotic process	8	7.14286	0.000533246	CASP9, BAX, BIRC5, ATM, SOX9, RAF1, ESR1, MCL1	5.63112	0.620398
	GO:0043433	negative regulation of sequence-specific DNA binding transcription factor activity	5	4.46429	0.000663226	ID2, PIM1, BTRC, ESR1, EZH2	12.494	0.700253
	GO:0045907	positive regulation of vasoconstriction	4	3.57143	0.00121261	CAV1, ABL1, AKT1, EGFR	18.7411	0.889578
	GO:0007623	circadian rhythm	5	4.46429	0.00153238	JUN, CREB1, SERPINE1, TYMS, EGFR	9.99524	0.938267
	GO:0014066	regulation of phosphatidylinositol 3-kinase signaling	5	4.46429	0.00177134	PDGFB, AKT1, FGF2, EGFR, HBEGF	9.61081	0.960029
	GO:0000165	MAPK cascade	8	7.14286	0.00177863	MYC, CAV1, PDGFB, RAF1, MEF2D, FGF2, EGFR, HBEGF	4.57797	0.960556
	GO:0038128	ERBB2 signaling pathway	4	3.57143	0.00200395	CUL5, AKT1, EGFR, HBEGF	15.782	0.973822
	GO:0060070	canonical Wnt signaling pathway	5	4.46429	0.00222513	SMO, CCND1, MYC, SNAI2, SOX4	9.03184	0.982496
	GO:0071560	cellular response to transforming growth factor beta stimulus	4	3.57143	0.00415235	CAV1, ABL1, SOX9, SOX6	12.2391	0.999477
	GO:0007568	aging	6	5.35714	0.00478634	CASP9, JUN, CREB1, AKT1, TYMS, FGF2	5.45195	0.999836
	GO:0001570	vasculogenesis	4	3.57143	0.00604236	SMO, CAV1, ZFPM2, VEGFA	10.7092	0.999983
	GO:0007173	epidermal growth factor receptor signaling pathway	4	3.57143	0.00604236	ABL1, SOX9, EGFR, HBEGF	10.7092	0.999983
	GO:0006979	response to oxidative stress	5	4.46429	0.00610315	ERCC3, STC2, ABL1, AKT1, EGFR	6.81494	0.999985
	GO:0008637	apoptotic mitochondrial changes	3	2.67857	0.0068808	BAX, AKT1, MCL1	23.6729	0.999996
	GO:0006006	glucose metabolic process	4	3.57143	0.00991008	AKT2, MYC, INPPL1, AKT1	8.95096	1
	GO:0001836	release of cytochrome c from mitochondria	3	2.67857	0.0100069	JUN, BCL2, BAX	19.5559	1
	GO:0009749	response to glucose	4	3.57143	0.0103184	CDKN1B, CASP3, HNF4A, ACVR2B	8.81933	1
	GO:0050729	positive regulation of inflammatory response	4	3.57143	0.0125055	SERPINE1, CCL4, IL12B, EGFR	8.21526	1
	GO:0050999	regulation of nitric-oxide synthase activity	3	2.67857	0.0126903	CAV1, AKT1, EGFR	17.2995	1
	GO:0008286	insulin receptor signaling pathway	4	3.57143	0.0149384	AKT2, PIK3R3, AKT1, IGF1R	7.68864	1
	GO:0042149	cellular response to glucose starvation	3	2.67857	0.0156508	HSPA5, BCL2, CPEB4	15.5099	1
	GO:0046326	positive regulation of glucose import	3	2.67857	0.0166971	RAP1A, AKT2, AKT1	14.9929	1
	GO:0007179	transforming growth factor beta receptor signaling pathway	4	3.57143	0.023082	SMAD4, JUN, CREB1, PDGFB	6.51863	1
	GO:0010507	negative regulation of autophagy	3	2.67857	0.0235704	BCL2, AKT1, MCL1	12.494	1
	GO:0002576	platelet degranulation	4	3.57143	0.0308674	ITGB3, SERPINE1, PDGFB, VEGFA	5.82247	1
	GO:1990314	cellular response to insulin-like growth factor stimulus	2	1.78571	0.0326212	CCNA2, CREB1	59.9714	1
	GO:0045429	positive regulation of nitric oxide biosynthetic process	3	2.67857	0.0327927	AKT1, ESR1, EGFR	10.4601	1
	GO:0030968	endoplasmic reticulum unfolded protein response	3	2.67857	0.0356481	CCND1, HSPA5, STC2	9.99524	1
	GO:0010595	positive regulation of endothelial cell migration	3	2.67857	0.0371107	ITGB3, FGF2, VEGFA	9.77795	1
	GO:0036092	phosphatidylinositol-3-phosphate biosynthetic process	3	2.67857	0.0416338	PIK3R3, ATM, FGF2	9.1793	1
	GO:0010506	regulation of autophagy	3	2.67857	0.0431853	ABL1, ATM, MAPT	8.99571	1
	GO:0042542	response to hydrogen peroxide	3	2.67857	0.0447582	JUN, CASP3, BCL2	8.81933	1
	GO:0090263	positive regulation of canonical Wnt signaling pathway	4	3.57143	0.0452688	DLX5, CAV1, FGF2, SOX4	4.99762	1
	GO:0001844	protein insertion into mitochondrial membrane involved in apoptotic signaling pathway	2	1.78571	0.0453724	BAX, BMF	42.8367	1
	GO:0070301	cellular response to hydrogen peroxide	3	2.67857	0.0546252	ABL1, PARK7, EZH2	7.89098	1
	GO:0070373	negative regulation of ERK1 and ERK2 cascade	3	2.67857	0.0563382	SMAD4, ABL1, EZR	7.75493	1
	GO:0010907	positive regulation of glucose metabolic process	2	1.78571	0.057957	AKT2, AKT1	33.3175	1
	GO:2001275	positive regulation of glucose import in response to insulin stimulus	2	1.78571	0.0826351	AKT2, PIK3R3	23.0659	1
CC	GO:0005634	nucleus	68	60.7143	1.06496e-11	CDKN1B, ITGB3, PARK7, BMI1, FGF2, CASP9, CCND1, MYC, CASP3, AKT2, HNF4A, PIM1, AKT1, BANF1, SOX9, SOX6, BTRC, SOX7, SOX4, IRAK4, DICER1, NCOR2, CCNA2, ZEB2, MYCN, CREB1, BIRC5, PABPC1, RAF1, ZFPM2, MTPN, NOTCH4, MIS12, TYMS, NR2C2, PPM1D, EGFR, ABL1, E2F1, MTA3, MEF2D, MCL1, JUN, SMAD4, PRPF38A, NAA10, HSPA5, BCL11A, EYA4, HMGA1, PBX3, NFATC2, ESR1, GDAP1, YY1AP1, CDK6, ERCC3, ERCC4, ID2, AGO2, B…	2.06173	2.46006e-09
	GO:0005737	cytoplasm	63	56.25	1.04339e-09	CDKN1B, INPPL1, PARK7, BMI1, FGF2, CCND1, CASP3, HNF4A, PIM1, IL12B, AKT1, BANF1, BTRC, SOX7, SOX4, TBCCD1, IRAK4, DICER1, ATG12, CCNA2, ZAP70, BIN3, BIRC5, MAPT, TLN2, PABPC1, EZR, RAF1, ZFPM2, DLX5, PDGFB, CACNA1C, TYMS, EGFR, RAP1A, ABL1, MTA3, MEF2D, MCL1, GABBR2, SEPT10, UVRAG, SMAD4, NAA10, BCL11A, EYA4, NFATC2, ESR1, GDAP1, YY1AP1, ACVR2B, VEGFA, LIN28B, CDK6, WNK1, ID2, AGO2, BCL2, SNAI2,…	1.98073	2.41023e-07
	GO:0005654	nucleoplasm	40	35.7143	1.40011e-07	CDKN1B, NOTCH4, TYMS, BMI1, NR2C2, CCND1, MYC, CASP3, AKT2, HNF4A, E2F1, ABL1, AKT1, BANF1, SOX9, SOX6, BTRC, SOX7, MTA3, MEF2D, SOX4, MCL1, JUN, SMAD4, BCL11A, HMGA1, NFATC2, ESR1, NCOR2, CCNA2, CREB1, CDK6, ERCC3, ERCC4, ID2, AGO2, BIRC5, ATM, ZFPM2, EZH2	2.35891	3.23421e-05
	GO:0000790	nuclear chromatin	10	8.92857	2.57064e-06	NCOR2, SMAD4, CREB1, DLX5, E2F1, NFATC2, SNAI2, TCF4, ESR1, EZH2	8.50675	0.000593643
	GO:0005829	cytosol	41	36.6071	4.68555e-06	MTPN, CDKN1B, CUL5, NOTCH4, MIS12, INPPL1, PIK3R3, PARK7, TYMS, CASP9, RAP1A, CCND1, MYC, CASP3, AKT2, ABL1, AKT1, BANF1, BMF, ATP7A, BTRC, MCL1, JUN, SMAD4, HMGA1, NFATC2, DICER1, IRAK4, ATG12, ZAP70, CDK6, WNK1, ID2, AGO2, BCL2, BAX, BIRC5, MAPT, PABPC1, EZR, RAF1	2.03058	0.00108178
	GO:0044798	nuclear transcription factor complex	3	2.67857	0.00191634	NFATC2, SOX9, SOX4	44.7764	0.357956
	GO:0016020	membrane	25	22.3214	0.00270501	ABCB1, PDGFB, EGFR, IGF1R, RAP1A, CCND1, IL12B, ATP7A, IL6R, MCL1, GALNT7, NAA10, HSPA5, CAV1, ESR1, GDAP1, VEGFA, NCOR2, WNK1, AGO2, BCL2, BAX, PABPC1, EZR, PLPP3	1.86568	0.465115
	GO:0016323	basolateral plasma membrane	6	5.35714	0.00472199	CAV1, PDGFB, EZR, ATP7A, IL6R, EGFR	5.47267	0.664912
	GO:0043235	receptor complex	5	4.46429	0.00735716	ITGB3, LIFR, ACVR2B, EGFR, IGF1R	6.46379	0.818371
	GO:0005925	focal adhesion	8	7.14286	0.00955142	HSPA5, CAV1, ITGB3, HMGA1, PABPC1, TLN2, EZR, EGFR	3.35919	0.891063
	GO:0043234	protein complex	8	7.14286	0.0124727	UVRAG, CDKN1B, MYC, ID2, CAV1, AKT1, SOX9, ACVR2B	3.18796	0.944939
	GO:0005741	mitochondrial outer membrane	5	4.46429	0.012698	BCL2, BAX, BMF, RAF1, MCL1	5.5094	0.947766
	GO:0005886	plasma membrane	36	32.1429	0.0163686	ABCB1, ITGB3, NOTCH4, SERPINE1, INPPL1, CACNA1C, PARK7, EGFR, IGF1R, PLD2, RAP1A, CASP3, AKT2, PIM1, AKT1, BMF, ATP7A, IL6R, GABBR2, RNF43, HSPA5, CAV1, NFATC2, LIFR, IRAK4, ACVR2B, ESR1, TJAP1, ZAP70, SMO, TLN2, MAPT, EZR, RAF1, PLPP3, HBEGF	1.43424	0.977906
	GO:0000785	chromatin	4	3.57143	0.0166954	NCOR2, MYCN, HMGA1, PARK7	7.37888	0.979538
	GO:0009986	cell surface	9	8.03571	0.0169158	ABCB1, HSPA5, NOTCH4, ITGB3, PDGFB, IL6R, EGFR, VEGFA, HBEGF	2.72624	0.980571
	GO:0001726	ruffle	4	3.57143	0.0171968	CDK6, ABL1, TLN2, EZR	7.2969	0.981812
	GO:0097136	Bcl-2 family protein complex	2	1.78571	0.0179999	BAX, MCL1	109.453	0.984942
	GO:0035867	alphav-beta3 integrin-IGF-1-IGF1R complex	2	1.78571	0.0239282	ITGB3, IGF1R	82.0901	0.996282
	GO:0005667	transcription factor complex	5	4.46429	0.0295559	SMAD4, JUN, PBX3, HMGA1, TCF4	4.25337	0.999022
	GO:0048471	perinuclear region of cytoplasm	9	8.03571	0.0343711	MTPN, RAP1A, STC2, CAV1, ABL1, PARK7, EZR, ATP7A, EGFR	2.37942	0.99969
MF	GO:0005515	protein binding	101	90.1786	5.10333e-18	SERPINE1, INPPL1, PARK7, FGF2, IGF1R, CCND1, MYC, AKT2, PIM1, IL12B, AKT1, BANF1, SOX9, MAP3K9, SOX6, BTRC, SOX7, IL6R, SOX4, RNF43, LIFR, DICER1, ATG12, MYCN, BIN3, SMO, TLN2, EZR, RAF1, ZFPM2, PLPP3, ABCB1, CUL5, NOTCH4, PDGFB, PIK3R3, CACNA1C, PLD2, RAP1A, ABL1, BMF, MCL1, UVRAG, JUN, SMAD4, PRPF38A, HSPA5, CAV1, HMGA1, NFATC2, ESR1, TJAP1, LIN28B, CDK6, WNK1, ID2, CDK3, AGO2, BCL2, SNAI2, TCF…	1.73285	1.91375e-15
	GO:0046982	protein heterodimerization activity	20	17.8571	1.79381e-10	JUN, SMAD4, BCL11A, NOTCH4, CAV1, PDGFB, NR2C2, EGFR, VEGFA, BCL2, BAX, IL12B, BIRC5, TCF4, SOX9, SOX6, RAF1, MEF2D, SOX4, MCL1	6.48272	6.72678e-08
	GO:0019899	enzyme binding	17	15.1786	5.49944e-10	JUN, HSPA5, ITGB3, CAV1, HMGA1, PARK7, ESR1, EGFR, CREB1, CCND1, STC2, BIRC5, AKT1, BANF1, MAPT, RAF1, IL6R	7.69458	2.06229e-07
	GO:0008134	transcription factor binding	14	12.5	4.53561e-08	JUN, HMGA1, NFATC2, PARK7, ESR1, NCOR2, CCND1, ERCC3, MYC, PIM1, E2F1, BCL2, FOSB, ZFPM2	7.43002	1.70084e-05
	GO:0001077	transcriptional activator activity, RNA polymerase II core promoter proximal region sequence-specific binding	13	11.6071	4.90492e-08	JUN, SMAD4, DLX5, NFATC2, ESR1, CREB1, MYC, HNF4A, FOSB, TCF4, SOX9, MEF2D, SOX4	8.30255	1.83933e-05
	GO:0042803	protein homodimerization activity	19	16.9643	1.23745e-06	JUN, SMAD4, BCL11A, PDGFB, PARK7, TYMS, VEGFA, HNF4A, STC2, BCL2, BAX, IL12B, BIRC5, TCF4, BANF1, MAP3K9, MEF2D, IL6R, MCL1	3.92293	0.000463935
	GO:0043565	sequence-specific DNA binding	16	14.2857	1.48888e-06	MTPN, JUN, SMAD4, PBX3, NR2C2, ESR1, CREB1, MYC, HNF4A, E2F1, BCL2, FOSB, SNAI2, SOX6, MTA3, SOX7	4.65554	0.000558174
	GO:0042802	identical protein binding	19	16.9643	1.78358e-06	JUN, SMAD4, ITGB3, CAV1, PDGFB, PARK7, ESR1, EGFR, IGF1R, VEGFA, CREB1, CCL4, BCL2, BAX, IL12B, BIRC5, AKT1, TCF4, RAF1	3.82342	0.00066862
	GO:0003700	transcription factor activity, sequence-specific DNA binding	20	17.8571	1.50135e-05	JUN, SMAD4, PBX3, HMGA1, NFATC2, NR2C2, ESR1, MYCN, CREB1, MYC, HNF4A, E2F1, FOSB, TCF4, SOX9, SOX6, MTA3, SOX7, MEF2D, SOX4	3.1368	0.00561429
	GO:0004672	protein kinase activity	12	10.7143	2.44763e-05	CCND1, ERCC3, WNK1, AKT2, CDK3, ABL1, AKT1, MAP3K9, SOX9, IRAK4, RAF1, EGFR	5.0381	0.00913673
	GO:0003682	chromatin binding	12	10.7143	5.32374e-05	NCOR2, SMAD4, JUN, HMGA1, NFATC2, SNAI2, TCF4, SOX9, MTA3, ESR1, EGFR, EZH2	4.62578	0.0197666
	GO:0003677	DNA binding	26	23.2143	6.95998e-05	NR2C2, MYC, HNF4A, E2F1, ABL1, BANF1, SOX6, MTA3, JUN, SMAD4, HMGA1, PBX3, NFATC2, ESR1, NCOR2, LIN28B, ZEB2, MYCN, CREB1, ERCC3, ERCC4, FOSB, TCF4, ATM, ZFPM2, EZH2	2.34098	0.0257631
	GO:0003705	transcription factor activity, RNA polymerase II distal enhancer sequence-specific binding	6	5.35714	7.29134e-05	JUN, CREB1, HNF4A, SNAI2, SOX9, SOX7	13.7021	0.0269731
	GO:0000978	RNA polymerase II core promoter proximal region sequence-specific DNA binding	11	9.82143	0.000116932	SMAD4, JUN, CREB1, DLX5, BCL11A, MYC, FOSB, NFATC2, TCF4, MEF2D, ESR1	4.6703	0.0429045
	GO:0004713	protein tyrosine kinase activity	7	6.25	0.000245831	ZAP70, ABL1, MAP3K9, FGF2, EGFR, IGF1R, HBEGF	7.9328	0.0880754
	GO:0051434	BH3 domain binding	3	2.67857	0.000254888	BCL2, BAX, MCL1	113.042	0.0911682
	GO:0004674	protein serine/threonine kinase activity	10	8.92857	0.000840505	WNK1, AKT2, CDK3, PIM1, AKT1, ATM, MAP3K9, IRAK4, RAF1, ACVR2B	4.0086	0.270446
	GO:0030235	nitric-oxide synthase regulator activity	3	2.67857	0.00116916	AKT1, ESR1, EGFR	56.5212	0.355121
	GO:0008022	protein C-terminus binding	7	6.25	0.00128495	ERCC3, ERCC4, AGO2, ABL1, TCF4, BANF1, PABPC1	5.79705	0.382556
	GO:0044212	transcription regulatory region DNA binding	7	6.25	0.00283837	SMAD4, JUN, CREB1, DLX5, HNF4A, SOX6, SOX7	4.95335	0.655583
PY	hsa04151	PI3K-Akt signaling pathway	19	16.9643	1.18357e-07	CDKN1B, ITGB3, PDGFB, PIK3R3, FGF2, EGFR, IGF1R, VEGFA, CASP9, CREB1, CDK6, CCND1, MYC, AKT2, BCL2, AKT1, RAF1, IL6R, MCL1	4.45698	2.11856e-05
	hsa04012	ErbB signaling pathway	10	8.92857	9.23712e-07	JUN, CDKN1B, AKT2, MYC, ABL1, PIK3R3, AKT1, RAF1, EGFR, HBEGF	9.30223	0.000165331
	hsa04066	HIF-1 signaling pathway	10	8.92857	2.13603e-06	CDKN1B, AKT2, SERPINE1, BCL2, PIK3R3, AKT1, IL6R, EGFR, IGF1R, VEGFA	8.43015	0.000382276
	hsa04068	FoxO signaling pathway	11	9.82143	4.55835e-06	SMAD4, CDKN1B, CCND1, AKT2, PIK3R3, AKT1, ATM, RAF1, EGFR, ATG12, IGF1R	6.64346	0.000815613
	hsa04210	Apoptosis	8	7.14286	8.99038e-06	CASP9, AKT2, CASP3, BCL2, BAX, PIK3R3, AKT1, ATM	10.4425	0.00160799
	hsa04919	Thyroid hormone signaling pathway	10	8.92857	9.59963e-06	CASP9, CCND1, AKT2, MYC, NOTCH4, ITGB3, PIK3R3, AKT1, RAF1, ESR1	7.03734	0.00171687
	hsa04630	Jak-STAT signaling pathway	10	8.92857	6.14853e-05	CCND1, AKT2, MYC, IL24, PIM1, PIK3R3, IL12B, AKT1, LIFR, IL6R	5.58134	0.0109459
	hsa04370	VEGF signaling pathway	7	6.25	8.9891e-05	CASP9, AKT2, NFATC2, PIK3R3, AKT1, RAF1, VEGFA	9.28698	0.0159624
	hsa04024	cAMP signaling pathway	11	9.82143	0.000134373	GABBR2, JUN, RAP1A, CREB1, AKT2, PIK3R3, AKT1, SOX9, CACNA1C, RAF1, PLD2	4.49608	0.0237674
	hsa04010	MAPK signaling pathway	12	10.7143	0.000230258	JUN, RAP1A, AKT2, MYC, CASP3, PDGFB, AKT1, CACNA1C, MAPT, RAF1, FGF2, EGFR	3.83855	0.040383
	hsa04668	TNF signaling pathway	7	6.25	0.0018726	JUN, CREB1, AKT2, CASP3, PIK3R3, AKT1, CXCL2	5.29445	0.285026
	hsa04310	Wnt signaling pathway	7	6.25	0.00660048	SMAD4, JUN, CCND1, WIF1, MYC, NFATC2, BTRC	4.10512	0.694377
	hsa04064	NF-kappa B signaling pathway	5	4.46429	0.021402	ZAP70, CCL4, BCL2, ATM, IRAK4	4.65112	0.979195
	hsa04062	Chemokine signaling pathway	7	6.25	0.0256976	RAP1A, AKT2, CCL4, PIK3R3, AKT1, RAF1, CXCL2	3.04573	0.990534
	hsa04060	Cytokine-cytokine receptor interaction	7	6.25	0.0758118	IL24, CCL4, IL12B, LIFR, IL6R, CXCL2, ACVR2B	2.3313	0.999999
	hsa04350	TGF-beta signaling pathway	4	3.57143	0.0828174	SMAD4, MYC, ID2, ACVR2B	3.85378	1
	hsa04910	Insulin signaling pathway	5	4.46429	0.08779	AKT2, INPPL1, PIK3R3, AKT1, RAF1	2.93223	1
